# Supplementary material for: TME-analyzer: a new interactive and dynamic image analysis tool that identified immune cell distances as predictors for survival of triple negative breast cancer patients
Source: Npj Imaging. 2024 Jul 25;2:21. doi: 10.1038/s44303-024-00022-6 (PMC12118654; doi:10.1038/s44303-024-00022-6)
Supplement: Supplementary file 2 — interim classifiers [file 44303_2024_22_MOESM2_ESM.zip]

Archive with 3,000 entries (3,000 files):
- classifier_0001.png
- classifier_0001.txt
- classifier_0001.xls
- classifier_0002.png
- classifier_0002.txt
- classifier_0002.xls
- classifier_0003.png
- classifier_0003.txt
- classifier_0003.xls
- classifier_0004.png
- classifier_0004.txt
- classifier_0004.xls
- classifier_0005.png
- classifier_0005.txt
- classifier_0005.xls
- classifier_0006.png
- classifier_0006.txt
- classifier_0006.xls
- classifier_0007.png
- classifier_0007.txt
- classifier_0007.xls
- classifier_0008.png
- classifier_0008.txt
- classifier_0008.xls
- classifier_0009.png
- classifier_0009.txt
- classifier_0009.xls
- classifier_0010.png
- classifier_0010.txt
- classifier_0010.xls
- classifier_0011.png
- classifier_0011.txt
- classifier_0011.xls
- classifier_0012.png
- classifier_0012.txt
- classifier_0012.xls
- classifier_0013.png
- classifier_0013.txt
- classifier_0013.xls
- classifier_0014.png
- classifier_0014.txt
- classifier_0014.xls
- classifier_0015.png
- classifier_0015.txt
- classifier_0015.xls
- classifier_0016.png
- classifier_0016.txt
- classifier_0016.xls
- classifier_0017.png
- classifier_0017.txt
- classifier_0017.xls
- classifier_0018.png
- classifier_0018.txt
- classifier_0018.xls
- classifier_0019.png
- classifier_0019.txt
- classifier_0019.xls
- classifier_0020.png
- classifier_0020.txt
- classifier_0020.xls
- classifier_0021.png
- classifier_0021.txt
- classifier_0021.xls
- classifier_0022.png
- classifier_0022.txt
- classifier_0022.xls
- classifier_0023.png
- classifier_0023.txt
- classifier_0023.xls
- classifier_0024.png
- classifier_0024.txt
- classifier_0024.xls
- classifier_0025.png
- classifier_0025.txt
- classifier_0025.xls
- classifier_0026.png
- classifier_0026.txt
- classifier_0026.xls
- classifier_0027.png
- classifier_0027.txt
- classifier_0027.xls
- classifier_0028.png
- classifier_0028.txt
- classifier_0028.xls
- classifier_0029.png
- classifier_0029.txt
- classifier_0029.xls
- classifier_0030.png
- classifier_0030.txt
- classifier_0030.xls
- classifier_0031.png
- classifier_0031.txt
- classifier_0031.xls
- classifier_0032.png
- classifier_0032.txt
- classifier_0032.xls
- classifier_0033.png
- classifier_0033.txt
- classifier_0033.xls
- classifier_0034.png
- classifier_0034.txt
- classifier_0034.xls
- classifier_0035.png
- classifier_0035.txt
- classifier_0035.xls
- classifier_0036.png
- classifier_0036.txt
- classifier_0036.xls
- classifier_0037.png
- classifier_0037.txt
- classifier_0037.xls
- classifier_0038.png
- classifier_0038.txt
- classifier_0038.xls
- classifier_0039.png
- classifier_0039.txt
- classifier_0039.xls
- classifier_0040.png
- classifier_0040.txt
- classifier_0040.xls
- classifier_0041.png
- classifier_0041.txt
- classifier_0041.xls
- classifier_0042.png
- classifier_0042.txt
- classifier_0042.xls
- classifier_0043.png
- classifier_0043.txt
- classifier_0043.xls
- classifier_0044.png
- classifier_0044.txt
- classifier_0044.xls
- classifier_0045.png
- classifier_0045.txt
- classifier_0045.xls
- classifier_0046.png
- classifier_0046.txt
- classifier_0046.xls
- classifier_0047.png
- classifier_0047.txt
- classifier_0047.xls
- classifier_0048.png
- classifier_0048.txt
- classifier_0048.xls
- classifier_0049.png
- classifier_0049.txt
- classifier_0049.xls
- classifier_0050.png
- classifier_0050.txt
- classifier_0050.xls
- classifier_0051.png
- classifier_0051.txt
- classifier_0051.xls
- classifier_0052.png
- classifier_0052.txt
- classifier_0052.xls
- classifier_0053.png
- classifier_0053.txt
- classifier_0053.xls
- classifier_0054.png
- classifier_0054.txt
- classifier_0054.xls
- classifier_0055.png
- classifier_0055.txt
- classifier_0055.xls
- classifier_0056.png
- classifier_0056.txt
- classifier_0056.xls
- classifier_0057.png
- classifier_0057.txt
- classifier_0057.xls
- classifier_0058.png
- classifier_0058.txt
- classifier_0058.xls
- classifier_0059.png
- classifier_0059.txt
- classifier_0059.xls
- classifier_0060.png
- classifier_0060.txt
- classifier_0060.xls
- classifier_0061.png
- classifier_0061.txt
- classifier_0061.xls
- classifier_0062.png
- classifier_0062.txt
- classifier_0062.xls
- classifier_0063.png
- classifier_0063.txt
- classifier_0063.xls
- classifier_0064.png
- classifier_0064.txt
- classifier_0064.xls
- classifier_0065.png
- classifier_0065.txt
- classifier_0065.xls
- classifier_0066.png
- classifier_0066.txt
- classifier_0066.xls
- classifier_0067.png
- classifier_0067.txt
- classifier_0067.xls
- classifier_0068.png
- classifier_0068.txt
- classifier_0068.xls
- classifier_0069.png
- classifier_0069.txt
- classifier_0069.xls
- classifier_0070.png
- classifier_0070.txt
- classifier_0070.xls
- classifier_0071.png
- classifier_0071.txt
- classifier_0071.xls
- classifier_0072.png
- classifier_0072.txt
- classifier_0072.xls
- classifier_0073.png
- classifier_0073.txt
- classifier_0073.xls
- classifier_0074.png
- classifier_0074.txt
- classifier_0074.xls
- classifier_0075.png
- classifier_0075.txt
- classifier_0075.xls
- classifier_0076.png
- classifier_0076.txt
- classifier_0076.xls
- classifier_0077.png
- classifier_0077.txt
- classifier_0077.xls
- classifier_0078.png
- classifier_0078.txt
- classifier_0078.xls
- classifier_0079.png
- classifier_0079.txt
- classifier_0079.xls
- classifier_0080.png
- classifier_0080.txt
- classifier_0080.xls
- classifier_0081.png
- classifier_0081.txt
- classifier_0081.xls
- classifier_0082.png
- classifier_0082.txt
- classifier_0082.xls
- classifier_0083.png
- classifier_0083.txt
- classifier_0083.xls
- classifier_0084.png
- classifier_0084.txt
- classifier_0084.xls
- classifier_0085.png
- classifier_0085.txt
- classifier_0085.xls
- classifier_0086.png
- classifier_0086.txt
- classifier_0086.xls
- classifier_0087.png
- classifier_0087.txt
- classifier_0087.xls
- classifier_0088.png
- classifier_0088.txt
- classifier_0088.xls
- classifier_0089.png
- classifier_0089.txt
- classifier_0089.xls
- classifier_0090.png
- classifier_0090.txt
- classifier_0090.xls
- classifier_0091.png
- classifier_0091.txt
- classifier_0091.xls
- classifier_0092.png
- classifier_0092.txt
- classifier_0092.xls
- classifier_0093.png
- classifier_0093.txt
- classifier_0093.xls
- classifier_0094.png
- classifier_0094.txt
- classifier_0094.xls
- classifier_0095.png
- classifier_0095.txt
- classifier_0095.xls
- classifier_0096.png
- classifier_0096.txt
- classifier_0096.xls
- classifier_0097.png
- classifier_0097.txt
- classifier_0097.xls
- classifier_0098.png
- classifier_0098.txt
- classifier_0098.xls
- classifier_0099.png
- classifier_0099.txt
- classifier_0099.xls
- classifier_0100.png
- classifier_0100.txt
- classifier_0100.xls
[truncated: 2,700 more entries]
