# Supplementary material for: TME-analyzer: a new interactive and dynamic image analysis tool that identified immune cell distances as predictors for survival of triple negative breast cancer patients
Source: Npj Imaging. 2024 Jul 25;2:21. doi: 10.1038/s44303-024-00022-6 (PMC12118654; doi:10.1038/s44303-024-00022-6)
Supplement: Supplementary file 2 — interim classifiers [file 44303_2024_22_MOESM2_ESM.zip › classifier_0001.xls]

## Sheet: Sheet1
	mean (good prognosis)	mean (bad prognosis)	p-value	used for classifier?
density of CD20 in Stroma	734.316	11.2506	0.270802	1
density of CD20 in Tumor	184.747	1.55886	0.193931	1
density of CD4 in Stroma	701.859	80.9588	0.0840408	1
density of CD4 in Tumor	320.457	20.2441	0.0380628	1
density of CD8 in Stroma	553.555	37.8287	0.0292894	1
density of CD8 in Tumor	198.264	3.34518	0.0270995	1
density of CD56 in Stroma	39.143	0.407404	0.634931	1
density of CD56 in Tumor	121.253	0.706638	0.0239262	1
density of CD68 in Stroma	652.966	32.0355	0.254055	1
density of CD68 in Tumor	4.44609	90.4235	0.992702	1
density of CK in Stroma	53.6345	761.101	0.626442	1
density of CK in Tumor	3567.61	5865.47	0.468655	1
area of Stroma	62086.1	202839	0.302514	1
area of Tumor	113744	263974	0.515126	1
distance from CD20 to CD20	-9.67104	-2.96554	0.670935	1
distance from CD20 to CD3	1.27384	-3.08642	0.349145	1
distance from CD20 to CD3 CD8	4.5309	-2.96446	0.826527	1
distance from CD20 to CD56	-1.0888	5.63759	0.934252	1
distance from CD20 to CD68	3.87029	-1.13407	0.177885	1
distance from CD20 to CK	36.1701	5.02872	0.779786	1
distance from CD3 to CD20	14.3042	0.2749	0.150936	1
distance from CD3 to CD3	-6.08289	-1.76787	0.145926	1
distance from CD3 to CD3 CD8	2.24099	-1.80243	0.0594395	1
distance from CD3 to CD56	0.267944	4.08883	0.452201	1
distance from CD3 to CD68	5.84225	-0.0619709	0.184827	1
distance from CD3 to CK	6.21311	33.6303	0.561252	1
distance from CD3 CD8 to CD20	7.88461	0.857596	0.75875	1
distance from CD3 CD8 to CD3	-3.18514	-0.691288	0.700569	1
distance from CD3 CD8 to CD3 CD8	-5.96973	-1.52324	0.898578	1
distance from CD3 CD8 to CD56	-0.541806	4.73614	0.56227	1
distance from CD3 CD8 to CD68	4.37078	-0.710318	0.114004	1
distance from CD3 CD8 to CK	4.98154	26.8681	0.98565	1
distance from CD56 to CD20	0.229409	19.555	0.00376531	1
distance from CD56 to CD3	-0.459213	3.16905	0.000191214	1
distance from CD56 to CD3 CD8	-0.669927	6.5169	0.00854259	1
distance from CD56 to CD56	-3.83311	-0.609916	0.944244	1
distance from CD56 to CD68	-0.0088816	2.69067	0.690959	1
distance from CD56 to CK	5.8161	-0.957606	0.367308	1
distance from CD68 to CD20	1.65588	18.5913	0.879145	1
distance from CD68 to CD3	-0.6776	3.21333	0.158917	1
distance from CD68 to CD3 CD8	-0.790283	2.14944	0.446789	1
distance from CD68 to CD56	0.820529	4.1734	0.973132	1
distance from CD68 to CD68	-4.95848	-1.68493	0.0728138	1
distance from CD68 to CK	20.8965	5.50932	0.279018	1
distance from CK to CD20	60.2764	6.44182	0.859714	1
distance from CK to CD3	26.1134	3.4673	0.219813	1
distance from CK to CD3 CD8	22.3986	2.45297	0.745259	1
distance from CK to CD56	7.04962	0.720342	0.687638	1
distance from CK to CD68	16.2285	3.0951	0.0689331	1
distance from CK to CK	-5.93207	-12.2043	0.0151877	1
