# Supplementary material for: TME-analyzer: a new interactive and dynamic image analysis tool that identified immune cell distances as predictors for survival of triple negative breast cancer patients
Source: Npj Imaging. 2024 Jul 25;2:21. doi: 10.1038/s44303-024-00022-6 (PMC12118654; doi:10.1038/s44303-024-00022-6)
Supplement: Supplementary file 2 — interim classifiers [file 44303_2024_22_MOESM2_ESM.zip › classifier_0002.xls]

## Sheet: Sheet1
	mean (good prognosis)	mean (bad prognosis)	p-value	used for classifier?
density of CD20 in Stroma	871.843	27.8096	0.196748	1
density of CD20 in Tumor	206.012	3.22246	0.0873839	1
density of CD4 in Stroma	917.498	144.768	0.0289214	1
density of CD4 in Tumor	342.128	33.5318	0.0137369	1
density of CD8 in Stroma	525.761	44.8709	0.10309	1
density of CD8 in Tumor	265.949	7.45789	0.144902	1
density of CD56 in Stroma	22.9823	0.389714	0.754542	1
density of CD56 in Tumor	56.5571	1.97249	0.605899	1
density of CD68 in Stroma	806.624	62.0843	0.162245	1
density of CD68 in Tumor	209.758	21.5356	0.118063	1
density of CK in Stroma	60.1788	581.425	0.682955	1
density of CK in Tumor	6082.51	4020.66	0.518068	1
area of Stroma	53161.6	136746	0.555195	1
area of Tumor	256429	143361	0.309789	1
distance from CD20 to CD20	-11.4387	-4.63852	0.306434	1
distance from CD20 to CD3	-0.220708	-4.56311	0.285724	1
distance from CD20 to CD3 CD8	-2.11431	2.1613	0.491798	1
distance from CD20 to CD56	9.81775	-1.93568	0.675943	1
distance from CD20 to CD68	-2.25022	0.591853	0.934628	1
distance from CD20 to CK	64.2963	10.2742	0.462581	1
distance from CD3 to CD20	15.5308	0.89795	0.0926063	1
distance from CD3 to CD3	-5.83005	-2.25807	0.0831681	1
distance from CD3 to CD3 CD8	-1.09131	0.881006	0.755745	1
distance from CD3 to CD56	-0.129785	11.8079	0.734323	1
distance from CD3 to CD68	-1.26298	1.56405	0.122778	1
distance from CD3 to CK	7.16568	38.5166	0.691054	1
distance from CD3 CD8 to CD20	14.0604	0.922128	0.243957	1
distance from CD3 CD8 to CD3	-0.287226	-2.699	0.721784	1
distance from CD3 CD8 to CD3 CD8	-5.83986	-2.08858	0.558965	1
distance from CD3 CD8 to CD56	9.45423	0.10299	0.946247	1
distance from CD3 CD8 to CD68	1.8232	-1.29167	0.776357	1
distance from CD3 CD8 to CK	30.2016	6.51029	0.415869	1
distance from CD56 to CD20	0.0720324	15.7992	0.175712	1
distance from CD56 to CD3	-0.40842	3.39058	0.556987	1
distance from CD56 to CD3 CD8	-0.540722	4.99009	0.0999198	1
distance from CD56 to CD56	-3.96023	-1.04481	0.992352	1
distance from CD56 to CD68	-0.822438	2.51829	0.924398	1
distance from CD56 to CK	6.0484	-1.26301	0.978928	1
distance from CD68 to CD20	1.41283	18.2887	0.725022	1
distance from CD68 to CD3	-0.935748	2.33644	0.497214	1
distance from CD68 to CD3 CD8	-0.861884	2.31401	0.34966	1
distance from CD68 to CD56	19.9393	0.815673	0.375228	1
distance from CD68 to CD68	-5.60385	-1.80572	0.00541351	1
distance from CD68 to CK	32.6359	7.67108	0.0875427	1
distance from CK to CD20	12.9656	87.9458	0.880598	1
distance from CK to CD3	30.8784	5.77196	0.140354	1
distance from CK to CD3 CD8	21.6763	3.06368	0.99984	1
distance from CK to CD56	24.0035	1.39108	0.426557	1
distance from CK to CD68	18.4811	3.38061	0.0154136	1
distance from CK to CK	-6.04009	-12.2054	0.143309	1
