# Supplementary material for: TME-analyzer: a new interactive and dynamic image analysis tool that identified immune cell distances as predictors for survival of triple negative breast cancer patients
Source: Npj Imaging. 2024 Jul 25;2:21. doi: 10.1038/s44303-024-00022-6 (PMC12118654; doi:10.1038/s44303-024-00022-6)
Supplement: Supplementary file 2 — interim classifiers [file 44303_2024_22_MOESM2_ESM.zip › classifier_0003.xls]

## Sheet: Sheet1
	mean (good prognosis)	mean (bad prognosis)	p-value	used for classifier?
density of CD20 in Stroma	991.286	25.6416	0.707089	1
density of CD20 in Tumor	189.463	3.22729	0.863862	1
density of CD4 in Stroma	978.877	100.805	0.0280344	1
density of CD4 in Tumor	260.891	25.9919	0.0226004	1
density of CD8 in Stroma	661.967	41.8225	0.0268656	1
density of CD8 in Tumor	228.957	4.21146	0.476443	1
density of CD56 in Stroma	44.8776	0.52145	0.964018	1
density of CD56 in Tumor	99.6165	0.395029	0.636913	1
density of CD68 in Stroma	443.299	22.2141	0.69585	1
density of CD68 in Tumor	152.582	5.54818	0.466765	1
density of CK in Stroma	46.2505	661.299	0.0566316	1
density of CK in Tumor	3430.22	6163.54	0.320709	1
area of Stroma	56498	176905	0.00546555	1
area of Tumor	123521	259605	0.0340354	1
distance from CD20 to CD20	-11.6744	-3.93648	0.324914	1
distance from CD20 to CD3	-3.21279	0.512291	0.0470886	1
distance from CD20 to CD3 CD8	-2.60896	2.74223	0.524188	1
distance from CD20 to CD56	-1.37289	7.71869	0.918041	1
distance from CD20 to CD68	2.25817	-0.887533	0.278031	1
distance from CD20 to CK	8.71893	82.4472	0.512374	1
distance from CD3 to CD20	12.3746	2.52492	0.135305	1
distance from CD3 to CD3	-5.93183	-2.27808	0.00813478	1
distance from CD3 to CD3 CD8	-0.850456	1.51493	0.504253	1
distance from CD3 to CD56	-0.176123	3.09212	0.680247	1
distance from CD3 to CD68	-0.484451	2.43662	0.627283	1
distance from CD3 to CK	55.4891	9.65366	0.0871923	1
distance from CD3 CD8 to CD20	11.261	0.92156	0.515038	1
distance from CD3 CD8 to CD3	-3.20216	0.335278	0.805784	1
distance from CD3 CD8 to CD3 CD8	-6.60261	-2.04809	0.36531	1
distance from CD3 CD8 to CD56	4.40784	-0.291464	0.958959	1
distance from CD3 CD8 to CD68	-1.13226	1.92914	0.957985	1
distance from CD3 CD8 to CK	32.8776	7.1187	0.337299	1
distance from CD56 to CD20	-0.853652	11.6875	0.909588	1
distance from CD56 to CD3	-0.804791	2.03332	0.920974	1
distance from CD56 to CD3 CD8	-0.978298	4.58269	0.365311	1
distance from CD56 to CD56	-3.20922	-0.0550161	0.207778	1
distance from CD56 to CD68	4.0813	-0.715377	0.851141	1
distance from CD56 to CK	8.46457	-0.499114	0.202395	1
distance from CD68 to CD20	17.1327	3.16728	0.413566	1
distance from CD68 to CD3	-0.654418	1.84505	0.223325	1
distance from CD68 to CD3 CD8	-0.89348	2.33109	0.243773	1
distance from CD68 to CD56	4.28967	-0.409517	0.923379	1
distance from CD68 to CD68	-5.09108	-1.85337	0.457417	1
distance from CD68 to CK	28.8298	5.91731	0.71184	1
distance from CK to CD20	81.526	13.0284	0.220026	1
distance from CK to CD3	32.2125	6.39011	0.0390596	1
distance from CK to CD3 CD8	24.5422	3.67521	0.383556	1
distance from CK to CD56	6.25004	0.180309	0.500706	1
distance from CK to CD68	19.4041	3.99892	0.0963876	1
distance from CK to CK	-6.46496	-13.922	0.123357	1
