# Supplementary material for: TME-analyzer: a new interactive and dynamic image analysis tool that identified immune cell distances as predictors for survival of triple negative breast cancer patients
Source: Npj Imaging. 2024 Jul 25;2:21. doi: 10.1038/s44303-024-00022-6 (PMC12118654; doi:10.1038/s44303-024-00022-6)
Supplement: Supplementary file 2 — interim classifiers [file 44303_2024_22_MOESM2_ESM.zip › classifier_0004.xls]

## Sheet: Sheet1
	mean (good prognosis)	mean (bad prognosis)	p-value	used for classifier?
density of CD20 in Stroma	959.941	34.0525	0.123981	1
density of CD20 in Tumor	200.311	6.02226	0.393455	1
density of CD4 in Stroma	955.564	96.1483	0.0538967	1
density of CD4 in Tumor	310.405	29.6876	0.106521	1
density of CD8 in Stroma	763.714	41.2704	0.0883891	1
density of CD8 in Tumor	292.295	6.68416	0.393455	1
density of CD56 in Stroma	36.1607	0.555722	0.785818	1
density of CD56 in Tumor	53.7775	0.241784	0.371125	1
density of CD68 in Stroma	387.79	20.789	0.93995	0
density of CD68 in Tumor	131.874	1.79703	0.875376	1
density of CK in Stroma	57.9233	538.125	0.79668	1
density of CK in Tumor	3158.61	5514.9	0.166768	1
area of Stroma	51236.8	157157	0.584708	1
area of Tumor	140409	271512	0.0773625	1
distance from CD20 to CD20	-10.4662	-3.30648	0.501018	1
distance from CD20 to CD3	-2.50647	1.37147	0.220513	1
distance from CD20 to CD3 CD8	6.16143	-1.3816	0.76518	1
distance from CD20 to CD56	-1.07602	3.04604	0.698399	1
distance from CD20 to CD68	3.30523	-1.18496	0.536739	1
distance from CD20 to CK	48.1254	7.79475	0.168528	1
distance from CD3 to CD20	0.662147	6.43419	0.578932	1
distance from CD3 to CD3	-5.49737	-2.28146	0.0170315	1
distance from CD3 to CD3 CD8	2.02898	-0.973352	0.415354	1
distance from CD3 to CD56	0.152433	3.68217	0.0928378	1
distance from CD3 to CD68	4.83632	0.223292	0.514787	1
distance from CD3 to CK	29.9602	3.20939	0.920179	1
distance from CD3 CD8 to CD20	10.4912	0.731565	0.236225	1
distance from CD3 CD8 to CD3	-3.47708	-0.506856	0.321487	1
distance from CD3 CD8 to CD3 CD8	-6.70279	-1.25735	0.145193	1
distance from CD3 CD8 to CD56	-0.35686	3.97061	0.4702	1
distance from CD3 CD8 to CD68	1.86469	-0.839168	0.874499	1
distance from CD3 CD8 to CK	29.9213	6.76913	0.387598	1
distance from CD56 to CD20	3.59275	-0.136993	0.938817	1
distance from CD56 to CD3	-0.610841	2.20313	0.707658	1
distance from CD56 to CD3 CD8	-0.687733	4.33319	0.0613853	1
distance from CD56 to CD56	-3.72629	-0.94027	0.895926	1
distance from CD56 to CD68	2.39985	-0.169591	0.829615	1
distance from CD56 to CK	6.22412	-0.432056	0.212536	1
distance from CD68 to CD20	14.3561	1.37292	0.797588	1
distance from CD68 to CD3	-0.661323	1.12365	0.61037	1
distance from CD68 to CD3 CD8	-0.706983	1.29911	0.212262	1
distance from CD68 to CD56			1	0
distance from CD68 to CD68	-4.72038	-1.96101	0.305536	1
distance from CD68 to CK	25.0569	5.72211	0.481789	1
distance from CK to CD20	55.9448	9.61596	0.0995259	1
distance from CK to CD3	24.7289	4.72053	0.272293	1
distance from CK to CD3 CD8	26.5972	2.5935	0.971995	0
distance from CK to CD56	1.1975	5.49642	0.683573	1
distance from CK to CD68	14.7609	3.36967	0.269485	1
distance from CK to CK	-5.83552	-13.3846	0.00756706	1
