# Supplementary material for: TME-analyzer: a new interactive and dynamic image analysis tool that identified immune cell distances as predictors for survival of triple negative breast cancer patients
Source: Npj Imaging. 2024 Jul 25;2:21. doi: 10.1038/s44303-024-00022-6 (PMC12118654; doi:10.1038/s44303-024-00022-6)
Supplement: Supplementary file 2 — interim classifiers [file 44303_2024_22_MOESM2_ESM.zip › classifier_0005.xls]

## Sheet: Sheet1
	mean (good prognosis)	mean (bad prognosis)	p-value	used for classifier?
density of CD20 in Stroma	904.366	17.0751	0.800228	0
density of CD20 in Tumor	144.266	1.62767	0.231825	1
density of CD4 in Stroma	868.005	67.1909	0.505342	0
density of CD4 in Tumor	233.043	17.8403	0.130868	1
density of CD8 in Stroma	548.836	38.9944	0.131545	1
density of CD8 in Tumor	199.156	3.51373	0.307208	1
density of CD56 in Stroma	39.1142	0.644831	0.52625	0
density of CD56 in Tumor	112.037	0.298703	0.922553	0
density of CD68 in Stroma	412.035	20.025	0.14859	1
density of CD68 in Tumor	98.7589	3.55421	0.25492	1
density of CK in Stroma	61.5056	673.488	0.272511	1
density of CK in Tumor	3362.46	5605.16	0.673456	0
area of Stroma	55848.8	175825	0.199669	1
area of Tumor	269167	149317	0.101051	1
distance from CD20 to CD20	-11.2618	-4.09002	0.957352	0
distance from CD20 to CD3	-2.51969	0.987394	0.489539	1
distance from CD20 to CD3 CD8	3.23414	-2.42679	0.888089	0
distance from CD20 to CD56	3.51698	-2.08178	0.354626	1
distance from CD20 to CD68	2.88939	-1.73119	0.375244	1
distance from CD20 to CK	59.0965	6.5966	0.413318	1
distance from CD3 to CD20	13.6867	0.735007	0.160503	1
distance from CD3 to CD3	-5.39283	-1.943	0.20545	1
distance from CD3 to CD3 CD8	2.07555	-1.71132	0.120356	1
distance from CD3 to CD56	4.37393	0.473134	0.671967	0
distance from CD3 to CD68	4.61334	-0.154812	0.480233	1
distance from CD3 to CK	3.49672	43.7653	0.942939	0
distance from CD3 CD8 to CD20	12.793	1.5576	0.254812	1
distance from CD3 CD8 to CD3	-0.175562	-2.33473	0.711764	0
distance from CD3 CD8 to CD3 CD8	-5.19603	-1.38926	0.0496449	1
distance from CD3 CD8 to CD56	3.62795	-0.287155	0.31633	1
distance from CD3 CD8 to CD68	2.38099	-0.743236	0.783742	0
distance from CD3 CD8 to CK	30.8032	5.68799	0.345068	1
distance from CD56 to CD20	0.557161	8.36551	0.187785	1
distance from CD56 to CD3	-0.264754	2.59894	0.33582	1
distance from CD56 to CD3 CD8	-0.547134	3.52255	0.0378077	1
distance from CD56 to CD56	-3.31328	-0.375441	0.13629	1
distance from CD56 to CD68	5.99714	0.0101001	0.215103	1
distance from CD56 to CK	-1.8592	3.27898	0.403442	1
distance from CD68 to CD20	0.798905	22.7042	0.91946	0
distance from CD68 to CD3	-0.620746	3.26074	0.931836	0
distance from CD68 to CD3 CD8	-0.915738	2.98556	0.0286664	1
distance from CD68 to CD56	5.22636	0.180736	0.367461	1
distance from CD68 to CD68	-4.86782	-1.6485	0.0146908	1
distance from CD68 to CK	26.564	3.97986	0.381362	1
distance from CK to CD20	83.9893	11.5767	0.938849	0
distance from CK to CD3	23.2635	5.0541	0.121809	1
distance from CK to CD3 CD8	17.0438	2.2655	0.212103	1
distance from CK to CD56	4.64759	0.611874	0.39292	1
distance from CK to CD68	18.3977	3.56658	0.00535296	1
distance from CK to CK	-5.93544	-11.8512	0.119011	1
