# Supplementary material for: TME-analyzer: a new interactive and dynamic image analysis tool that identified immune cell distances as predictors for survival of triple negative breast cancer patients
Source: Npj Imaging. 2024 Jul 25;2:21. doi: 10.1038/s44303-024-00022-6 (PMC12118654; doi:10.1038/s44303-024-00022-6)
Supplement: Supplementary file 2 — interim classifiers [file 44303_2024_22_MOESM2_ESM.zip › classifier_0006.xls]

## Sheet: Sheet1
	mean (good prognosis)	mean (bad prognosis)	p-value	used for classifier?
density of CD20 in Stroma	1003.76	17.4722	0.854598	1
density of CD20 in Tumor	163.285	1.39715	0.155532	1
density of CD4 in Stroma	951.677	94.7949	0.0588192	1
density of CD4 in Tumor	303.863	19.2554	0.0369745	1
density of CD8 in Stroma	621.12	37.9231	0.0283916	1
density of CD8 in Tumor	206.753	4.40751	0.191481	1
density of CD56 in Stroma	23.9655	0.596591	0.818957	1
density of CD56 in Tumor	24.3809	0.33067	0.519807	1
density of CD68 in Stroma	551.03	28.9788	0.253211	1
density of CD68 in Tumor	138.945	8.41242	0.880359	1
density of CK in Stroma	47.3677	564.185	0.5139	1
density of CK in Tumor	3381.79	5763.37	0.6521	1
area of Stroma	52733.9	159588	0.381436	1
area of Tumor	139732	266636	0.26866	1
distance from CD20 to CD20	-11.1034	-3.41935	0.453952	1
distance from CD20 to CD3	-2.98383	-0.0970227	0.742855	1
distance from CD20 to CD3 CD8	-2.39281	0.366255	0.411649	1
distance from CD20 to CD56			1	0
distance from CD20 to CD68	2.87485	-2.2154	0.198386	1
distance from CD20 to CK	57.6938	9.35938	0.90057	1
distance from CD3 to CD20	11.7584	0.202824	0.0696013	1
distance from CD3 to CD3	-5.79314	-2.5038	0.00592293	1
distance from CD3 to CD3 CD8	1.6119	-3.0483	0.362279	1
distance from CD3 to CD56	0.148797	3.8881	0.336591	1
distance from CD3 to CD68	4.93134	-0.305654	0.351717	1
distance from CD3 to CK	33.7328	4.87786	0.858052	1
distance from CD3 CD8 to CD20	12.3901	0.493594	0.113332	1
distance from CD3 CD8 to CD3	-0.0498563	-2.76556	0.378105	1
distance from CD3 CD8 to CD3 CD8	-6.04546	-2.15529	0.0851996	1
distance from CD3 CD8 to CD56	-0.490348	4.48884	0.574462	1
distance from CD3 CD8 to CD68	2.90541	-1.08312	0.24995	1
distance from CD3 CD8 to CK	29.6855	8.45273	0.295954	1
distance from CD56 to CD20	-0.0613269	14.8459	0.0424982	1
distance from CD56 to CD3	-0.21225	4.22046	0.284533	1
distance from CD56 to CD3 CD8	-0.470978	6.53797	0.00499395	1
distance from CD56 to CD56	-3.67826	-0.608792	0.559256	1
distance from CD56 to CD68	-0.122116	3.25827	0.229014	1
distance from CD56 to CK	6.46209	-0.921552	0.0648651	1
distance from CD68 to CD20	0.748813	17.3972	0.707814	1
distance from CD68 to CD3	-0.330583	4.59506	0.484917	1
distance from CD68 to CD3 CD8	3.21539	0.248142	0.497738	1
distance from CD68 to CD56	0.295725	5.22655	0.341108	1
distance from CD68 to CD68	-4.97874	-2.4349	0.135661	1
distance from CD68 to CK	4.59555	22.2423	0.532344	1
distance from CK to CD20	66.8406	10.2297	0.3513	1
distance from CK to CD3	20.8808	5.32974	0.428095	1
distance from CK to CD3 CD8	18.4984	4.138	0.326939	1
distance from CK to CD56	0.500996	3.951	0.106232	1
distance from CK to CD68	18.1	5.29629	0.0307121	1
distance from CK to CK	-5.69486	-12.2734	0.168718	1
