# Supplementary material for: TME-analyzer: a new interactive and dynamic image analysis tool that identified immune cell distances as predictors for survival of triple negative breast cancer patients
Source: Npj Imaging. 2024 Jul 25;2:21. doi: 10.1038/s44303-024-00022-6 (PMC12118654; doi:10.1038/s44303-024-00022-6)
Supplement: Supplementary file 2 — interim classifiers [file 44303_2024_22_MOESM2_ESM.zip › classifier_0007.xls]

## Sheet: Sheet1
	mean (good prognosis)	mean (bad prognosis)	p-value	used for classifier?
density of CD20 in Stroma	1127.16	13.7585	0.70543	1
density of CD20 in Tumor	180.867	1.86354	0.797691	1
density of CD4 in Stroma	871.959	71.689	0.0659481	1
density of CD4 in Tumor	228.893	25.2729	0.134003	1
density of CD8 in Stroma	610.733	35.0714	0.122473	1
density of CD8 in Tumor	210.817	5.48713	0.444116	1
density of CD56 in Stroma	28.5446	0.287588	0.719947	1
density of CD56 in Tumor	46.8708	0.743397	0.459151	1
density of CD68 in Stroma	446.999	20.0426	0.0814771	1
density of CD68 in Tumor	120.667	3.86723	0.30887	1
density of CK in Stroma	40.542	428.738	0.0025531	1
density of CK in Tumor	3326.96	5704.35	0.409964	1
area of Stroma	57339.3	180716	0.0278036	1
area of Tumor	259488	145113	0.0053812	1
distance from CD20 to CD20	-11.5217	-3.37481	0.917069	1
distance from CD20 to CD3	-2.88595	1.42779	0.12905	1
distance from CD20 to CD3 CD8	-2.01872	2.7955	0.0419626	1
distance from CD20 to CD56	-1.02367	5.62051	0.881269	1
distance from CD20 to CD68	-1.82763	2.62805	0.959769	1
distance from CD20 to CK	72.0418	7.05245	0.322212	1
distance from CD3 to CD20	12.5193	2.7303	0.496273	1
distance from CD3 to CD3	-5.69755	-1.81379	0.0143397	1
distance from CD3 to CD3 CD8	-1.50612	1.22916	0.657462	1
distance from CD3 to CD56	12.4295	0.348845	0.277215	1
distance from CD3 to CD68	3.9259	-0.312503	0.687149	1
distance from CD3 to CK	45.1161	4.3593	0.119475	1
distance from CD3 CD8 to CD20	12.53	1.478	0.925119	1
distance from CD3 CD8 to CD3	-2.79628	-0.0291911	0.737751	1
distance from CD3 CD8 to CD3 CD8	-5.49802	-1.5509	0.468228	1
distance from CD3 CD8 to CD56	8.3521	-0.29365	0.227768	1
distance from CD3 CD8 to CD68	2.37126	-0.541051	0.948215	1
distance from CD3 CD8 to CK	30.6989	4.25511	0.318958	1
distance from CD56 to CD20	-0.253986	6.37577	0.357158	1
distance from CD56 to CD3	-0.502763	1.84885	0.0851493	1
distance from CD56 to CD3 CD8	-0.537122	2.86926	0.082732	1
distance from CD56 to CD56	-3.53136	-0.733166	0.0246759	1
distance from CD56 to CD68	6.95063	-0.0611748	0.138604	1
distance from CD56 to CK	9.95354	-0.145906	0.826136	1
distance from CD68 to CD20	0.631979	9.14223	0.525632	1
distance from CD68 to CD3	-1.00635	1.54843	0.502802	1
distance from CD68 to CD3 CD8	-1.04439	4.07299	0.0843102	1
distance from CD68 to CD56	11.573	0.507514	0.209494	1
distance from CD68 to CD68	-4.78496	-1.48359	0.219604	1
distance from CD68 to CK	28.7137	4.31433	0.0241453	1
distance from CK to CD20	75.2167	8.66129	0.594505	1
distance from CK to CD3	24.9379	5.57868	0.139468	1
distance from CK to CD3 CD8	18.9416	3.18	0.0188699	1
distance from CK to CD56	13.6343	1.26565	0.880612	1
distance from CK to CD68	17.7613	2.66916	0.0332133	1
distance from CK to CK	-5.22667	-12.3575	0.0400812	1
