# Supplementary material for: TME-analyzer: a new interactive and dynamic image analysis tool that identified immune cell distances as predictors for survival of triple negative breast cancer patients
Source: Npj Imaging. 2024 Jul 25;2:21. doi: 10.1038/s44303-024-00022-6 (PMC12118654; doi:10.1038/s44303-024-00022-6)
Supplement: Supplementary file 2 — interim classifiers [file 44303_2024_22_MOESM2_ESM.zip › classifier_0008.xls]

## Sheet: Sheet1
	mean (good prognosis)	mean (bad prognosis)	p-value	used for classifier?
density of CD20 in Stroma	761.343	17.1742	0.449559	1
density of CD20 in Tumor	189.975	2.29402	0.580943	1
density of CD4 in Stroma	993.083	89.0655	0.0978993	1
density of CD4 in Tumor	344.494	25.5728	0.0226558	1
density of CD8 in Stroma	690.777	37.7047	0.0445302	1
density of CD8 in Tumor	210.547	2.93265	0.153227	1
density of CD56 in Stroma	0.684564	21.6678	0.456459	1
density of CD56 in Tumor	0.343816	40.5821	0.853355	1
density of CD68 in Stroma	408.447	10.3592	0.516655	1
density of CD68 in Tumor	117.959	2.57665	0.308792	1
density of CK in Stroma	43.7238	552.409	0.346549	1
density of CK in Tumor	3512.91	6142.67	0.204889	1
area of Stroma	47071.6	168096	0.872009	1
area of Tumor	261506	135900	0.0575261	1
distance from CD20 to CD20	-10.8923	-3.84157	0.666912	1
distance from CD20 to CD3	-2.78604	1.27939	0.664429	1
distance from CD20 to CD3 CD8	-2.36786	3.78901	0.316574	1
distance from CD20 to CD56	-1.6277	1.34395	0.782556	1
distance from CD20 to CD68	4.1117	-1.99421	0.498507	1
distance from CD20 to CK	39.7971	6.27017	0.91867	1
distance from CD3 to CD20	9.67367	0.705591	0.0630288	1
distance from CD3 to CD3	-6.66316	-2.00541	0.0432607	1
distance from CD3 to CD3 CD8	0.870164	-2.30497	0.385311	1
distance from CD3 to CD56	-0.197988	1.72003	0.853072	1
distance from CD3 to CD68	4.48881	-0.385494	0.33944	1
distance from CD3 to CK	40.053	6.92398	0.564689	1
distance from CD3 CD8 to CD20	-0.479232	7.67759	0.482282	1
distance from CD3 CD8 to CD3	-3.31356	-0.561851	0.209976	1
distance from CD3 CD8 to CD3 CD8	-6.83669	-1.87616	0.22647	1
distance from CD3 CD8 to CD56	2.22127	-0.158206	0.750285	1
distance from CD3 CD8 to CD68	3.92784	-0.824896	0.108152	1
distance from CD3 CD8 to CK	27.2371	5.38349	0.604081	1
distance from CD56 to CD20	-0.516504	5.7294	0.0556822	1
distance from CD56 to CD3	-0.617599	1.69358	0.0653445	1
distance from CD56 to CD3 CD8	-0.615093	2.13376	0.00616467	1
distance from CD56 to CD56	-2.41223	-0.404558	0.434126	1
distance from CD56 to CD68	0.851792	-0.657857	0.750769	1
distance from CD56 to CK	-0.366157	3.51934	0.689909	1
distance from CD68 to CD20	0.636621	26.1449	0.7027	1
distance from CD68 to CD3	-1.0783	3.00292	0.0988055	1
distance from CD68 to CD3 CD8	-0.567248	3.1752	0.0758014	1
distance from CD68 to CD56	2.76204	0.121055	0.522957	1
distance from CD68 to CD68	-5.31111	-1.73162	0.10468	1
distance from CD68 to CK	21.9819	3.32589	0.850965	1
distance from CK to CD20	88.162	6.16267	0.835974	1
distance from CK to CD3	33.5246	5.30852	0.304412	1
distance from CK to CD3 CD8	25.7065	3.33059	0.965662	0
distance from CK to CD56	0.168619	4.67298	0.823371	1
distance from CK to CD68	14.4042	2.55336	0.10468	1
distance from CK to CK	-4.91562	-13.1701	0.00767626	1
