# Supplementary material for: TME-analyzer: a new interactive and dynamic image analysis tool that identified immune cell distances as predictors for survival of triple negative breast cancer patients
Source: Npj Imaging. 2024 Jul 25;2:21. doi: 10.1038/s44303-024-00022-6 (PMC12118654; doi:10.1038/s44303-024-00022-6)
Supplement: Supplementary file 2 — interim classifiers [file 44303_2024_22_MOESM2_ESM.zip › classifier_0009.xls]

## Sheet: Sheet1
	mean (good prognosis)	mean (bad prognosis)	p-value	used for classifier?
density of CD20 in Stroma	900.543	26.4851	0.593762	1
density of CD20 in Tumor	235.239	4.60507	0.298667	1
density of CD4 in Stroma	961.048	148.849	0.0297774	1
density of CD4 in Tumor	335.663	18.4372	0.0394119	1
density of CD8 in Stroma	624.702	52.9545	0.0456666	1
density of CD8 in Tumor	269.655	3.03638	0.367297	1
density of CD56 in Stroma	24.9415	0.735837	0.572008	1
density of CD56 in Tumor	0.65647	59.8799	0.260885	1
density of CD68 in Stroma	63.5684	485.751	0.866067	1
density of CD68 in Tumor	8.42977	172.74	0.720953	1
density of CK in Stroma	35.6982	405.742	0.448944	1
density of CK in Tumor	3661.03	6272.65	0.708597	1
area of Stroma	53536.8	138957	0.549271	1
area of Tumor	267869	159895	0.716635	1
distance from CD20 to CD20	-11.5279	-4.23033	0.479749	1
distance from CD20 to CD3	0.949904	-3.60112	0.509155	1
distance from CD20 to CD3 CD8	4.05081	-3.36905	0.981516	1
distance from CD20 to CD56	-0.919214	7.55514	0.22205	1
distance from CD20 to CD68	-1.56584	1.7236	0.620213	1
distance from CD20 to CK	60.9047	10.0849	0.817143	1
distance from CD3 to CD20	13.726	0.355934	0.131176	1
distance from CD3 to CD3	-6.25802	-2.23309	0.0329084	1
distance from CD3 to CD3 CD8	1.02977	-2.83986	0.33183	1
distance from CD3 to CD56	0.101987	3.3261	0.0212029	1
distance from CD3 to CD68	-0.784485	1.60896	0.959406	1
distance from CD3 to CK	8.46441	40.6536	0.90524	1
distance from CD3 CD8 to CD20	12.6075	0.973108	0.0662912	1
distance from CD3 CD8 to CD3	0.0138413	-2.48795	0.692249	1
distance from CD3 CD8 to CD3 CD8	-6.46933	-2.24813	0.451018	1
distance from CD3 CD8 to CD56	-0.737695	4.43113	0.803601	1
distance from CD3 CD8 to CD68	3.42777	-1.43142	0.786984	1
distance from CD3 CD8 to CK	30.841	7.34807	0.535884	1
distance from CD56 to CD20	-0.471926	12.8733	0.0111866	1
distance from CD56 to CD3	-0.727915	2.84856	0.0124007	1
distance from CD56 to CD3 CD8	-0.921633	5.43998	0.018622	1
distance from CD56 to CD56	-4.75936	-1.15754	0.186162	1
distance from CD56 to CD68	-0.428977	2.19782	0.43786	1
distance from CD56 to CK	7.20874	-0.707442	0.295342	1
distance from CD68 to CD20	1.35014	15.5635	0.637905	1
distance from CD68 to CD3	-0.472323	4.34287	0.523815	1
distance from CD68 to CD3 CD8	-0.444209	3.04412	0.907469	1
distance from CD68 to CD56	0.493341	3.75117	0.20213	1
distance from CD68 to CD68	-5.34337	-2.29457	0.140466	1
distance from CD68 to CK	4.0358	21.6698	0.901442	1
distance from CK to CD20	84.5825	13.0077	0.513138	1
distance from CK to CD3	32.3937	5.26501	0.153988	1
distance from CK to CD3 CD8	26.2012	4.50045	0.512656	1
distance from CK to CD56	8.04187	0.969562	0.464415	1
distance from CK to CD68	18.0226	4.56824	0.221593	1
distance from CK to CK	-5.66493	-13.2003	0.145614	1
