# Supplementary material for: TME-analyzer: a new interactive and dynamic image analysis tool that identified immune cell distances as predictors for survival of triple negative breast cancer patients
Source: Npj Imaging. 2024 Jul 25;2:21. doi: 10.1038/s44303-024-00022-6 (PMC12118654; doi:10.1038/s44303-024-00022-6)
Supplement: Supplementary file 2 — interim classifiers [file 44303_2024_22_MOESM2_ESM.zip › classifier_0010.xls]

## Sheet: Sheet1
	mean (good prognosis)	mean (bad prognosis)	p-value	used for classifier?
density of CD20 in Stroma	917.402	18.5508	0.543886	1
density of CD20 in Tumor	184.413	2.29483	0.672522	0
density of CD4 in Stroma	993.025	108.841	0.0578824	1
density of CD4 in Tumor	297.599	22.1261	0.11659	1
density of CD8 in Stroma	689.575	36.8969	0.0830196	1
density of CD8 in Tumor	263.141	6.11932	0.497044	1
density of CD56 in Stroma	19.1522	0.5769	0.636393	0
density of CD56 in Tumor	25.6051	0.210279	0.490294	1
density of CD68 in Stroma	59.5577	550.827	0.56835	1
density of CD68 in Tumor	173.527	10.8343	0.782637	0
density of CK in Stroma	47.5946	466.242	0.487228	1
density of CK in Tumor	3367.16	6100.6	0.372716	1
area of Stroma	59245.4	163552	0.450547	1
area of Tumor	141033	259640	0.19025	1
distance from CD20 to CD20	-10.6911	-3.66012	0.746357	0
distance from CD20 to CD3	-2.79411	1.50964	0.833736	0
distance from CD20 to CD3 CD8	-2.31089	3.42163	0.252884	1
distance from CD20 to CD56	-1.11428	4.64622	0.300803	1
distance from CD20 to CD68	-2.0441	1.59271	0.967911	0
distance from CD20 to CK	50.1486	7.81348	0.426375	1
distance from CD3 to CD20	14.8332	2.05737	0.235994	1
distance from CD3 to CD3	-5.63321	-2.15941	0.33135	1
distance from CD3 to CD3 CD8	1.72725	-1.46765	0.540521	1
distance from CD3 to CD56	-0.0575277	3.27595	0.38649	1
distance from CD3 to CD68	4.44902	-0.246882	0.234694	1
distance from CD3 to CK	41.2126	8.59544	0.782504	0
distance from CD3 CD8 to CD20	12.6441	0.849184	0.669153	0
distance from CD3 CD8 to CD3	0.00674356	-2.95489	0.782786	0
distance from CD3 CD8 to CD3 CD8	-5.88375	-1.51673	0.261096	1
distance from CD3 CD8 to CD56	6.32332	-0.0108814	0.950193	0
distance from CD3 CD8 to CD68	3.26306	-0.503653	0.151042	1
distance from CD3 CD8 to CK	30.5738	4.72784	0.4087	1
distance from CD56 to CD20	-0.420483	13.9853	0.0973691	1
distance from CD56 to CD3	-0.506321	3.03495	0.013093	1
distance from CD56 to CD3 CD8	-0.496491	5.22619	0.145488	1
distance from CD56 to CD56	-3.29971	-1.35145	0.587938	0
distance from CD56 to CD68	-0.255254	2.85374	0.0902665	1
distance from CD56 to CK	-0.920624	5.73332	0.770961	0
distance from CD68 to CD20	18.2994	2.33915	0.177503	1
distance from CD68 to CD3	2.22425	0.0510389	0.487975	1
distance from CD68 to CD3 CD8	10.2204	0.107474	0.25636	1
distance from CD68 to CD56	0.257515	3.47241	0.440599	1
distance from CD68 to CD68	-4.98213	-1.73346	0.676461	0
distance from CD68 to CK	5.61222	22.777	0.72363	0
distance from CK to CD20	71.1738	9.75469	0.710253	0
distance from CK to CD3	24.5594	4.23136	0.742409	0
distance from CK to CD3 CD8	22.9312	2.61682	0.200755	1
distance from CK to CD56	6.01704	1.97922	0.594653	0
distance from CK to CD68	18.8012	4.09458	0.160896	1
distance from CK to CK	-6.46401	-14.0018	0.282759	1
