# Supplementary material for: TME-analyzer: a new interactive and dynamic image analysis tool that identified immune cell distances as predictors for survival of triple negative breast cancer patients
Source: Npj Imaging. 2024 Jul 25;2:21. doi: 10.1038/s44303-024-00022-6 (PMC12118654; doi:10.1038/s44303-024-00022-6)
Supplement: Supplementary file 2 — interim classifiers [file 44303_2024_22_MOESM2_ESM.zip › classifier_0011.xls]

## Sheet: Sheet1
	mean (good prognosis)	mean (bad prognosis)	p-value	used for classifier?
density of CD20 in Stroma	651.608	9.67879	0.0179725	1
density of CD20 in Tumor	196.04	1.75248	0.0527479	1
density of CD4 in Stroma	991.204	88.1769	0.0162399	1
density of CD4 in Tumor	368.864	24.6895	0.00984014	1
density of CD8 in Stroma	524.933	28.4345	0.00735754	1
density of CD8 in Tumor	200.035	4.55639	0.0193335	1
density of CD56 in Stroma	28.3694	0.194555	0.808716	1
density of CD56 in Tumor	49.4248	0.574174	0.417758	1
density of CD68 in Stroma	783.893	16.7157	0.0247204	1
density of CD68 in Tumor	215.269	6.62651	0.064855	1
density of CK in Stroma	84.9641	728.218	0.200035	1
density of CK in Tumor	3473.59	6049.67	0.970754	1
area of Stroma	58988.9	170721	0.632415	1
area of Tumor	248219	135774	0.0451275	1
distance from CD20 to CD20	-10.209	-3.42867	0.0206277	1
distance from CD20 to CD3	-2.93916	0.467706	0.862539	1
distance from CD20 to CD3 CD8	-2.04624	2.26025	0.79078	1
distance from CD20 to CD56	7.50635	-1.26527	0.148858	1
distance from CD20 to CD68	5.00306	-0.374635	0.0447068	1
distance from CD20 to CK	50.6365	8.54686	0.0398398	1
distance from CD3 to CD20	12.7586	2.40116	0.0575049	1
distance from CD3 to CD3	-6.18187	-2.13293	0.00643371	1
distance from CD3 to CD3 CD8	1.60584	-1.13939	0.686991	1
distance from CD3 to CD56	0.127953	2.68919	0.832534	1
distance from CD3 to CD68	5.15287	-0.252113	0.239229	1
distance from CD3 to CK	40.4083	7.39525	0.107893	1
distance from CD3 CD8 to CD20	10.078	1.3553	0.704723	1
distance from CD3 CD8 to CD3	-3.31104	-0.767252	0.0485619	1
distance from CD3 CD8 to CD3 CD8	-5.57277	-1.82434	0.264686	1
distance from CD3 CD8 to CD56	10.664	-0.167974	0.313912	1
distance from CD3 CD8 to CD68	4.73296	-0.80894	0.415401	1
distance from CD3 CD8 to CK	30.8034	6.99723	0.0665167	1
distance from CD56 to CD20	6.30112	-0.0780808	0.683235	1
distance from CD56 to CD3	-0.580184	1.97312	0.126375	1
distance from CD56 to CD3 CD8	-0.710555	2.46114	0.00862897	1
distance from CD56 to CD56	-3.47877	-0.497039	0.0810034	1
distance from CD56 to CD68	5.17519	0.0870427	0.741313	1
distance from CD56 to CK	6.85534	-0.649584	0.399435	1
distance from CD68 to CD20	19.5707	3.45241	0.182958	1
distance from CD68 to CD3	-0.678474	1.56395	0.730599	1
distance from CD68 to CD3 CD8	-0.687385	7.49144	0.308801	1
distance from CD68 to CD56	11.7849	0.472819	0.305763	1
distance from CD68 to CD68	-5.59871	-2.24258	0.00380239	1
distance from CD68 to CK	31.2486	7.19959	0.0439811	1
distance from CK to CD20	57.8004	6.97305	0.0817297	1
distance from CK to CD3	27.2614	4.81741	0.201281	1
distance from CK to CD3 CD8	23.6521	3.95612	0.294738	1
distance from CK to CD56	14.6367	0.917234	0.960771	1
distance from CK to CD68	21.099	4.92009	0.0153347	1
distance from CK to CK	-5.70406	-12.9996	0.0275707	1
