# Supplementary material for: TME-analyzer: a new interactive and dynamic image analysis tool that identified immune cell distances as predictors for survival of triple negative breast cancer patients
Source: Npj Imaging. 2024 Jul 25;2:21. doi: 10.1038/s44303-024-00022-6 (PMC12118654; doi:10.1038/s44303-024-00022-6)
Supplement: Supplementary file 2 — interim classifiers [file 44303_2024_22_MOESM2_ESM.zip › classifier_0012.xls]

## Sheet: Sheet1
	mean (good prognosis)	mean (bad prognosis)	p-value	used for classifier?
density of CD20 in Stroma	994.726	11.1886	0.227833	1
density of CD20 in Tumor	209.695	1.22041	0.64953	1
density of CD4 in Stroma	756.977	79.0389	0.0494212	1
density of CD4 in Tumor	285.594	20.0361	0.0629318	1
density of CD8 in Stroma	387.873	23.0235	0.0200112	1
density of CD8 in Tumor	185.732	4.62777	0.225342	1
density of CD56 in Stroma	38.8179	0.257569	0.385446	1
density of CD56 in Tumor	0.681574	111.848	0.873594	1
density of CD68 in Stroma	387.871	11.7603	0.349892	1
density of CD68 in Tumor	148.045	3.28597	0.268498	1
density of CK in Stroma	52.2514	651.752	0.145566	1
density of CK in Tumor	3369.67	5846.93	0.777103	1
area of Stroma	67742.8	189403	0.160692	1
area of Tumor	250409	131177	0.043895	1
distance from CD20 to CD20	-11.6456	-3.4547	0.402747	1
distance from CD20 to CD3	-2.75623	0.81091	0.921524	1
distance from CD20 to CD3 CD8	-2.03373	2.865	0.523421	1
distance from CD20 to CD56	-1.16386	1.51416	0.957475	1
distance from CD20 to CD68	1.90178	-0.608119	0.10684	1
distance from CD20 to CK	72.845	8.66007	0.126247	1
distance from CD3 to CD20	0.626152	7.81719	0.448961	1
distance from CD3 to CD3	-5.42157	-1.77126	0.171309	1
distance from CD3 to CD3 CD8	-1.22638	1.44657	0.138111	1
distance from CD3 to CD56	11.3866	0.475604	0.403792	1
distance from CD3 to CD68	-0.933842	2.08435	0.873002	1
distance from CD3 to CK	44.3736	4.16484	0.289932	1
distance from CD3 CD8 to CD20	10.728	1.58151	0.629886	1
distance from CD3 CD8 to CD3	-2.12565	0.00632272	0.186458	1
distance from CD3 CD8 to CD3 CD8	-5.0347	-1.45111	0.00957629	1
distance from CD3 CD8 to CD56	8.97656	-0.292002	0.322657	1
distance from CD3 CD8 to CD68	-1.48236	1.86561	0.916368	1
distance from CD3 CD8 to CK	29.1999	4.84767	0.135126	1
distance from CD56 to CD20	-1.104	6.05624	0.447296	1
distance from CD56 to CD3	-0.721236	1.77317	0.202448	1
distance from CD56 to CD3 CD8	-0.838643	2.31987	0.0169169	1
distance from CD56 to CD56	-4.4281	-1.17266	0.920726	1
distance from CD56 to CD68	-0.674537	2.52979	0.888634	1
distance from CD56 to CK	7.72867	-0.969037	0.449461	1
distance from CD68 to CD20			1	0
distance from CD68 to CD3	-0.843555	1.31347	0.953904	1
distance from CD68 to CD3 CD8	-0.903315	1.54842	0.135753	1
distance from CD68 to CD56	-0.145017	5.574	0.716473	1
distance from CD68 to CD68	-4.69454	-1.91676	0.0980374	1
distance from CD68 to CK	24.078	3.36757	0.509006	1
distance from CK to CD20	80.1704	6.98075	0.339665	1
distance from CK to CD3	32.5209	5.43583	0.0430488	1
distance from CK to CD3 CD8	19.9517	2.67194	0.0640426	1
distance from CK to CD56	17.5175	1.60235	0.437903	1
distance from CK to CD68	15.7351	2.50219	0.0656182	1
distance from CK to CK	-5.98278	-13.0981	0.227581	1
