# Supplementary material for: TME-analyzer: a new interactive and dynamic image analysis tool that identified immune cell distances as predictors for survival of triple negative breast cancer patients
Source: Npj Imaging. 2024 Jul 25;2:21. doi: 10.1038/s44303-024-00022-6 (PMC12118654; doi:10.1038/s44303-024-00022-6)
Supplement: Supplementary file 2 — interim classifiers [file 44303_2024_22_MOESM2_ESM.zip › classifier_0013.xls]

## Sheet: Sheet1
	mean (good prognosis)	mean (bad prognosis)	p-value	used for classifier?
density of CD20 in Stroma	1085.7	15.8348	0.549905	1
density of CD20 in Tumor	112.961	1.57779	0.217662	1
density of CD4 in Stroma	906.314	113.706	0.243207	1
density of CD4 in Tumor	249.543	24.3684	0.0903354	1
density of CD8 in Stroma	536.154	49.8711	0.217662	1
density of CD8 in Tumor	195.962	4.75295	0.311047	1
density of CD56 in Stroma	0.124775	15.4495	0.309092	1
density of CD56 in Tumor	49.6926	0.519172	0.704703	1
density of CD68 in Stroma	543.225	41.4244	0.938844	1
density of CD68 in Tumor	4.09857	91.0925	0.662734	1
density of CK in Stroma	40.3703	586.999	0.479787	1
density of CK in Tumor	3272.72	5749.98	0.0457709	1
area of Stroma	55715.5	177782	0.227099	1
area of Tumor	263745	133871	0.17135	1
distance from CD20 to CD20	-11.3725	-3.32438	0.61667	1
distance from CD20 to CD3	-2.90159	1.30075	0.855599	1
distance from CD20 to CD3 CD8	-2.34803	1.88366	0.629515	1
distance from CD20 to CD56	-1.50134	6.70866	0.812329	1
distance from CD20 to CD68	1.89989	-1.4937	0.589907	1
distance from CD20 to CK	5.86603	77.2152	0.77004	1
distance from CD3 to CD20	0.884098	7.35422	0.197993	1
distance from CD3 to CD3	-5.92831	-2.20878	0.0872332	1
distance from CD3 to CD3 CD8	2.24181	-2.27009	0.598328	1
distance from CD3 to CD56	0.168041	7.90849	0.472819	1
distance from CD3 to CD68	-1.20481	1.94402	0.713326	1
distance from CD3 to CK	6.9976	43.3115	0.655383	1
distance from CD3 CD8 to CD20	12.3633	1.01218	0.364429	1
distance from CD3 CD8 to CD3	-3.06038	-0.535841	0.288488	1
distance from CD3 CD8 to CD3 CD8	-5.2446	-1.39472	0.0250094	1
distance from CD3 CD8 to CD56	9.6545	-0.216513	0.66563	1
distance from CD3 CD8 to CD68	1.89479	-1.02659	0.828953	1
distance from CD3 CD8 to CK	32.1143	7.3304	0.867901	1
distance from CD56 to CD20	13.2834	0.404295	0.206685	1
distance from CD56 to CD3	-0.0952324	3.954	0.037792	1
distance from CD56 to CD3 CD8	-0.402097	5.66925	0.538745	1
distance from CD56 to CD56	-4.5215	-0.561493	0.205703	1
distance from CD56 to CD68	-0.656569	2.81442	0.340824	1
distance from CD56 to CK	5.5389	-1.10555	0.900571	1
distance from CD68 to CD20	0.836925	19.3313	0.409948	1
distance from CD68 to CD3	-0.812664	3.38261	0.0980043	1
distance from CD68 to CD3 CD8	-0.76596	2.22246	0.100864	1
distance from CD68 to CD56	0.256568	9.2093	0.838365	1
distance from CD68 to CD68	-5.49487	-2.0483	0.221651	1
distance from CD68 to CK	4.25437	23.3516	0.773067	1
distance from CK to CD20	89.0708	9.04579	0.877078	1
distance from CK to CD3	26.0828	5.15632	0.998795	1
distance from CK to CD3 CD8	17.6308	2.8606	0.424508	1
distance from CK to CD56	0.487932	12.4244	0.253907	1
distance from CK to CD68	19.269	3.7897	0.0779967	1
distance from CK to CK	-5.96618	-13.0672	0.00477362	1
