# Supplementary material for: TME-analyzer: a new interactive and dynamic image analysis tool that identified immune cell distances as predictors for survival of triple negative breast cancer patients
Source: Npj Imaging. 2024 Jul 25;2:21. doi: 10.1038/s44303-024-00022-6 (PMC12118654; doi:10.1038/s44303-024-00022-6)
Supplement: Supplementary file 2 — interim classifiers [file 44303_2024_22_MOESM2_ESM.zip › classifier_0014.xls]

## Sheet: Sheet1
	mean (good prognosis)	mean (bad prognosis)	p-value	used for classifier?
density of CD20 in Stroma	872.524	17.5526	0.653594	0
density of CD20 in Tumor	164.725	1.2058	0.464272	1
density of CD4 in Stroma	954.246	105.586	0.3267	1
density of CD4 in Tumor	302.643	27.7476	0.0765906	1
density of CD8 in Stroma	541.56	42.2448	0.416321	1
density of CD8 in Tumor	187.427	4.29507	0.261926	1
density of CD56 in Stroma	45.3655	0.357416	0.323287	1
density of CD56 in Tumor	101.252	0.461836	0.578244	1
density of CD68 in Stroma	23.7122	353.756	0.617446	0
density of CD68 in Tumor	5.4915	168.99	0.617446	0
density of CK in Stroma	67.1772	577.146	0.585322	1
density of CK in Tumor	3364.23	5612.62	0.0547651	1
area of Stroma	48345.9	153448	0.70025	0
area of Tumor	260464	141823	0.208007	1
distance from CD20 to CD20	-9.73278	-3.45771	0.987116	0
distance from CD20 to CD3	-2.94912	0.914489	0.907049	0
distance from CD20 to CD3 CD8	6.96982	-2.01982	0.625319	0
distance from CD20 to CD56	1.7294	-0.587708	0.424077	1
distance from CD20 to CD68	4.99285	-1.1788	0.0726341	1
distance from CD20 to CK	45.3903	8.05836	0.676931	0
distance from CD3 to CD20	11.7679	-0.0522222	0.0786727	1
distance from CD3 to CD3	-5.51236	-2.12856	0.0736468	1
distance from CD3 to CD3 CD8	2.83391	-1.55551	0.51873	1
distance from CD3 to CD56	0.291114	2.22846	0.38315	1
distance from CD3 to CD68	5.2736	0.458205	0.326083	1
distance from CD3 to CK	6.6871	32.846	0.378858	1
distance from CD3 CD8 to CD20	6.20789	0.282001	0.953274	0
distance from CD3 CD8 to CD3	-3.55046	-0.349536	0.425151	1
distance from CD3 CD8 to CD3 CD8	-5.54747	-1.45	0.815503	0
distance from CD3 CD8 to CD56	5.29863	0.0963241	0.458244	1
distance from CD3 CD8 to CD68	2.77267	-0.832748	0.685267	0
distance from CD3 CD8 to CK	4.67723	18.6618	0.428345	1
distance from CD56 to CD20	3.61687	0.191809	0.582243	1
distance from CD56 to CD3	-0.440104	1.5848	0.359487	1
distance from CD56 to CD3 CD8	-0.556565	2.72925	0.110973	1
distance from CD56 to CD56	-3.16656	-0.711582	0.00246982	1
distance from CD56 to CD68	2.74192	-0.269873	0.172603	1
distance from CD56 to CK	4.88289	-1.01396	0.607807	0
distance from CD68 to CD20	0.591728	21.3673	0.65947	0
distance from CD68 to CD3	-0.240198	4.21928	0.972871	0
distance from CD68 to CD3 CD8	-0.176799	3.59323	0.172425	1
distance from CD68 to CD56	3.75802	0.625967	0.233141	1
distance from CD68 to CD68	-1.35078	-4.68713	0.690852	0
distance from CD68 to CK	4.06135	20.1617	0.194151	1
distance from CK to CD20	6.20291	84.6046	0.983495	0
distance from CK to CD3	28.2531	5.45917	0.520139	1
distance from CK to CD3 CD8	31.2832	3.58787	0.965662	0
distance from CK to CD56	6.59426	0.79317	0.139021	1
distance from CK to CD68	17.9101	3.94327	0.530114	1
distance from CK to CK	-5.68295	-12.3134	0.00101539	1
