# Supplementary material for: TME-analyzer: a new interactive and dynamic image analysis tool that identified immune cell distances as predictors for survival of triple negative breast cancer patients
Source: Npj Imaging. 2024 Jul 25;2:21. doi: 10.1038/s44303-024-00022-6 (PMC12118654; doi:10.1038/s44303-024-00022-6)
Supplement: Supplementary file 2 — interim classifiers [file 44303_2024_22_MOESM2_ESM.zip › classifier_0015.xls]

## Sheet: Sheet1
	mean (good prognosis)	mean (bad prognosis)	p-value	used for classifier?
density of CD20 in Stroma	792.07	17.999	0.136023	1
density of CD20 in Tumor	134.126	1.80126	0.184396	1
density of CD4 in Stroma	1027.22	124.76	0.0155016	1
density of CD4 in Tumor	268.698	26.3398	0.00522388	1
density of CD8 in Stroma	646.699	52.2021	0.00714539	1
density of CD8 in Tumor	212.226	5.79309	0.0803994	1
density of CD56 in Stroma	46.7854	0.496274	0.351712	1
density of CD56 in Tumor	128.411	0.561631	0.679018	1
density of CD68 in Stroma	460.15	30.1612	0.0252003	1
density of CD68 in Tumor	119.208	5.14051	0.322698	1
density of CK in Stroma	37.651	575.749	0.462921	1
density of CK in Tumor	3603.24	5753.95	0.86533	1
area of Stroma	57570.9	158468	0.571184	1
area of Tumor	258587	140892	0.112161	1
distance from CD20 to CD20	-10.1428	-3.01783	0.0412707	1
distance from CD20 to CD3	-3.13861	0.541254	0.0670719	1
distance from CD20 to CD3 CD8	-2.46432	1.18999	0.151928	1
distance from CD20 to CD56	9.22775	-0.824917	0.488837	1
distance from CD20 to CD68	3.9727	-1.34133	0.0541182	1
distance from CD20 to CK	61.0105	6.62968	0.133754	1
distance from CD3 to CD20	14.9857	1.38406	0.0629824	1
distance from CD3 to CD3	-6.20535	-1.7111	0.00431774	1
distance from CD3 to CD3 CD8	1.47113	-1.92764	0.705618	1
distance from CD3 to CD56	0.0127496	12.3448	0.280607	1
distance from CD3 to CD68	3.95067	-0.414298	0.474655	1
distance from CD3 to CK	45.7579	7.10265	0.0770872	1
distance from CD3 CD8 to CD20	10.6261	0.446442	0.150702	1
distance from CD3 CD8 to CD3	-3.71448	-0.930667	0.0392397	1
distance from CD3 CD8 to CD3 CD8	-6.00009	-1.59093	0.122467	1
distance from CD3 CD8 to CD56	-0.912078	7.86452	0.328637	1
distance from CD3 CD8 to CD68	2.26739	-1.08618	0.40786	1
distance from CD3 CD8 to CK	30.7076	6.30795	0.147334	1
distance from CD56 to CD20	3.77998	-0.387402	0.970346	1
distance from CD56 to CD3	-0.80105	1.94981	0.17875	1
distance from CD56 to CD3 CD8	-1.00027	3.50565	0.0241287	1
distance from CD56 to CD56	-4.19004	-0.651285	0.273785	1
distance from CD56 to CD68	4.97954	-0.300811	0.178301	1
distance from CD56 to CK	7.64018	-0.479673	0.0625522	1
distance from CD68 to CD20	24.8527	2.7303	0.578742	1
distance from CD68 to CD3	-0.792742	2.866	0.386494	1
distance from CD68 to CD3 CD8	-0.665815	2.4341	0.0726785	1
distance from CD68 to CD56	12.6834	0.03519	0.312948	1
distance from CD68 to CD68	-4.57141	-1.67981	0.164581	1
distance from CD68 to CK	29.6673	6.75825	0.312221	1
distance from CK to CD20	82.5276	6.63748	0.0412707	1
distance from CK to CD3	30.6766	4.47038	0.176165	1
distance from CK to CD3 CD8	23.4482	2.43045	0.575001	1
distance from CK to CD56	19.99	1.22802	0.469915	1
distance from CK to CD68	17.3027	3.21171	0.0209608	1
distance from CK to CK	-4.81832	-12.3755	0.213937	1
