# Supplementary material for: TME-analyzer: a new interactive and dynamic image analysis tool that identified immune cell distances as predictors for survival of triple negative breast cancer patients
Source: Npj Imaging. 2024 Jul 25;2:21. doi: 10.1038/s44303-024-00022-6 (PMC12118654; doi:10.1038/s44303-024-00022-6)
Supplement: Supplementary file 2 — interim classifiers [file 44303_2024_22_MOESM2_ESM.zip › classifier_0016.xls]

## Sheet: Sheet1
	mean (good prognosis)	mean (bad prognosis)	p-value	used for classifier?
density of CD20 in Stroma	890.763	37.0453	0.224145	1
density of CD20 in Tumor	251.559	5.95252	0.16509	1
density of CD4 in Stroma	956.695	122.088	0.00614282	1
density of CD4 in Tumor	330.832	27.9146	0.0982182	1
density of CD8 in Stroma	528.32	42.1553	0.0625787	1
density of CD8 in Tumor	224.208	6.51853	0.305125	1
density of CD56 in Stroma	26.4422	0.585964	0.565618	1
density of CD56 in Tumor	25.334	0.302232	0.854117	1
density of CD68 in Stroma	597.293	44.0057	0.889075	0
density of CD68 in Tumor	217.347	10.2239	0.996525	0
density of CK in Stroma	41.9142	507.062	0.510423	1
density of CK in Tumor	6411.56	3971.55	0.644688	1
area of Stroma	174593	63869.5	0.726823	1
area of Tumor	257894	127674	0.347148	1
distance from CD20 to CD20	-11.0302	-3.95091	0.463414	1
distance from CD20 to CD3	-3.18993	0.850554	0.773224	1
distance from CD20 to CD3 CD8	7.30727	-1.66606	0.407886	1
distance from CD20 to CD56	6.16574	-1.57551	0.34975	1
distance from CD20 to CD68	5.32394	-0.734329	0.155475	1
distance from CD20 to CK	62.0611	8.5818	0.180896	1
distance from CD3 to CD20	9.2372	2.52934	0.221196	1
distance from CD3 to CD3	-6.34683	-1.88319	0.00738487	1
distance from CD3 to CD3 CD8	-1.57513	0.441009	0.36172	1
distance from CD3 to CD56	0.536724	3.32826	0.483376	1
distance from CD3 to CD68	4.6253	0.0717403	0.297298	1
distance from CD3 to CK	42.538	6.04041	0.14305	1
distance from CD3 CD8 to CD20	9.14201	1.50407	0.234278	1
distance from CD3 CD8 to CD3	-3.20607	-0.0868081	0.0488617	1
distance from CD3 CD8 to CD3 CD8	-5.9192	-1.48709	0.15281	1
distance from CD3 CD8 to CD56	6.37451	-0.0611032	0.963532	0
distance from CD3 CD8 to CD68	3.29517	-0.55489	0.790682	1
distance from CD3 CD8 to CK	30.0677	4.70487	0.0663238	1
distance from CD56 to CD20	-0.533583	12.2627	0.29564	1
distance from CD56 to CD3	-0.731669	1.89314	0.18273	1
distance from CD56 to CD3 CD8	-1.08503	4.71785	0.359108	1
distance from CD56 to CD56	-2.86	-0.987133	0.0318307	1
distance from CD56 to CD68	4.24784	0.0905365	0.794752	1
distance from CD56 to CK	7.50354	-0.555584	0.695754	1
distance from CD68 to CD20	14.589	2.11269	0.869141	0
distance from CD68 to CD3	2.28459	-0.340912	0.768161	1
distance from CD68 to CD3 CD8	2.0877	-0.176273	0.875898	0
distance from CD68 to CD56	4.43205	0.640121	0.569291	1
distance from CD68 to CD68	-5.17743	-1.68366	0.0299086	1
distance from CD68 to CK	30.5793	6.17188	0.157024	1
distance from CK to CD20	71.4052	11.6739	0.350199	1
distance from CK to CD3	29.2865	4.37885	0.0789553	1
distance from CK to CD3 CD8	23.3962	3.4889	0.552393	1
distance from CK to CD56	7.53546	1.087	0.219671	1
distance from CK to CD68	18.4016	3.31619	0.0228713	1
distance from CK to CK	-5.64421	-12.0519	0.121696	1
