# Supplementary material for: TME-analyzer: a new interactive and dynamic image analysis tool that identified immune cell distances as predictors for survival of triple negative breast cancer patients
Source: Npj Imaging. 2024 Jul 25;2:21. doi: 10.1038/s44303-024-00022-6 (PMC12118654; doi:10.1038/s44303-024-00022-6)
Supplement: Supplementary file 2 — interim classifiers [file 44303_2024_22_MOESM2_ESM.zip › classifier_0017.xls]

## Sheet: Sheet1
	mean (good prognosis)	mean (bad prognosis)	p-value	used for classifier?
density of CD20 in Stroma	743.715	15.0125	0.711027	1
density of CD20 in Tumor	155.941	1.10476	0.336477	1
density of CD4 in Stroma	912.628	94.2471	0.15287	1
density of CD4 in Tumor	337.454	17.6745	0.0592789	1
density of CD8 in Stroma	564.699	37.1615	0.120873	1
density of CD8 in Tumor	165.409	3.88436	0.0964032	1
density of CD56 in Stroma	18.8809	0.49688	0.641825	1
density of CD56 in Tumor	50.7787	0.505776	0.679041	1
density of CD68 in Stroma	518.262	19.1885	0.643497	1
density of CD68 in Tumor	128.248	7.07761	0.502451	1
density of CK in Stroma	51.0629	458.567	0.380458	1
density of CK in Tumor	3581.56	5584.64	0.256757	1
area of Stroma	48666.9	156981	0.544981	1
area of Tumor	148907	275536	0.154599	1
distance from CD20 to CD20	-11.0155	-3.6319	0.834296	1
distance from CD20 to CD3	1.02013	-3.38179	0.358153	1
distance from CD20 to CD3 CD8	-2.17415	2.42083	0.41896	1
distance from CD20 to CD56	-0.585041	7.88859	0.708021	1
distance from CD20 to CD68	3.29393	-1.88938	0.434649	1
distance from CD20 to CK	4.71971	70.622	0.512518	1
distance from CD3 to CD20	14.3464	0.330814	0.227892	1
distance from CD3 to CD3	-6.28192	-2.10357	0.0927322	1
distance from CD3 to CD3 CD8	1.75049	-2.34456	0.737275	1
distance from CD3 to CD56	0.252713	12.2978	0.969282	1
distance from CD3 to CD68	5.57321	0.0381774	0.316728	1
distance from CD3 to CK	6.05606	38.5491	0.956987	1
distance from CD3 CD8 to CD20	9.35512	0.669425	0.898272	1
distance from CD3 CD8 to CD3	-0.690814	-2.91223	0.619808	1
distance from CD3 CD8 to CD3 CD8	-5.91262	-1.5827	0.636078	1
distance from CD3 CD8 to CD56	13.9835	0.50218	0.919812	1
distance from CD3 CD8 to CD68	3.74947	-0.908846	0.0879582	1
distance from CD3 CD8 to CK	6.42031	24.7537	0.885912	1
distance from CD56 to CD20	0.66272	16.3906	0.563027	1
distance from CD56 to CD3	-0.0520324	3.99627	0.0764854	1
distance from CD56 to CD3 CD8	-0.396712	5.61209	0.196991	1
distance from CD56 to CD56	-1.79457	-5.63509	0.0855166	1
distance from CD56 to CD68	-0.336162	3.53441	0.666084	1
distance from CD56 to CK	-1.46756	4.4195	0.254717	1
distance from CD68 to CD20	0.70836	21.2791	0.884976	1
distance from CD68 to CD3	-0.780461	3.68422	0.146267	1
distance from CD68 to CD3 CD8	-1.54943	2.3918	0.596857	1
distance from CD68 to CD56	0.0541287	7.91965	0.891802	1
distance from CD68 to CD68	-4.96417	-1.95979	0.272894	1
distance from CD68 to CK	4.20527	24.855	0.585499	1
distance from CK to CD20	12.4415	126.15	0.0354124	1
distance from CK to CD3	21.4535	3.99624	0.988147	1
distance from CK to CD3 CD8	18.7304	2.52262	0.386359	1
distance from CK to CD56	0.634283	11.105	0.743513	1
distance from CK to CD68	18.1922	3.96299	0.04703	1
distance from CK to CK	-6.58978	-13.1477	0.01697	1
