# Supplementary material for: TME-analyzer: a new interactive and dynamic image analysis tool that identified immune cell distances as predictors for survival of triple negative breast cancer patients
Source: Npj Imaging. 2024 Jul 25;2:21. doi: 10.1038/s44303-024-00022-6 (PMC12118654; doi:10.1038/s44303-024-00022-6)
Supplement: Supplementary file 2 — interim classifiers [file 44303_2024_22_MOESM2_ESM.zip › classifier_0018.xls]

## Sheet: Sheet1
	mean (good prognosis)	mean (bad prognosis)	p-value	used for classifier?
density of CD20 in Stroma	717.981	17.3201	0.761612	1
density of CD20 in Tumor	107.19	2.33093	0.832687	1
density of CD4 in Stroma	903.438	159.895	0.19569	1
density of CD4 in Tumor	210.764	36.0117	0.0451981	1
density of CD8 in Stroma	507.519	56.5999	0.125681	1
density of CD8 in Tumor	140.61	6.22217	0.0536298	1
density of CD56 in Stroma	31.5077	0.327264	0.290336	1
density of CD56 in Tumor	91.6062	0.342294	0.52387	1
density of CD68 in Stroma	842.362	80.6868	0.117985	1
density of CD68 in Tumor	163.506	24.4103	0.163408	1
density of CK in Stroma	54.7466	516.494	0.0267968	1
density of CK in Tumor	3592.68	6080.22	0.20702	1
area of Stroma	54797	157503	0.0489283	1
area of Tumor	254692	137786	0.00876786	1
distance from CD20 to CD20	-11.595	-3.72544	0.621132	1
distance from CD20 to CD3	-2.56907	1.06811	0.921882	1
distance from CD20 to CD3 CD8	-2.41133	1.94635	0.0539364	1
distance from CD20 to CD56	10.4173	-1.16639	0.363189	1
distance from CD20 to CD68	2.5142	-1.66466	0.0453473	1
distance from CD20 to CK	78.8088	10.0195	0.798501	1
distance from CD3 to CD20	9.42237	0.827325	0.142365	1
distance from CD3 to CD3	-5.83239	-2.62065	0.0794098	1
distance from CD3 to CD3 CD8	-0.962658	1.57706	0.515224	1
distance from CD3 to CD56	11.6648	0.78144	0.444327	1
distance from CD3 to CD68	3.18206	-0.726027	0.304646	1
distance from CD3 to CK	41.3363	6.60932	0.873622	1
distance from CD3 CD8 to CD20	-0.0278922	7.60996	0.376866	1
distance from CD3 CD8 to CD3	0.0757382	-1.91086	0.251855	1
distance from CD3 CD8 to CD3 CD8	-5.1983	-2.42154	0.856895	1
distance from CD3 CD8 to CD56	7.24459	0.0696197	0.37474	1
distance from CD3 CD8 to CD68	2.46598	-1.14405	0.0422856	1
distance from CD3 CD8 to CK	29.0438	6.53224	0.978912	0
distance from CD56 to CD20	8.06633	0.682334	0.632251	1
distance from CD56 to CD3	-0.483706	2.11491	0.66227	1
distance from CD56 to CD3 CD8	2.78649	-0.769159	0.201143	1
distance from CD56 to CD56	-3.94392	-0.885321	0.398388	1
distance from CD56 to CD68	3.27386	-0.5628	0.491347	1
distance from CD56 to CK	-1.8926	2.91057	0.456119	1
distance from CD68 to CD20	1.76447	17.1999	0.801756	1
distance from CD68 to CD3	-0.898679	3.79543	0.92141	1
distance from CD68 to CD3 CD8	6.44344	-0.0535862	0.599709	1
distance from CD68 to CD56	10.5489	-0.237337	0.298918	1
distance from CD68 to CD68	-5.554	-1.95522	0.00903814	1
distance from CD68 to CK	32.2876	5.83724	0.0801735	1
distance from CK to CD20	104.579	10.1377	0.290617	1
distance from CK to CD3	26.3477	7.31757	0.379757	1
distance from CK to CD3 CD8	19.1568	4.46187	0.479933	1
distance from CK to CD56	16.5547	1.63759	0.503303	1
distance from CK to CD68	19.8739	3.82641	0.0132697	1
distance from CK to CK	-4.40743	-12.6445	0.185862	1
