# Supplementary material for: TME-analyzer: a new interactive and dynamic image analysis tool that identified immune cell distances as predictors for survival of triple negative breast cancer patients
Source: Npj Imaging. 2024 Jul 25;2:21. doi: 10.1038/s44303-024-00022-6 (PMC12118654; doi:10.1038/s44303-024-00022-6)
Supplement: Supplementary file 2 — interim classifiers [file 44303_2024_22_MOESM2_ESM.zip › classifier_0019.xls]

## Sheet: Sheet1
	mean (good prognosis)	mean (bad prognosis)	p-value	used for classifier?
density of CD20 in Stroma	802.302	15.4439	0.888746	1
density of CD20 in Tumor	194.435	1.00749	0.149236	1
density of CD4 in Stroma	874.259	170.527	0.0149254	1
density of CD4 in Tumor	312.197	35.7408	0.0162217	1
density of CD8 in Stroma	442.5	55.4041	0.00875818	1
density of CD8 in Tumor	225.427	6.71666	0.0774165	1
density of CD56 in Stroma	20.8281	0.362687	0.711754	1
density of CD56 in Tumor	35.7113	0.442387	0.811732	1
density of CD68 in Stroma	669.226	86.5946	0.202198	1
density of CD68 in Tumor	234.052	22.2243	0.256483	1
density of CK in Stroma	67.3192	605.496	0.318824	1
density of CK in Tumor	3410.6	6377.76	0.357643	1
area of Stroma	67885.7	175986	0.298012	1
area of Tumor	242334	122515	0.0608992	1
distance from CD20 to CD20	-11.2203	-3.71807	0.429468	1
distance from CD20 to CD3	1.98405	-3.6758	0.45076	1
distance from CD20 to CD3 CD8	-1.73112	2.86228	0.693745	1
distance from CD20 to CD56	6.91759	-1.66741	0.646941	1
distance from CD20 to CD68	3.68792	-1.40738	0.138097	1
distance from CD20 to CK	76.4147	12.1621	0.622349	1
distance from CD3 to CD20	9.35962	1.38338	0.0842402	1
distance from CD3 to CD3	-5.98954	-2.38045	0.0170399	1
distance from CD3 to CD3 CD8	1.54722	-1.869	0.789101	1
distance from CD3 to CD56	0.250595	15.2702	0.324871	1
distance from CD3 to CD68	4.41856	-0.136248	0.0389048	1
distance from CD3 to CK	45.3832	10.7261	0.428222	1
distance from CD3 CD8 to CD20	8.08931	1.3419	0.899878	1
distance from CD3 CD8 to CD3	-0.0957428	-2.25795	0.617647	1
distance from CD3 CD8 to CD3 CD8	-5.60676	-1.9343	0.191364	1
distance from CD3 CD8 to CD56	-0.624517	8.5939	0.807858	1
distance from CD3 CD8 to CD68	2.83543	-0.929076	0.0548028	1
distance from CD3 CD8 to CK	29.5096	6.83785	0.166366	1
distance from CD56 to CD20	-0.737497	14.0561	0.513165	1
distance from CD56 to CD3	-0.494646	2.84972	0.0450639	1
distance from CD56 to CD3 CD8	-0.60871	4.68312	0.139937	1
distance from CD56 to CD56	-3.82371	-0.72337	0.581461	1
distance from CD56 to CD68	2.82086	-0.152285	0.754749	1
distance from CD56 to CK	6.63999	-0.990741	0.225657	1
distance from CD68 to CD20	2.30518	13.263	0.385957	1
distance from CD68 to CD3	-0.33713	3.74358	0.661005	1
distance from CD68 to CD3 CD8	2.71658	0.205053	0.668884	1
distance from CD68 to CD56	0.39497	8.00758	0.943555	1
distance from CD68 to CD68	-5.307	-1.93475	0.00339109	1
distance from CD68 to CK	32.142	6.7489	0.218722	1
distance from CK to CD20	124.269	13.5652	0.401485	1
distance from CK to CD3	29.182	5.62401	0.166526	1
distance from CK to CD3 CD8	21.7693	2.95121	0.266906	1
distance from CK to CD56	0.527586	16.3017	0.368112	1
distance from CK to CD68	16.4623	3.06047	0.0193559	1
distance from CK to CK	-6.59035	-14.2593	0.0649972	1
