# Supplementary material for: TME-analyzer: a new interactive and dynamic image analysis tool that identified immune cell distances as predictors for survival of triple negative breast cancer patients
Source: Npj Imaging. 2024 Jul 25;2:21. doi: 10.1038/s44303-024-00022-6 (PMC12118654; doi:10.1038/s44303-024-00022-6)
Supplement: Supplementary file 2 — interim classifiers [file 44303_2024_22_MOESM2_ESM.zip › classifier_0020.xls]

## Sheet: Sheet1
	mean (good prognosis)	mean (bad prognosis)	p-value	used for classifier?
density of CD20 in Stroma	511.204	20.3634	0.168346	1
density of CD20 in Tumor	105.086	2.29824	0.10191	1
density of CD4 in Stroma	890.696	110.763	0.0668804	1
density of CD4 in Tumor	276.224	19.6598	0.0159571	1
density of CD8 in Stroma	444.023	43.5092	0.0200575	1
density of CD8 in Tumor	134.002	3.95543	0.0120451	1
density of CD56 in Stroma	26.7153	0.206084	0.430613	1
density of CD56 in Tumor	109.439	0.254957	0.356968	1
density of CD68 in Stroma	799.265	65.5626	0.0986776	1
density of CD68 in Tumor	203.252	22.0459	0.215034	1
density of CK in Stroma	511.931	51.8637	0.936879	1
density of CK in Tumor	3480.54	5596.66	0.982662	1
area of Stroma	59772.5	145927	0.417295	1
area of Tumor	254964	153294	0.874429	1
distance from CD20 to CD20	-9.80485	-3.18359	0.338947	1
distance from CD20 to CD3	-3.69676	-0.398234	0.838591	1
distance from CD20 to CD3 CD8	1.55978	-3.5615	0.57452	1
distance from CD20 to CD56	-0.951795	8.1783	0.897444	1
distance from CD20 to CD68	4.31113	-1.69767	0.220901	1
distance from CD20 to CK	53.9565	7.99145	0.529601	1
distance from CD3 to CD20	15.888	0.46445	0.104392	1
distance from CD3 to CD3	-5.80548	-2.16051	0.0604504	1
distance from CD3 to CD3 CD8	1.70959	-2.65871	0.141384	1
distance from CD3 to CD56	26.0703	1.65838	0.690832	1
distance from CD3 to CD68	6.2115	0.177993	0.356172	1
distance from CD3 to CK	14.7784	49.4279	0.131994	1
distance from CD3 CD8 to CD20	9.74239	0.851167	0.122105	1
distance from CD3 CD8 to CD3	-0.297927	-2.76931	0.253044	1
distance from CD3 CD8 to CD3 CD8	-5.37302	-2.0221	0.975343	1
distance from CD3 CD8 to CD56	-0.496652	3.63525	0.661708	1
distance from CD3 CD8 to CD68	4.39653	-0.555397	0.503219	1
distance from CD3 CD8 to CK	27.12	8.45681	0.471996	1
distance from CD56 to CD20	-0.60584	15.6932	0.187977	1
distance from CD56 to CD3	-0.20562	4.03695	0.0582332	1
distance from CD56 to CD3 CD8	-0.417835	5.38533	0.0204847	1
distance from CD56 to CD56	-1.76798	-5.74372	0.00774146	1
distance from CD56 to CD68	5.88393	-0.753524	0.853018	1
distance from CD56 to CK	4.92642	-1.07709	0.116471	1
distance from CD68 to CD20	1.19642	16.2748	0.733887	1
distance from CD68 to CD3	-0.81808	3.36091	0.975924	1
distance from CD68 to CD3 CD8	9.8205	0.0585512	0.798938	1
distance from CD68 to CD56	-0.0223215	14.4395	0.471805	1
distance from CD68 to CD68	-5.30234	-2.38787	0.0116103	1
distance from CD68 to CK	30.2793	10.2822	0.0723926	1
distance from CK to CD20	76.5178	8.08546	0.397763	1
distance from CK to CD3	21.4417	5.60234	0.628529	1
distance from CK to CD3 CD8	15.9391	4.0513	0.274597	1
distance from CK to CD56	11.5569	0.475065	0.394965	1
distance from CK to CD68	18.7066	5.36603	0.0116103	1
distance from CK to CK	-5.22949	-11.8189	0.277042	1
