# Supplementary material for: TME-analyzer: a new interactive and dynamic image analysis tool that identified immune cell distances as predictors for survival of triple negative breast cancer patients
Source: Npj Imaging. 2024 Jul 25;2:21. doi: 10.1038/s44303-024-00022-6 (PMC12118654; doi:10.1038/s44303-024-00022-6)
Supplement: Supplementary file 2 — interim classifiers [file 44303_2024_22_MOESM2_ESM.zip › classifier_0021.xls]

## Sheet: Sheet1
	mean (good prognosis)	mean (bad prognosis)	p-value	used for classifier?
density of CD20 in Stroma	968.623	30.5518	0.583883	1
density of CD20 in Tumor	147.249	7.93267	0.789423	1
density of CD4 in Stroma	799.268	88.1391	0.205285	1
density of CD4 in Tumor	236.421	27.0002	0.0649793	1
density of CD8 in Stroma	338.835	45.9826	0.193561	1
density of CD8 in Tumor	133.195	4.6354	0.468937	1
density of CD56 in Stroma	22.968	0.294356	0.648756	1
density of CD56 in Tumor	19.8974	0.0852548	0.831934	1
density of CD68 in Stroma	40.0599	555.937	0.497473	1
density of CD68 in Tumor	5.60479	166.501	0.827011	1
density of CK in Stroma	60.9453	569.961	0.688481	1
density of CK in Tumor	3439.71	5510.67	0.429892	1
area of Stroma	62817	170725	0.459467	1
area of Tumor	132588	252610	0.376961	1
distance from CD20 to CD20	-11.6686	-4.09857	0.382306	1
distance from CD20 to CD3	-2.57638	1.06035	0.931239	1
distance from CD20 to CD3 CD8	-2.23004	0.80116	0.0400005	1
distance from CD20 to CD56	-2.02671	4.09157	0.74765	1
distance from CD20 to CD68	2.706	-1.11644	0.258908	1
distance from CD20 to CK	6.31822	68.4301	0.945205	1
distance from CD3 to CD20	0.715056	6.44947	0.862051	1
distance from CD3 to CD3	-5.55619	-2.00275	0.0412238	1
distance from CD3 to CD3 CD8	-1.19803	1.05146	0.56911	1
distance from CD3 to CD56	0.157121	2.7063	0.462512	1
distance from CD3 to CD68	-0.748896	2.10881	0.428893	1
distance from CD3 to CK	6.17552	35.1124	0.313801	1
distance from CD3 CD8 to CD20	9.38705	0.761731	0.768797	1
distance from CD3 CD8 to CD3	-2.22204	0.00859704	0.161161	1
distance from CD3 CD8 to CD3 CD8	-4.31348	-1.39283	0.0772157	1
distance from CD3 CD8 to CD56	1.4754	-0.292052	0.790099	1
distance from CD3 CD8 to CD68	2.52527	-0.420891	0.57683	1
distance from CD3 CD8 to CK	25.4433	4.99638	0.903628	1
distance from CD56 to CD20	5.21379	0.355196	0.852226	1
distance from CD56 to CD3	-0.442114	2.06536	0.959517	1
distance from CD56 to CD3 CD8	-0.87121	4.52263	0.326524	1
distance from CD56 to CD56	-2.89579	-0.662641	0.0939451	1
distance from CD56 to CD68	-0.734344	1.30966	0.273886	1
distance from CD56 to CK	6.84593	-0.699717	0.740843	1
distance from CD68 to CD20	16.9475	2.6845	0.361084	1
distance from CD68 to CD3	3.35518	0.0771958	0.906687	1
distance from CD68 to CD3 CD8	9.92981	-0.00363947	0.362438	1
distance from CD68 to CD56	3.84227	0.278411	0.245763	1
distance from CD68 to CD68	-5.57206	-1.69093	0.334348	1
distance from CD68 to CK	28.8166	5.74084	0.741194	1
distance from CK to CD20	76.7574	12.2124	0.727323	1
distance from CK to CD3	21.9878	4.82838	0.533741	1
distance from CK to CD3 CD8	13.7668	2.38062	0.623037	1
distance from CK to CD56	7.78891	1.05778	0.197788	1
distance from CK to CD68	19.9401	4.7961	0.0788614	1
distance from CK to CK	-5.64573	-12.0537	0.0699978	1
