# Supplementary material for: TME-analyzer: a new interactive and dynamic image analysis tool that identified immune cell distances as predictors for survival of triple negative breast cancer patients
Source: Npj Imaging. 2024 Jul 25;2:21. doi: 10.1038/s44303-024-00022-6 (PMC12118654; doi:10.1038/s44303-024-00022-6)
Supplement: Supplementary file 2 — interim classifiers [file 44303_2024_22_MOESM2_ESM.zip › classifier_0022.xls]

## Sheet: Sheet1
	mean (good prognosis)	mean (bad prognosis)	p-value	used for classifier?
density of CD20 in Stroma	1079.13	22.4997	0.249324	1
density of CD20 in Tumor	198.62	3.44859	0.0956757	1
density of CD4 in Stroma	819.506	61.0003	0.0780644	1
density of CD4 in Tumor	297.141	22.8413	0.0537607	1
density of CD8 in Stroma	728.578	47.2657	0.0955536	1
density of CD8 in Tumor	311.714	6.80763	0.334107	1
density of CD56 in Stroma	54.883	0.648037	0.281708	1
density of CD56 in Tumor	114.337	0.661807	0.120735	1
density of CD68 in Stroma	810.454	95.2235	0.233487	1
density of CD68 in Tumor	173.666	18.3666	0.701716	1
density of CK in Stroma	44.8501	403.91	0.0494306	1
density of CK in Tumor	5953.11	3737.56	0.326849	1
area of Stroma	43409.3	142879	0.668398	1
area of Tumor	272362	158271	0.510739	1
distance from CD20 to CD20	-12.0816	-3.41797	0.0384604	1
distance from CD20 to CD3	-2.5518	0.620249	0.1843	1
distance from CD20 to CD3 CD8	-1.81438	0.794151	0.390466	1
distance from CD20 to CD56	9.23168	-0.744173	0.25086	1
distance from CD20 to CD68	2.25233	-0.861521	0.137815	1
distance from CD20 to CK	71.2226	5.76134	0.0662269	1
distance from CD3 to CD20	0.0907911	5.17715	0.626508	1
distance from CD3 to CD3	-5.64313	-1.60353	0.00420882	1
distance from CD3 to CD3 CD8	-0.925654	0.839908	0.601822	1
distance from CD3 to CD56	4.62498	0.186145	0.0715558	1
distance from CD3 to CD68	-0.643804	1.82553	0.429075	1
distance from CD3 to CK	40.963	3.75192	0.332264	1
distance from CD3 CD8 to CD20	11.3285	0.813308	0.395645	1
distance from CD3 CD8 to CD3	0.264696	-1.51094	0.853351	1
distance from CD3 CD8 to CD3 CD8	-5.90769	-1.29249	0.0869424	1
distance from CD3 CD8 to CD56	3.46469	-0.62276	0.199648	1
distance from CD3 CD8 to CD68	1.45598	-0.734757	0.361589	1
distance from CD3 CD8 to CK	28.9568	3.79523	0.0720047	1
distance from CD56 to CD20	5.73698	-0.00185942	0.0955963	1
distance from CD56 to CD3	-0.482865	1.25445	0.306514	1
distance from CD56 to CD3 CD8	1.28714	-1.09333	0.252191	1
distance from CD56 to CD56	-3.65361	-0.295313	0.0150854	1
distance from CD56 to CD68	2.74342	-0.222183	0.0644785	1
distance from CD56 to CK	10.0151	0.310174	0.310336	1
distance from CD68 to CD20	13.0939	1.90181	0.281828	1
distance from CD68 to CD3	-1.42708	1.15179	0.0557961	1
distance from CD68 to CD3 CD8	-0.854157	2.04264	0.88513	1
distance from CD68 to CD56	5.94335	-0.154695	0.0320963	1
distance from CD68 to CD68	-5.63457	-1.93815	0.00986979	1
distance from CD68 to CK	30.7896	6.70184	0.376006	1
distance from CK to CD20	70.2041	8.24542	0.0701369	1
distance from CK to CD3	28.6177	3.51143	0.0414366	1
distance from CK to CD3 CD8	22.9811	2.9706	0.163288	1
distance from CK to CD56	8.23885	0.349189	0.0525062	1
distance from CK to CD68	19.7866	4.36598	0.00556851	1
distance from CK to CK	-5.39813	-11.1936	0.157659	1
