# Supplementary material for: TME-analyzer: a new interactive and dynamic image analysis tool that identified immune cell distances as predictors for survival of triple negative breast cancer patients
Source: Npj Imaging. 2024 Jul 25;2:21. doi: 10.1038/s44303-024-00022-6 (PMC12118654; doi:10.1038/s44303-024-00022-6)
Supplement: Supplementary file 2 — interim classifiers [file 44303_2024_22_MOESM2_ESM.zip › classifier_0023.xls]

## Sheet: Sheet1
	mean (good prognosis)	mean (bad prognosis)	p-value	used for classifier?
density of CD20 in Stroma	898.405	11.813	0.37455	1
density of CD20 in Tumor	178.722	1.57648	0.660022	1
density of CD4 in Stroma	751.683	73.9231	0.184307	1
density of CD4 in Tumor	320.49	24.5915	0.0797637	1
density of CD8 in Stroma	479.283	34.7447	0.420993	1
density of CD8 in Tumor	196.359	4.77238	0.321023	1
density of CD56 in Stroma	19.0704	0.350318	0.766263	1
density of CD56 in Tumor	21.6761	0.327918	0.646979	1
density of CD68 in Stroma	575.526	19.3265	0.688388	1
density of CD68 in Tumor	2.05856	95.6963	0.867071	1
density of CK in Stroma	58.8659	541.392	0.14896	1
density of CK in Tumor	3395.29	6276.91	0.102252	1
area of Stroma	52338.1	159205	0.571901	1
area of Tumor	251169	132635	0.0265218	1
distance from CD20 to CD20	-10.9029	-3.78821	0.959538	0
distance from CD20 to CD3	-2.55783	0.561925	0.988371	0
distance from CD20 to CD3 CD8	-2.09276	2.407	0.391261	1
distance from CD20 to CD56	4.89514	-1.22355	0.696401	1
distance from CD20 to CD68	-1.79868	0.451943	0.624497	1
distance from CD20 to CK	68.7395	8.38114	0.568052	1
distance from CD3 to CD20	9.33941	1.54358	0.127698	1
distance from CD3 to CD3	-5.89603	-1.68093	0.163067	1
distance from CD3 to CD3 CD8	1.12708	-1.24422	0.916277	0
distance from CD3 to CD56	2.95902	0.306887	0.646164	1
distance from CD3 to CD68	-1.04354	1.07787	0.87164	1
distance from CD3 to CK	39.7274	4.60476	0.565256	1
distance from CD3 CD8 to CD20	8.78858	0.320724	0.640808	1
distance from CD3 CD8 to CD3	-2.47162	0.0865253	0.222079	1
distance from CD3 CD8 to CD3 CD8	-5.05098	-1.53174	0.0285327	1
distance from CD3 CD8 to CD56	2.67279	-0.352659	0.0910412	1
distance from CD3 CD8 to CD68	2.31463	-0.533885	0.866747	1
distance from CD3 CD8 to CK	25.046	3.94511	0.429818	1
distance from CD56 to CD20	4.55603	-0.193775	0.556259	1
distance from CD56 to CD3	-0.831948	0.727044	0.203728	1
distance from CD56 to CD3 CD8	0.96879	-0.964022	0.559116	1
distance from CD56 to CD56	-2.6754	-0.791335	0.00240944	1
distance from CD56 to CD68	1.93869	-0.458851	0.743859	1
distance from CD56 to CK	-0.845825	3.63237	0.787671	1
distance from CD68 to CD20	0.837066	4.8889	0.0988177	1
distance from CD68 to CD3	-1.23831	1.51846	0.646756	1
distance from CD68 to CD3 CD8	-0.736274	1.96684	0.683694	1
distance from CD68 to CD56	3.97991	0.0856428	0.0147793	1
distance from CD68 to CD68	-5.37773	-1.56763	0.0599831	1
distance from CD68 to CK	28.2152	5.11999	0.0893101	1
distance from CK to CD20	71.4916	8.34197	0.959538	0
distance from CK to CD3	31.6391	4.30858	0.325584	1
distance from CK to CD3 CD8	22.5813	2.36044	0.160277	1
distance from CK to CD56	6.72275	0.90504	0.0285463	1
distance from CK to CD68	16.4136	2.20786	0.26625	1
distance from CK to CK	-5.28067	-13.2054	0.0179765	1
