# Supplementary material for: TME-analyzer: a new interactive and dynamic image analysis tool that identified immune cell distances as predictors for survival of triple negative breast cancer patients
Source: Npj Imaging. 2024 Jul 25;2:21. doi: 10.1038/s44303-024-00022-6 (PMC12118654; doi:10.1038/s44303-024-00022-6)
Supplement: Supplementary file 2 — interim classifiers [file 44303_2024_22_MOESM2_ESM.zip › classifier_0024.xls]

## Sheet: Sheet1
	mean (good prognosis)	mean (bad prognosis)	p-value	used for classifier?
density of CD20 in Stroma	903.037	27.0193	0.302185	1
density of CD20 in Tumor	174.473	1.92324	0.237701	1
density of CD4 in Stroma	890.053	126.393	0.0252938	1
density of CD4 in Tumor	315.014	21.2512	0.0146273	1
density of CD8 in Stroma	520.061	51.2682	0.0563289	1
density of CD8 in Tumor	255.064	3.95987	0.237701	1
density of CD56 in Stroma	23.9976	0.46107	0.639697	1
density of CD56 in Tumor	58.9143	1.1461	0.954389	1
density of CD68 in Stroma	587.179	39.2418	0.269237	1
density of CD68 in Tumor	166.345	8.82996	0.304067	1
density of CK in Stroma	46.4649	457.637	0.318144	1
density of CK in Tumor	3364.03	6097.27	0.906374	1
area of Stroma	66309.8	155964	0.989385	1
area of Tumor	244433	142987	0.184379	1
distance from CD20 to CD20	-11.8604	-3.82654	0.179389	1
distance from CD20 to CD3	-3.36686	1.39097	0.820816	1
distance from CD20 to CD3 CD8	-2.2649	2.28136	0.181422	1
distance from CD20 to CD56	12.5554	-0.297366	0.863637	1
distance from CD20 to CD68	-1.87096	1.81546	0.620475	1
distance from CD20 to CK	74.9203	11.2066	0.417299	1
distance from CD3 to CD20	17.9559	1.86125	0.045319	1
distance from CD3 to CD3	-5.68765	-1.87498	0.0139743	1
distance from CD3 to CD3 CD8	1.65149	-2.08792	0.991978	1
distance from CD3 to CD56	12.3568	0.699714	0.85883	1
distance from CD3 to CD68	3.66082	-0.196878	0.111186	1
distance from CD3 to CK	50.0615	10.3986	0.0795672	1
distance from CD3 CD8 to CD20	13.3201	1.89778	0.122102	1
distance from CD3 CD8 to CD3	-0.0596072	-2.29301	0.522129	1
distance from CD3 CD8 to CD3 CD8	-5.38966	-1.86061	0.915956	1
distance from CD3 CD8 to CD56	4.83229	-0.200219	0.650412	1
distance from CD3 CD8 to CD68	2.64284	-1.00445	0.275931	1
distance from CD3 CD8 to CK	34.7015	7.62087	0.245252	1
distance from CD56 to CD20	-0.414124	18.7487	0.487712	1
distance from CD56 to CD3	-0.593601	3.32465	0.191138	1
distance from CD56 to CD3 CD8	-0.724944	4.19318	0.0241499	1
distance from CD56 to CD56	-3.53147	-0.647712	0.0710693	1
distance from CD56 to CD68	-0.748772	2.34266	0.814991	1
distance from CD56 to CK	9.52849	-0.413428	0.216705	1
distance from CD68 to CD20	2.15348	22.9126	0.627432	1
distance from CD68 to CD3	-0.54417	4.73808	0.653898	1
distance from CD68 to CD3 CD8	-0.603729	4.59807	0.256709	1
distance from CD68 to CD56	6.8127	0.108467	0.618179	1
distance from CD68 to CD68	-5.12262	-1.84776	0.141908	1
distance from CD68 to CK	32.7519	7.9993	0.0293267	1
distance from CK to CD20	98.5313	11.7618	0.183125	1
distance from CK to CD3	30.1513	5.12351	0.0663623	1
distance from CK to CD3 CD8	23.0532	3.78661	0.777518	1
distance from CK to CD56	14.0497	1.49845	0.571702	1
distance from CK to CD68	18.3541	4.1002	0.0157535	1
distance from CK to CK	-5.79477	-13.3453	0.0794326	1
