# Supplementary material for: TME-analyzer: a new interactive and dynamic image analysis tool that identified immune cell distances as predictors for survival of triple negative breast cancer patients
Source: Npj Imaging. 2024 Jul 25;2:21. doi: 10.1038/s44303-024-00022-6 (PMC12118654; doi:10.1038/s44303-024-00022-6)
Supplement: Supplementary file 2 — interim classifiers [file 44303_2024_22_MOESM2_ESM.zip › classifier_0025.xls]

## Sheet: Sheet1
	mean (good prognosis)	mean (bad prognosis)	p-value	used for classifier?
density of CD20 in Stroma	756.953	22.1457	0.730754	1
density of CD20 in Tumor	111.373	2.4244	0.159324	1
density of CD4 in Stroma	825.888	112.426	0.174935	1
density of CD4 in Tumor	277.197	24.8	0.0156769	1
density of CD8 in Stroma	544.903	46.9239	0.159324	1
density of CD8 in Tumor	259.832	6.159	0.21395	1
density of CD56 in Stroma	12.4398	0.214514	0.515008	1
density of CD56 in Tumor	28.0976	0.285758	0.973451	1
density of CD68 in Stroma	53.6125	424.786	0.581597	1
density of CD68 in Tumor	7.0239	132.82	0.45146	1
density of CK in Stroma	44.5689	494.312	0.621121	1
density of CK in Tumor	5984	4125.7	0.754918	1
area of Stroma	51952.4	156532	0.680134	1
area of Tumor	150856	265842	0.382432	1
distance from CD20 to CD20	-10.5987	-3.26322	0.170248	1
distance from CD20 to CD3	-2.55114	0.954044	0.713275	1
distance from CD20 to CD3 CD8	-2.25403	0.964921	0.0626192	1
distance from CD20 to CD56	-1.46755	4.50342	0.889442	1
distance from CD20 to CD68	-2.15452	0.858296	0.11122	1
distance from CD20 to CK	62.7552	7.51656	0.997458	1
distance from CD3 to CD20	14.6408	1.55018	0.0528098	1
distance from CD3 to CD3	-5.38677	-1.95002	0.0243427	1
distance from CD3 to CD3 CD8	1.00475	-2.24895	0.139046	1
distance from CD3 to CD56	0.0467319	3.89174	0.985634	1
distance from CD3 to CD68	-1.05987	1.18192	0.535003	1
distance from CD3 to CK	34.6898	4.17955	0.615534	1
distance from CD3 CD8 to CD20	12.0826	1.19837	0.0259441	1
distance from CD3 CD8 to CD3	0.471982	-2.14512	0.209078	1
distance from CD3 CD8 to CD3 CD8	-5.29469	-1.4495	0.387826	1
distance from CD3 CD8 to CD56	4.15632	-0.178538	0.458687	1
distance from CD3 CD8 to CD68	1.63676	-1.06015	0.428213	1
distance from CD3 CD8 to CK	29.9215	5.49239	0.425115	1
distance from CD56 to CD20	9.4934	-0.0686206	0.906032	1
distance from CD56 to CD3	-0.148503	3.38015	0.382297	1
distance from CD56 to CD3 CD8	-0.327453	4.92882	0.276861	1
distance from CD56 to CD56	-3.07606	-0.120212	0.476409	1
distance from CD56 to CD68	-0.55341	1.99691	0.893668	1
distance from CD56 to CK	4.37303	-0.898408	0.640842	1
distance from CD68 to CD20	0.678596	14.6525	0.848443	1
distance from CD68 to CD3	-1.15273	2.81928	0.293028	1
distance from CD68 to CD3 CD8	-0.896123	2.17193	0.246275	1
distance from CD68 to CD56	-0.398251	3.72103	0.810548	1
distance from CD68 to CD68	-5.62431	-2.16794	0.0126061	1
distance from CD68 to CK	30.1474	6.25351	0.880695	1
distance from CK to CD20	72.8062	7.92024	0.508406	1
distance from CK to CD3	22.3321	4.14187	0.333499	1
distance from CK to CD3 CD8	15.6208	3.07561	0.299575	1
distance from CK to CD56	0.604077	4.08785	0.284632	1
distance from CK to CD68	19.9205	4.57253	0.0214594	1
distance from CK to CK	-5.81597	-13.1364	0.0778729	1
