# Supplementary material for: TME-analyzer: a new interactive and dynamic image analysis tool that identified immune cell distances as predictors for survival of triple negative breast cancer patients
Source: Npj Imaging. 2024 Jul 25;2:21. doi: 10.1038/s44303-024-00022-6 (PMC12118654; doi:10.1038/s44303-024-00022-6)
Supplement: Supplementary file 2 — interim classifiers [file 44303_2024_22_MOESM2_ESM.zip › classifier_0026.xls]

## Sheet: Sheet1
	mean (good prognosis)	mean (bad prognosis)	p-value	used for classifier?
density of CD20 in Stroma	2.14624	294.114	0.703266	1
density of CD20 in Tumor	105.779	0.927956	0.742804	1
density of CD4 in Stroma	745.327	121.938	0.143213	1
density of CD4 in Tumor	170.589	21.141	0.215007	1
density of CD8 in Stroma	423.668	40.0633	0.105889	1
density of CD8 in Tumor	102.418	3.22894	0.226572	1
density of CD56 in Stroma	0.484488	29.208	0.527092	1
density of CD56 in Tumor	0.702656	76.1229	0.878328	1
density of CD68 in Stroma	553.843	33.2774	0.984108	1
density of CD68 in Tumor	15.3138	171.86	0.72952	1
density of CK in Stroma	44.6172	439.24	0.0602216	1
density of CK in Tumor	3459.99	5732.6	0.0872109	1
area of Stroma	51502.3	152411	0.55392	1
area of Tumor	254140	138652	0.0129321	1
distance from CD20 to CD20	-9.6943	-3.04006	0.651782	1
distance from CD20 to CD3	1.57422	-3.85611	0.733281	1
distance from CD20 to CD3 CD8	-2.10327	1.94857	0.17461	1
distance from CD20 to CD56	3.30519	-1.78766	0.553267	1
distance from CD20 to CD68	3.08485	-1.32062	0.114085	1
distance from CD20 to CK	5.36087	37.8819	0.825377	1
distance from CD3 to CD20	0.418143	3.90275	0.805178	1
distance from CD3 to CD3	-5.64269	-2.13467	0.228064	1
distance from CD3 to CD3 CD8	-1.5815	1.7954	0.262312	1
distance from CD3 to CD56	14.51	0.261665	0.381472	1
distance from CD3 to CD68	3.86577	-0.249985	0.0948224	1
distance from CD3 to CK	5.38287	33.276	0.983086	1
distance from CD3 CD8 to CD20	0.889359	8.30034	0.442048	1
distance from CD3 CD8 to CD3	-0.291889	-1.99435	0.565702	1
distance from CD3 CD8 to CD3 CD8	-4.69837	-1.57433	0.417772	1
distance from CD3 CD8 to CD56	12.5255	-0.276077	0.411255	1
distance from CD3 CD8 to CD68	2.2168	-1.30861	0.125123	1
distance from CD3 CD8 to CK	5.02324	18.5897	0.612703	1
distance from CD56 to CD20	-0.396902	6.78982	0.871136	1
distance from CD56 to CD3	-0.612268	2.73214	0.253311	1
distance from CD56 to CD3 CD8	-0.919778	3.3302	0.0256021	1
distance from CD56 to CD56	-4.92996	-0.445166	0.287002	1
distance from CD56 to CD68	4.80848	0.144167	0.768599	1
distance from CD56 to CK	-1.62867	5.24203	0.498715	1
distance from CD68 to CD20	1.2288	22.2451	0.891483	1
distance from CD68 to CD3	-0.385509	4.30538	0.862414	1
distance from CD68 to CD3 CD8	-0.319551	3.46608	0.145753	1
distance from CD68 to CD56	16.0464	0.83456	0.630281	1
distance from CD68 to CD68	-2.55419	-5.62609	0.157519	1
distance from CD68 to CK	6.17379	22.3806	0.850356	1
distance from CK to CD20	70.176	6.96604	0.606149	1
distance from CK to CD3	22.7439	4.16007	0.496808	1
distance from CK to CD3 CD8	17.1335	3.62194	0.14252	1
distance from CK to CD56	21.629	1.40153	0.664596	1
distance from CK to CD68	19.7683	5.66594	0.0402725	1
distance from CK to CK	-5.6975	-12.0995	0.0199916	1
