# Supplementary material for: TME-analyzer: a new interactive and dynamic image analysis tool that identified immune cell distances as predictors for survival of triple negative breast cancer patients
Source: Npj Imaging. 2024 Jul 25;2:21. doi: 10.1038/s44303-024-00022-6 (PMC12118654; doi:10.1038/s44303-024-00022-6)
Supplement: Supplementary file 2 — interim classifiers [file 44303_2024_22_MOESM2_ESM.zip › classifier_0027.xls]

## Sheet: Sheet1
	mean (good prognosis)	mean (bad prognosis)	p-value	used for classifier?
density of CD20 in Stroma	722.041	18.4892	0.328669	1
density of CD20 in Tumor	93.5366	1.16876	0.605625	1
density of CD4 in Stroma	822.182	95.6164	0.149858	1
density of CD4 in Tumor	206.296	18.8805	0.174731	1
density of CD8 in Stroma	501.203	26.8003	0.166925	1
density of CD8 in Tumor	139.373	2.33543	0.141266	1
density of CD56 in Stroma	0.769788	26.686	0.40378	1
density of CD56 in Tumor	102.209	0.691637	0.841435	1
density of CD68 in Stroma	39.8888	459.667	0.960474	1
density of CD68 in Tumor	11.5793	180.507	0.737933	1
density of CK in Stroma	46.6042	514.309	0.768843	1
density of CK in Tumor	3593.34	5946.63	0.206818	1
area of Stroma	65299	188515	0.281822	1
area of Tumor	126924	256897	0.291507	1
distance from CD20 to CD20	-2.44456	-8.95105	0.579192	1
distance from CD20 to CD3	2.12824	-3.32751	0.399668	1
distance from CD20 to CD3 CD8	-2.33271	2.31707	0.27836	1
distance from CD20 to CD56	-1.51941	1.6852	0.351468	1
distance from CD20 to CD68	3.18702	-1.07801	0.124477	1
distance from CD20 to CK	4.41867	43.2411	0.616676	1
distance from CD3 to CD20	12.4419	0.703936	0.260411	1
distance from CD3 to CD3	-5.75488	-2.25332	0.141638	1
distance from CD3 to CD3 CD8	3.06246	-1.79643	0.509524	1
distance from CD3 to CD56	14.4762	0.282609	0.370615	1
distance from CD3 to CD68	4.93134	-0.306993	0.113169	1
distance from CD3 to CK	6.37405	36.2313	0.664962	1
distance from CD3 CD8 to CD20	9.61243	1.01392	0.405545	1
distance from CD3 CD8 to CD3	-0.113021	-2.18824	0.847735	1
distance from CD3 CD8 to CD3 CD8	-5.25006	-1.63819	0.67784	1
distance from CD3 CD8 to CD56	8.05981	-0.232735	0.386442	1
distance from CD3 CD8 to CD68	2.82721	-1.10037	0.190372	1
distance from CD3 CD8 to CK	4.35467	21.7028	0.450456	1
distance from CD56 to CD20	-0.724538	5.27505	0.962682	1
distance from CD56 to CD3	-0.485587	2.32226	0.818331	1
distance from CD56 to CD3 CD8	-0.66947	3.57378	0.0113437	1
distance from CD56 to CD56	-3.96888	-0.382871	0.148431	1
distance from CD56 to CD68	-0.632268	2.86697	0.637156	1
distance from CD56 to CK	-1.38618	5.09925	0.205377	1
distance from CD68 to CD20	1.09468	17.168	0.996935	1
distance from CD68 to CD3	-0.558702	3.69131	0.842127	1
distance from CD68 to CD3 CD8	-0.759355	4.62517	0.421443	1
distance from CD68 to CD56	-0.338827	11.8707	0.339467	1
distance from CD68 to CD68	-5.10344	-2.07133	0.284926	1
distance from CD68 to CK	23.2781	4.25665	0.927917	1
distance from CK to CD20	74.1262	9.10341	0.520144	1
distance from CK to CD3	25.537	5.32653	0.994412	1
distance from CK to CD3 CD8	18.2322	3.71779	0.192811	1
distance from CK to CD56	19.3169	1.68821	0.690832	1
distance from CK to CD68	17.763	4.78705	0.0198303	1
distance from CK to CK	-5.77727	-13.0287	0.0214596	1
