# Supplementary material for: TME-analyzer: a new interactive and dynamic image analysis tool that identified immune cell distances as predictors for survival of triple negative breast cancer patients
Source: Npj Imaging. 2024 Jul 25;2:21. doi: 10.1038/s44303-024-00022-6 (PMC12118654; doi:10.1038/s44303-024-00022-6)
Supplement: Supplementary file 2 — interim classifiers [file 44303_2024_22_MOESM2_ESM.zip › classifier_0028.xls]

## Sheet: Sheet1
	mean (good prognosis)	mean (bad prognosis)	p-value	used for classifier?
density of CD20 in Stroma	809.954	16.4586	0.516271	1
density of CD20 in Tumor	136.269	1.18317	0.18433	1
density of CD4 in Stroma	825.27	72.2266	0.143569	1
density of CD4 in Tumor	204.723	12.7199	0.250428	1
density of CD8 in Stroma	540.804	35.2827	0.100929	1
density of CD8 in Tumor	156.481	2.27598	0.101407	1
density of CD56 in Stroma	44.5505	0.783298	0.661225	0
density of CD56 in Tumor	94.2092	0.392392	0.606842	0
density of CD68 in Stroma	471.442	19.6551	0.370602	1
density of CD68 in Tumor	166.711	4.08649	0.164158	1
density of CK in Stroma	76.9887	684.446	0.260048	1
density of CK in Tumor	6131.69	3880.49	0.782836	0
area of Stroma	51745	174261	0.134709	1
area of Tumor	255817	126070	0.0114847	1
distance from CD20 to CD20	-10.3854	-3.02423	0.105933	1
distance from CD20 to CD3	-2.89046	0.662565	0.368663	1
distance from CD20 to CD3 CD8	-2.41693	1.84892	0.0560309	1
distance from CD20 to CD56	-0.793068	2.23115	0.631499	0
distance from CD20 to CD68	4.86698	-0.568101	0.130098	1
distance from CD20 to CK	56.9583	9.48383	0.457731	1
distance from CD3 to CD20	12.0541	2.42235	0.174029	1
distance from CD3 to CD3	-5.19214	-1.57164	0.0796459	1
distance from CD3 to CD3 CD8	2.86318	-0.767034	0.940543	0
distance from CD3 to CD56	10.3699	-0.0728795	0.556725	0
distance from CD3 to CD68	5.35658	-0.0553123	0.140161	1
distance from CD3 to CK	36.3446	4.68414	0.781372	0
distance from CD3 CD8 to CD20	11.9229	1.26169	0.993417	0
distance from CD3 CD8 to CD3	0.0258704	-2.08134	0.346488	1
distance from CD3 CD8 to CD3 CD8	-5.70732	-2.02984	0.546052	0
distance from CD3 CD8 to CD56	10.7238	0.160732	0.486585	1
distance from CD3 CD8 to CD68	2.38651	-0.894009	0.0811857	1
distance from CD3 CD8 to CK	25.4805	6.99857	0.529249	1
distance from CD56 to CD20	-1.04494	2.79554	0.820144	0
distance from CD56 to CD3	-0.736162	2.12839	0.34954	1
distance from CD56 to CD3 CD8	1.52158	-0.821546	0.546082	0
distance from CD56 to CD56	-2.68642	-0.836814	0.120697	1
distance from CD56 to CD68	4.82794	-0.305028	0.871672	0
distance from CD56 to CK	8.57971	-0.0161443	0.981038	0
distance from CD68 to CD20	17.7819	3.67689	0.427853	1
distance from CD68 to CD3	2.21902	-0.114503	0.858338	0
distance from CD68 to CD3 CD8	-1.04517	4.58783	0.629378	0
distance from CD68 to CD56	10.6737	-0.106094	0.382517	1
distance from CD68 to CD68	-4.75865	-1.48019	0.28891	1
distance from CD68 to CK	25.7352	5.20031	0.592985	0
distance from CK to CD20	76.1418	9.55111	0.152412	1
distance from CK to CD3	26.5787	4.51937	0.506248	1
distance from CK to CD3 CD8	23.668	2.9381	0.262586	1
distance from CK to CD56	15.031	1.88722	0.454108	1
distance from CK to CD68	17.7063	3.09084	0.0647066	1
distance from CK to CK	-6.1177	-12.9549	0.532632	0
