# Supplementary material for: TME-analyzer: a new interactive and dynamic image analysis tool that identified immune cell distances as predictors for survival of triple negative breast cancer patients
Source: Npj Imaging. 2024 Jul 25;2:21. doi: 10.1038/s44303-024-00022-6 (PMC12118654; doi:10.1038/s44303-024-00022-6)
Supplement: Supplementary file 2 — interim classifiers [file 44303_2024_22_MOESM2_ESM.zip › classifier_0029.xls]

## Sheet: Sheet1
	mean (good prognosis)	mean (bad prognosis)	p-value	used for classifier?
density of CD20 in Stroma	885.514	10.9051	0.826733	1
density of CD20 in Tumor	210.573	2.07606	0.104085	1
density of CD4 in Stroma	1074.4	115.449	0.00934051	1
density of CD4 in Tumor	363.981	28.0347	0.01849	1
density of CD8 in Stroma	676.994	48.2301	0.00433008	1
density of CD8 in Tumor	247.278	6.10102	0.0645599	1
density of CD56 in Stroma	53.1873	0.460427	0.422821	1
density of CD56 in Tumor	143.444	0.849752	0.714142	1
density of CD68 in Stroma	550.813	43.8883	0.592471	1
density of CD68 in Tumor	140.879	8.01492	0.273634	1
density of CK in Stroma	47.7709	590.848	0.468864	1
density of CK in Tumor	3598.6	5739.21	0.80779	1
area of Stroma	59030.9	176968	0.492843	1
area of Tumor	272793	154419	0.616628	1
distance from CD20 to CD20	-10.0802	-3.025	0.0686443	1
distance from CD20 to CD3	-3.34138	0.737145	0.255482	1
distance from CD20 to CD3 CD8	4.95347	-2.55586	0.283336	1
distance from CD20 to CD56	5.86157	-0.523862	0.980475	1
distance from CD20 to CD68	5.24224	-0.875398	0.0897251	1
distance from CD20 to CK	59.5805	5.88833	0.424219	1
distance from CD3 to CD20	13.2538	1.33804	0.0138713	1
distance from CD3 to CD3	-6.40542	-1.8538	0.00665467	1
distance from CD3 to CD3 CD8	2.25106	-1.90918	0.168849	1
distance from CD3 to CD56	0.152876	12.541	0.835456	1
distance from CD3 to CD68	4.8015	-0.33341	0.114022	1
distance from CD3 to CK	42.3187	4.79428	0.373547	1
distance from CD3 CD8 to CD20	9.61694	0.763883	0.0997008	1
distance from CD3 CD8 to CD3	-0.172476	-2.55957	0.797611	1
distance from CD3 CD8 to CD3 CD8	-6.33139	-1.65899	0.232823	1
distance from CD3 CD8 to CD56	-0.559904	8.25866	0.955251	1
distance from CD3 CD8 to CD68	4.34386	-0.699163	0.207635	1
distance from CD3 CD8 to CK	31.5299	4.0771	0.259569	1
distance from CD56 to CD20	3.94688	-0.185408	0.95649	1
distance from CD56 to CD3	-0.574818	2.84317	0.238712	1
distance from CD56 to CD3 CD8	-0.729781	7.34966	0.195303	1
distance from CD56 to CD56	-4.37809	-0.606164	0.533658	1
distance from CD56 to CD68	5.08302	-0.0743353	0.171814	1
distance from CD56 to CK	8.49361	-0.481158	0.115839	1
distance from CD68 to CD20	2.22793	19.1329	0.285858	1
distance from CD68 to CD3	3.19344	-0.295064	0.397486	1
distance from CD68 to CD3 CD8	-0.438629	4.5416	0.654657	1
distance from CD68 to CD56	18.3877	0.277512	0.654243	1
distance from CD68 to CD68	-4.95288	-1.66176	0.0254537	1
distance from CD68 to CK	29.0406	6.01674	0.316549	1
distance from CK to CD20	67.4648	6.43317	0.232696	1
distance from CK to CD3	29.8412	4.51442	0.208797	1
distance from CK to CD3 CD8	27.3305	2.68239	0.783782	1
distance from CK to CD56	12.8881	1.21818	0.661232	1
distance from CK to CD68	18.5516	3.12956	0.00472126	1
distance from CK to CK	-6.87216	-12.7203	0.0767892	1
