# Supplementary material for: TME-analyzer: a new interactive and dynamic image analysis tool that identified immune cell distances as predictors for survival of triple negative breast cancer patients
Source: Npj Imaging. 2024 Jul 25;2:21. doi: 10.1038/s44303-024-00022-6 (PMC12118654; doi:10.1038/s44303-024-00022-6)
Supplement: Supplementary file 2 — interim classifiers [file 44303_2024_22_MOESM2_ESM.zip › classifier_0030.xls]

## Sheet: Sheet1
	mean (good prognosis)	mean (bad prognosis)	p-value	used for classifier?
density of CD20 in Stroma	689.67	16.2711	0.295762	1
density of CD20 in Tumor	128.347	1.51129	0.427823	1
density of CD4 in Stroma	764.29	101.726	0.0212338	1
density of CD4 in Tumor	257.689	21.8343	0.0319977	1
density of CD8 in Stroma	409.055	43.3928	0.0431159	1
density of CD8 in Tumor	148.011	6.02848	0.32279	1
density of CD56 in Stroma	37.735	0.457852	0.982365	0
density of CD56 in Tumor	127.374	0.975883	0.796097	0
density of CD68 in Stroma	447.313	36.4223	0.57831	0
density of CD68 in Tumor	8.8995	172.158	0.772974	0
density of CK in Stroma	50.7182	333.004	0.241511	1
density of CK in Tumor	3636.69	5559.56	0.475204	1
area of Stroma	171540	69802.2	0.896142	0
area of Tumor	255278	170963	0.858388	0
distance from CD20 to CD20	-10.9308	-4.0895	0.432804	1
distance from CD20 to CD3	-2.54768	0.873276	0.762382	0
distance from CD20 to CD3 CD8	-2.10549	0.579741	0.0783851	1
distance from CD20 to CD56			1	0
distance from CD20 to CD68	3.58777	-1.27178	0.405973	1
distance from CD20 to CK	54.4897	7.38917	0.393485	1
distance from CD3 to CD20	10.9745	1.7163	0.522703	0
distance from CD3 to CD3	-5.41627	-1.99344	0.00304434	1
distance from CD3 to CD3 CD8	2.5806	-1.50942	0.780697	0
distance from CD3 to CD56	20.194	0.432209	0.698297	0
distance from CD3 to CD68	5.21953	-0.0994649	0.11087	1
distance from CD3 to CK	32.4951	6.21351	0.275866	1
distance from CD3 CD8 to CD20	8.42846	0.522206	0.899975	0
distance from CD3 CD8 to CD3	-2.62178	-0.187277	0.0731016	1
distance from CD3 CD8 to CD3 CD8	-4.8059	-1.43916	0.0197252	1
distance from CD3 CD8 to CD56	7.58027	-0.333001	0.546167	0
distance from CD3 CD8 to CD68	3.94593	-0.142514	0.232134	1
distance from CD3 CD8 to CK	23.8559	7.11205	0.258198	1
distance from CD56 to CD20	7.71453	0.649952	0.685443	0
distance from CD56 to CD3	-0.50171	2.78513	0.629095	0
distance from CD56 to CD3 CD8	-0.376209	5.55233	0.253268	1
distance from CD56 to CD56	-3.41126	-0.93024	0.127988	1
distance from CD56 to CD68	5.57169	-0.551411	0.215447	1
distance from CD56 to CK	-1.28479	4.31762	0.26336	1
distance from CD68 to CD20	0.706451	7.3776	0.622956	0
distance from CD68 to CD3	-0.556733	1.94238	0.427955	1
distance from CD68 to CD3 CD8	-1.15977	1.41555	0.475066	1
distance from CD68 to CD56	6.31113	0.133195	0.60392	0
distance from CD68 to CD68	-5.13337	-1.69959	0.290042	1
distance from CD68 to CK	28.4306	4.95394	0.585234	0
distance from CK to CD20	69.0685	10.9937	0.432804	1
distance from CK to CD3	18.378	4.69106	0.0146583	1
distance from CK to CD3 CD8	14.4521	3.18605	0.207052	1
distance from CK to CD56	9.75246	1.1227	0.477156	0
distance from CK to CD68	18.4907	3.80029	0.0765824	1
distance from CK to CK	-5.29034	-13.1324	0.0554861	1
