# Supplementary material for: TME-analyzer: a new interactive and dynamic image analysis tool that identified immune cell distances as predictors for survival of triple negative breast cancer patients
Source: Npj Imaging. 2024 Jul 25;2:21. doi: 10.1038/s44303-024-00022-6 (PMC12118654; doi:10.1038/s44303-024-00022-6)
Supplement: Supplementary file 2 — interim classifiers [file 44303_2024_22_MOESM2_ESM.zip › classifier_0031.xls]

## Sheet: Sheet1
	mean (good prognosis)	mean (bad prognosis)	p-value	used for classifier?
density of CD20 in Stroma	815.269	14.2609	0.422037	1
density of CD20 in Tumor	193.478	2.55975	0.315116	1
density of CD4 in Stroma	857.504	115.309	0.0114014	1
density of CD4 in Tumor	309.881	17.0719	0.0677308	1
density of CD8 in Stroma	587.98	30.632	0.147449	1
density of CD8 in Tumor	274.42	3.64646	0.508466	1
density of CD56 in Stroma	43.2065	0.3815	0.727196	1
density of CD56 in Tumor	1.14854	97.1575	0.0694672	1
density of CD68 in Stroma	497.181	21.2794	0.676576	1
density of CD68 in Tumor	117.904	4.81142	0.264548	1
density of CK in Stroma	48.7088	578.882	0.291005	1
density of CK in Tumor	6459.87	3895.43	0.67149	1
area of Stroma	62397.3	164890	0.226578	1
area of Tumor	263621	152214	0.0894059	1
distance from CD20 to CD20	-10.6741	-3.15968	0.223586	1
distance from CD20 to CD3	-2.59421	0.0169929	0.501929	1
distance from CD20 to CD3 CD8	-2.02705	1.13415	0.280245	1
distance from CD20 to CD56	-0.877684	6.33899	0.766747	1
distance from CD20 to CD68	-1.30042	1.26127	0.689656	1
distance from CD20 to CK	55.4273	6.34565	0.175716	1
distance from CD3 to CD20	12.1983	1.88247	0.145691	1
distance from CD3 to CD3	-5.83361	-2.2301	0.017576	1
distance from CD3 to CD3 CD8	2.18112	-0.976614	0.653275	1
distance from CD3 to CD56	-0.157232	3.76061	0.320141	1
distance from CD3 to CD68	-0.800343	2.35322	0.0816197	1
distance from CD3 to CK	7.92977	39.8904	0.973237	1
distance from CD3 CD8 to CD20	11.0108	1.73568	0.326276	1
distance from CD3 CD8 to CD3	-0.00380967	-2.91154	0.667121	1
distance from CD3 CD8 to CD3 CD8	-6.36343	-1.65464	0.441938	1
distance from CD3 CD8 to CD56	-0.801922	4.09292	0.899691	1
distance from CD3 CD8 to CD68	-0.932412	2.4367	0.493862	1
distance from CD3 CD8 to CK	26.3097	6.41354	0.311973	1
distance from CD56 to CD20	-0.697928	11.6744	0.000149159	1
distance from CD56 to CD3	-0.709421	2.62893	0.168651	1
distance from CD56 to CD3 CD8	-0.90431	4.91018	0.0153393	1
distance from CD56 to CD56	-4.48386	-1.05694	0.391151	1
distance from CD56 to CD68	-0.340058	2.95823	0.418685	1
distance from CD56 to CK	7.10138	-0.547704	0.168283	1
distance from CD68 to CD20	1.09041	8.43773	0.0913302	1
distance from CD68 to CD3	-0.700342	1.59064	0.216245	1
distance from CD68 to CD3 CD8	-0.574329	3.93731	0.818408	1
distance from CD68 to CD56	3.2458	-0.0393354	0.746881	1
distance from CD68 to CD68	-4.99909	-2.10002	0.253233	1
distance from CD68 to CK	5.78733	24.4489	0.826878	1
distance from CK to CD20	87.3253	7.93823	0.153058	1
distance from CK to CD3	25.3245	5.0779	0.524438	1
distance from CK to CD3 CD8	24.14	3.44662	0.547076	1
distance from CK to CD56	0.913052	7.23542	0.702442	1
distance from CK to CD68	18.0411	4.96114	0.200353	1
distance from CK to CK	-5.21968	-12.3728	0.15266	1
