# Supplementary material for: TME-analyzer: a new interactive and dynamic image analysis tool that identified immune cell distances as predictors for survival of triple negative breast cancer patients
Source: Npj Imaging. 2024 Jul 25;2:21. doi: 10.1038/s44303-024-00022-6 (PMC12118654; doi:10.1038/s44303-024-00022-6)
Supplement: Supplementary file 2 — interim classifiers [file 44303_2024_22_MOESM2_ESM.zip › classifier_0032.xls]

## Sheet: Sheet1
	mean (good prognosis)	mean (bad prognosis)	p-value	used for classifier?
density of CD20 in Stroma	716.135	16.5543	0.0721891	1
density of CD20 in Tumor	110.88	1.54375	0.633616	1
density of CD4 in Stroma	787.711	113.878	0.00100368	1
density of CD4 in Tumor	232.537	24.3273	0.0272132	1
density of CD8 in Stroma	466.526	34.144	0.0531789	1
density of CD8 in Tumor	163.837	5.89835	0.235617	1
density of CD56 in Stroma	1.30578	21.2527	0.104594	1
density of CD56 in Tumor	1.26939	53.0372	0.307519	1
density of CD68 in Stroma	59.2895	514.263	0.795407	1
density of CD68 in Tumor	9.56376	179.136	0.977538	1
density of CK in Stroma	38.2431	538.979	0.15774	1
density of CK in Tumor	3237.26	5654.26	0.109385	1
area of Stroma	53906.1	171081	0.186969	1
area of Tumor	249494	122849	0.0157928	1
distance from CD20 to CD20	-10.1771	-3.52273	0.0786505	1
distance from CD20 to CD3	-2.86449	0.25124	0.322185	1
distance from CD20 to CD3 CD8	-2.10345	0.952174	0.0751097	1
distance from CD20 to CD56	-1.52307	0.982406	0.456383	1
distance from CD20 to CD68	-1.45732	0.446219	0.402887	1
distance from CD20 to CK	74.1346	10.6585	0.0762863	1
distance from CD3 to CD20	13.2693	2.04175	0.116438	1
distance from CD3 to CD3	-5.27559	-2.16452	0.00251436	1
distance from CD3 to CD3 CD8	-1.2253	1.57489	0.191943	1
distance from CD3 to CD56	0.0372337	2.49828	0.775189	1
distance from CD3 to CD68	3.95542	-0.57436	0.277771	1
distance from CD3 to CK	39.3597	5.15376	0.423319	1
distance from CD3 CD8 to CD20	11.2769	1.24311	0.0192013	1
distance from CD3 CD8 to CD3	0.460236	-1.62247	0.535089	1
distance from CD3 CD8 to CD3 CD8	-4.93826	-1.54471	0.0117519	1
distance from CD3 CD8 to CD56	4.6517	-0.0268829	0.351796	1
distance from CD3 CD8 to CD68	2.1879	-1.10882	0.567864	1
distance from CD3 CD8 to CK	25.6886	6.33184	0.037188	1
distance from CD56 to CD20	-1.02216	4.37076	0.142556	1
distance from CD56 to CD3	-0.608112	1.19665	0.00946766	1
distance from CD56 to CD3 CD8	-0.604396	2.94328	0.0168532	1
distance from CD56 to CD56	-2.97282	-0.973429	0.132928	1
distance from CD56 to CD68	-0.676471	1.95963	0.945924	1
distance from CD56 to CK	7.81724	-0.356951	0.456589	1
distance from CD68 to CD20	15.7819	2.60377	0.758184	1
distance from CD68 to CD3	-1.22294	1.33308	0.0639039	1
distance from CD68 to CD3 CD8	-0.955191	1.26177	0.0660763	1
distance from CD68 to CD56	0.0410754	2.73015	0.680159	1
distance from CD68 to CD68	-5.45838	-2.41237	0.0664446	1
distance from CD68 to CK	31.1173	6.30564	0.757116	1
distance from CK to CD20	68.9108	8.78727	0.0764798	1
distance from CK to CD3	21.5544	5.83937	0.00503205	1
distance from CK to CD3 CD8	16.2803	3.26595	0.00520904	1
distance from CK to CD56	6.96771	1.26418	0.145049	1
distance from CK to CD68	20.0301	5.42357	0.0385941	1
distance from CK to CK	-4.7589	-12.7517	0.0175945	1
