# Supplementary material for: TME-analyzer: a new interactive and dynamic image analysis tool that identified immune cell distances as predictors for survival of triple negative breast cancer patients
Source: Npj Imaging. 2024 Jul 25;2:21. doi: 10.1038/s44303-024-00022-6 (PMC12118654; doi:10.1038/s44303-024-00022-6)
Supplement: Supplementary file 2 — interim classifiers [file 44303_2024_22_MOESM2_ESM.zip › classifier_0033.xls]

## Sheet: Sheet1
	mean (good prognosis)	mean (bad prognosis)	p-value	used for classifier?
density of CD20 in Stroma	894.932	17.219	0.289073	1
density of CD20 in Tumor	238.744	4.30052	0.129454	1
density of CD4 in Stroma	914.8	78.8893	0.0106723	1
density of CD4 in Tumor	400.347	27.5193	0.034693	1
density of CD8 in Stroma	706.296	41.1283	0.0215529	1
density of CD8 in Tumor	302.089	6.8604	0.135278	1
density of CD56 in Stroma	25.0779	0.422175	0.96331	1
density of CD56 in Tumor	35.3389	0.6549	0.479966	1
density of CD68 in Stroma	27.6207	424.001	0.840834	1
density of CD68 in Tumor	11.5806	158.622	0.849445	1
density of CK in Stroma	52.6501	433.495	0.220395	1
density of CK in Tumor	6196.06	4090.33	0.191249	1
area of Stroma	54241.5	162891	0.801257	1
area of Tumor	263738	143074	0.504826	1
distance from CD20 to CD20	-10.5358	-3.91945	0.181227	1
distance from CD20 to CD3	-2.05455	0.464536	0.95704	1
distance from CD20 to CD3 CD8	-1.9729	3.32684	0.4508	1
distance from CD20 to CD56	1.8893	-0.89908	0.538976	1
distance from CD20 to CD68	3.77779	-1.12679	0.935083	1
distance from CD20 to CK	40.2883	7.47737	0.939744	1
distance from CD3 to CD20	13.9148	1.99198	0.138908	1
distance from CD3 to CD3	-5.87714	-1.7958	0.00118047	1
distance from CD3 to CD3 CD8	2.42231	-1.02302	0.0572855	1
distance from CD3 to CD56	-0.166224	2.85202	0.914049	1
distance from CD3 to CD68	4.92034	-0.155844	0.139413	1
distance from CD3 to CK	27.9694	3.21582	0.466438	1
distance from CD3 CD8 to CD20	9.56948	0.948778	0.097216	1
distance from CD3 CD8 to CD3	-2.93612	-0.171378	0.248675	1
distance from CD3 CD8 to CD3 CD8	-6.27841	-1.35771	0.196606	1
distance from CD3 CD8 to CD56	-0.803346	3.29017	0.921241	1
distance from CD3 CD8 to CD68	4.22923	-0.315752	0.0674314	1
distance from CD3 CD8 to CK	26.7452	4.70448	0.680072	1
distance from CD56 to CD20	-0.111926	13.2474	7.82253e-07	1
distance from CD56 to CD3	-0.406867	1.86905	0.129491	1
distance from CD56 to CD3 CD8	-0.526434	3.99087	0.682817	1
distance from CD56 to CD56	-2.75763	-0.811108	0.623031	1
distance from CD56 to CD68	2.67138	-0.626052	0.746417	1
distance from CD56 to CK	-0.571297	3.65531	0.908882	1
distance from CD68 to CD20	1.06539	5.80545	0.441436	1
distance from CD68 to CD3	-0.727751	1.24376	0.503351	1
distance from CD68 to CD3 CD8	-0.950479	2.96261	0.690955	1
distance from CD68 to CD56	-0.575425	2.23377	0.578269	1
distance from CD68 to CD68	-4.97057	-1.49911	0.256491	1
distance from CD68 to CK	4.45178	19.461	0.593114	1
distance from CK to CD20	54.2952	10.841	0.434279	1
distance from CK to CD3	23.8288	4.64273	0.297677	1
distance from CK to CD3 CD8	24.4317	2.78673	0.611905	1
distance from CK to CD56	6.63959	0.440765	0.888491	1
distance from CK to CD68	18.9729	3.71309	0.0316247	1
distance from CK to CK	-6.55148	-13.2336	0.0771052	1
