# Supplementary material for: TME-analyzer: a new interactive and dynamic image analysis tool that identified immune cell distances as predictors for survival of triple negative breast cancer patients
Source: Npj Imaging. 2024 Jul 25;2:21. doi: 10.1038/s44303-024-00022-6 (PMC12118654; doi:10.1038/s44303-024-00022-6)
Supplement: Supplementary file 2 — interim classifiers [file 44303_2024_22_MOESM2_ESM.zip › classifier_0034.xls]

## Sheet: Sheet1
	mean (good prognosis)	mean (bad prognosis)	p-value	used for classifier?
density of CD20 in Stroma	812.833	19.2628	0.462859	1
density of CD20 in Tumor	171.467	1.67335	0.420882	1
density of CD4 in Stroma	1000.31	99.9001	0.143418	1
density of CD4 in Tumor	272.341	15.9451	0.0537312	1
density of CD8 in Stroma	668.215	38.9222	0.0289956	1
density of CD8 in Tumor	164.676	1.35936	0.118151	1
density of CD56 in Stroma	52.5787	0.886449	0.749352	1
density of CD56 in Tumor	95.4385	0.597457	0.327116	1
density of CD68 in Stroma	405.015	13.4492	0.731549	1
density of CD68 in Tumor	146.241	5.51059	0.474191	1
density of CK in Stroma	37.0939	559.337	0.560828	1
density of CK in Tumor	3413.12	5893.56	0.275141	1
area of Stroma	44959.3	152372	0.811235	1
area of Tumor	145866	275996	0.247617	1
distance from CD20 to CD20	-2.02648	-6.95014	0.763548	1
distance from CD20 to CD3	-3.15843	0.876171	0.515957	1
distance from CD20 to CD3 CD8	-2.3423	1.57728	0.810492	1
distance from CD20 to CD56	-1.51541	1.79719	0.723534	1
distance from CD20 to CD68	3.64108	-1.66843	0.0656537	1
distance from CD20 to CK	2.3483	38.6938	0.963843	1
distance from CD3 to CD20	7.23526	-0.0806469	0.49156	1
distance from CD3 to CD3	-6.15661	-2.30431	0.0397498	1
distance from CD3 to CD3 CD8	2.15445	-2.08415	0.581165	1
distance from CD3 to CD56	11.416	0.269459	0.473155	1
distance from CD3 to CD68	-0.78506	2.77641	0.812356	1
distance from CD3 to CK	4.8725	34.1562	0.431598	1
distance from CD3 CD8 to CD20	-0.113498	5.66052	0.970346	1
distance from CD3 CD8 to CD3	-0.305121	-2.10276	0.455983	1
distance from CD3 CD8 to CD3 CD8	-6.4389	-2.25404	0.31544	1
distance from CD3 CD8 to CD56	6.58616	0.176576	0.4153	1
distance from CD3 CD8 to CD68	3.08217	-0.902021	0.610887	1
distance from CD3 CD8 to CK	29.8928	9.47956	0.256119	1
distance from CD56 to CD20	-0.338733	4.3297	0.492109	1
distance from CD56 to CD3	-0.763775	2.80011	0.617001	1
distance from CD56 to CD3 CD8	-0.847082	3.84413	0.11552	1
distance from CD56 to CD56	-3.74312	-0.580209	0.145672	1
distance from CD56 to CD68	4.39918	-0.00890629	0.965043	1
distance from CD56 to CK	7.78467	-0.289331	0.308644	1
distance from CD68 to CD20	1.71621	23.5795	0.988432	1
distance from CD68 to CD3	-0.366887	3.75914	0.44292	1
distance from CD68 to CD3 CD8	0.442071	3.73949	0.392291	1
distance from CD68 to CD56	3.61994	0.609363	0.762315	1
distance from CD68 to CD68	-4.7279	-1.53949	0.275255	1
distance from CD68 to CK	3.54599	20.2854	0.484826	1
distance from CK to CD20	65.7979	9.52857	0.408902	1
distance from CK to CD3	28.3798	5.20002	0.182901	1
distance from CK to CD3 CD8	24.7702	4.19534	0.773722	1
distance from CK to CD56	14.7027	1.13048	0.571738	1
distance from CK to CD68	16.815	3.63904	0.134199	1
distance from CK to CK	-5.18066	-12.0348	0.00529725	1
