# Supplementary material for: TME-analyzer: a new interactive and dynamic image analysis tool that identified immune cell distances as predictors for survival of triple negative breast cancer patients
Source: Npj Imaging. 2024 Jul 25;2:21. doi: 10.1038/s44303-024-00022-6 (PMC12118654; doi:10.1038/s44303-024-00022-6)
Supplement: Supplementary file 2 — interim classifiers [file 44303_2024_22_MOESM2_ESM.zip › classifier_0035.xls]

## Sheet: Sheet1
	mean (good prognosis)	mean (bad prognosis)	p-value	used for classifier?
density of CD20 in Stroma	732.526	14.09	0.399345	1
density of CD20 in Tumor	113.748	1.02064	0.376547	1
density of CD4 in Stroma	617.387	64.9358	0.189255	1
density of CD4 in Tumor	190.687	12.463	0.236432	1
density of CD8 in Stroma	454.206	33.7433	0.1239	1
density of CD8 in Tumor	160.743	2.7006	0.112342	1
density of CD56 in Stroma	38.0883	0.61255	0.890777	1
density of CD56 in Tumor	130.634	0.405712	0.333199	1
density of CD68 in Stroma	44.5303	478.106	0.802158	1
density of CD68 in Tumor	14.558	173.496	0.691843	1
density of CK in Stroma	52.4617	435.432	0.834139	1
density of CK in Tumor	3775.15	5554.44	0.818388	1
area of Stroma	60617.8	146983	0.986852	1
area of Tumor	253353	154819	0.276838	1
distance from CD20 to CD20	-10.2081	-2.88857	0.297682	1
distance from CD20 to CD3	0.265541	-3.23476	0.426531	1
distance from CD20 to CD3 CD8	-2.19921	0.534751	0.187346	1
distance from CD20 to CD56	-1.09972	5.92337	0.701829	1
distance from CD20 to CD68	-2.16901	1.56106	0.879364	1
distance from CD20 to CK	56.349	9.14439	0.729872	1
distance from CD3 to CD20	12.9759	-0.273855	0.520384	1
distance from CD3 to CD3	-4.77709	-1.60045	0.0991728	1
distance from CD3 to CD3 CD8	1.26002	-2.73613	0.466963	1
distance from CD3 to CD56	3.17871	0.163669	0.841651	1
distance from CD3 to CD68	-0.923672	2.09282	0.91631	1
distance from CD3 to CK	31.167	4.30588	0.667822	1
distance from CD3 CD8 to CD20	9.06385	0.802991	0.310366	1
distance from CD3 CD8 to CD3	-0.209085	-2.39936	0.766026	1
distance from CD3 CD8 to CD3 CD8	-4.65899	-1.6668	0.257826	1
distance from CD3 CD8 to CD56	-0.670617	3.60728	0.252702	1
distance from CD3 CD8 to CD68	2.5437	-1.08582	0.151224	1
distance from CD3 CD8 to CK	4.95225	25.0433	0.79839	1
distance from CD56 to CD20	-0.332748	14.3528	0.0266564	1
distance from CD56 to CD3	-0.449877	3.08809	0.0236439	1
distance from CD56 to CD3 CD8	-0.520101	4.20643	0.00952609	1
distance from CD56 to CD56	-3.76267	-1.08794	0.550225	1
distance from CD56 to CD68	-0.491586	1.9494	0.321632	1
distance from CD56 to CK	5.06728	-0.74638	0.892605	1
distance from CD68 to CD20	1.53778	16.8882	0.607495	1
distance from CD68 to CD3	-0.653326	3.87825	0.456485	1
distance from CD68 to CD3 CD8	-1.34786	2.95562	0.935065	1
distance from CD68 to CD56	-0.162992	4.29919	0.954727	1
distance from CD68 to CD68	-5.21181	-2.20921	0.181968	1
distance from CD68 to CK	5.19821	22.8836	0.583315	1
distance from CK to CD20	68.9989	7.84582	0.360915	1
distance from CK to CD3	21.3064	4.06442	0.516618	1
distance from CK to CD3 CD8	15.2665	3.49144	0.312264	1
distance from CK to CD56	7.07041	1.3793	0.570205	1
distance from CK to CD68	18.5774	5.03379	0.0225841	1
distance from CK to CK	-6.57583	-13.5688	0.133243	1
