# Supplementary material for: TME-analyzer: a new interactive and dynamic image analysis tool that identified immune cell distances as predictors for survival of triple negative breast cancer patients
Source: Npj Imaging. 2024 Jul 25;2:21. doi: 10.1038/s44303-024-00022-6 (PMC12118654; doi:10.1038/s44303-024-00022-6)
Supplement: Supplementary file 2 — interim classifiers [file 44303_2024_22_MOESM2_ESM.zip › classifier_0036.xls]

## Sheet: Sheet1
	mean (good prognosis)	mean (bad prognosis)	p-value	used for classifier?
density of CD20 in Stroma	648.807	16.6037	0.333509	1
density of CD20 in Tumor	133.214	1.75805	0.220899	1
density of CD4 in Stroma	733.243	63.777	0.134256	1
density of CD4 in Tumor	333.312	25.4695	0.0685783	1
density of CD8 in Stroma	308.923	27.0699	0.0972068	1
density of CD8 in Tumor	126.071	3.13347	0.253202	1
density of CD56 in Stroma	43.3159	0.538845	0.403103	1
density of CD56 in Tumor	101.943	0.486772	0.950839	0
density of CD68 in Stroma	440.412	10.485	0.603378	1
density of CD68 in Tumor	3.34637	161.204	0.603378	1
density of CK in Stroma	100.464	557.572	0.441932	1
density of CK in Tumor	3584.58	5682.85	0.232814	1
area of Stroma	71293.5	180115	0.209283	1
area of Tumor	129786	240589	0.242361	1
distance from CD20 to CD20	-9.7949	-3.44855	0.939582	1
distance from CD20 to CD3	2.0328	-3.70148	0.29699	1
distance from CD20 to CD3 CD8	2.9201	-2.39803	0.366827	1
distance from CD20 to CD56	2.58982	-1.92307	0.39139	1
distance from CD20 to CD68	4.99474	-1.32457	0.356537	1
distance from CD20 to CK	49.5405	8.13416	0.976675	0
distance from CD3 to CD20	11.7524	1.23512	0.204421	1
distance from CD3 to CD3	-5.87887	-2.02553	0.0304155	1
distance from CD3 to CD3 CD8	2.22829	-1.68235	0.294221	1
distance from CD3 to CD56	13.2774	0.205161	0.145801	1
distance from CD3 to CD68	5.52423	0.30236	0.0560867	1
distance from CD3 to CK	28.2781	3.60845	0.205035	1
distance from CD3 CD8 to CD20	7.67099	0.345702	0.611417	1
distance from CD3 CD8 to CD3	-1.90586	0.378942	0.80274	1
distance from CD3 CD8 to CD3 CD8	-4.48037	-1.09722	0.492956	1
distance from CD3 CD8 to CD56	5.26097	-0.239064	0.0866082	1
distance from CD3 CD8 to CD68	4.78384	-0.170199	0.14338	1
distance from CD3 CD8 to CK	3.79872	22.701	0.792033	1
distance from CD56 to CD20	-0.328233	11.764	0.196928	1
distance from CD56 to CD3	-0.458015	3.04086	0.00139618	1
distance from CD56 to CD3 CD8	-0.630984	4.98466	0.0178208	1
distance from CD56 to CD56	-4.31689	-0.522458	0.288945	1
distance from CD56 to CD68	3.59148	-0.444515	0.370925	1
distance from CD56 to CK	-0.886823	3.91254	0.910449	1
distance from CD68 to CD20	1.51145	18.8989	0.789495	1
distance from CD68 to CD3	-0.234565	3.77782	0.698243	1
distance from CD68 to CD3 CD8	-0.0895118	3.92162	0.725805	1
distance from CD68 to CD56	14.4086	0.139524	0.642865	1
distance from CD68 to CD68	-4.47722	-1.41877	0.509657	1
distance from CD68 to CK	19.1313	3.0538	0.531707	1
distance from CK to CD20	74.8134	8.59052	0.811043	1
distance from CK to CD3	19.0766	4.26301	0.321193	1
distance from CK to CD3 CD8	13.6545	2.34243	0.715973	1
distance from CK to CD56	17.6669	0.698538	0.40779	1
distance from CK to CD68	14.1821	2.06413	0.279902	1
distance from CK to CK	-6.01659	-12.32	0.00227204	1
