# Supplementary material for: TME-analyzer: a new interactive and dynamic image analysis tool that identified immune cell distances as predictors for survival of triple negative breast cancer patients
Source: Npj Imaging. 2024 Jul 25;2:21. doi: 10.1038/s44303-024-00022-6 (PMC12118654; doi:10.1038/s44303-024-00022-6)
Supplement: Supplementary file 2 — interim classifiers [file 44303_2024_22_MOESM2_ESM.zip › classifier_0037.xls]

## Sheet: Sheet1
	mean (good prognosis)	mean (bad prognosis)	p-value	used for classifier?
density of CD20 in Stroma	719.841	15.7956	0.257087	1
density of CD20 in Tumor	120.293	2.07956	0.520605	1
density of CD4 in Stroma	840.735	109.658	0.0893932	1
density of CD4 in Tumor	277.981	29.8841	0.0782474	1
density of CD8 in Stroma	516.428	41.3509	0.203491	1
density of CD8 in Tumor	220.324	5.89853	0.167501	1
density of CD56 in Stroma	19.9406	0.759952	0.609879	1
density of CD56 in Tumor	1.35621	73.9597	0.550704	1
density of CD68 in Stroma	631.668	56.3288	0.24123	1
density of CD68 in Tumor	207.429	16.0759	0.146188	1
density of CK in Stroma	44.3638	486.644	0.0483894	1
density of CK in Tumor	3562.77	5395.24	0.0121056	1
area of Stroma	52590.4	156547	0.433126	1
area of Tumor	269136	156561	0.100257	1
distance from CD20 to CD20	-10.639	-3.46022	0.657842	1
distance from CD20 to CD3	-2.49395	0.758452	0.729365	1
distance from CD20 to CD3 CD8	2.17184	-2.11832	0.599402	1
distance from CD20 to CD56	2.15674	-1.26947	0.365548	1
distance from CD20 to CD68	3.36485	-1.911	0.230626	1
distance from CD20 to CK	49.9026	8.12206	0.171349	1
distance from CD3 to CD20	11.3798	0.205542	0.105401	1
distance from CD3 to CD3	-5.41422	-1.89966	0.054234	1
distance from CD3 to CD3 CD8	1.64669	-1.95616	0.905611	0
distance from CD3 to CD56	0.507747	6.98974	0.232499	1
distance from CD3 to CD68	3.4582	-0.608654	0.316944	1
distance from CD3 to CK	38.2754	8.55293	0.78586	0
distance from CD3 CD8 to CD20	11.283	0.424915	0.263558	1
distance from CD3 CD8 to CD3	-3.04256	-0.162642	0.695234	1
distance from CD3 CD8 to CD3 CD8	-4.90112	-1.39025	0.0138629	1
distance from CD3 CD8 to CD56	9.00625	0.0361798	0.37316	1
distance from CD3 CD8 to CD68	1.40134	-1.18273	0.579366	1
distance from CD3 CD8 to CK	22.9299	4.08169	0.613591	1
distance from CD56 to CD20	3.71484	-0.226085	0.468541	1
distance from CD56 to CD3	-0.529692	1.9092	0.0346451	1
distance from CD56 to CD3 CD8	-0.700953	3.13753	0.00572672	1
distance from CD56 to CD56	-3.30949	-1.08994	0.368346	1
distance from CD56 to CD68	-0.629401	2.1926	0.735969	1
distance from CD56 to CK	7.22935	-0.380097	0.477434	1
distance from CD68 to CD20	23.3768	2.21161	0.834058	0
distance from CD68 to CD3	2.81635	-0.126823	0.578137	1
distance from CD68 to CD3 CD8	-0.604909	2.20114	0.0790059	1
distance from CD68 to CD56	11.8312	0.339609	0.381453	1
distance from CD68 to CD68	-5.28097	-1.86764	0.0603871	1
distance from CD68 to CK	28.4387	5.73726	0.577601	1
distance from CK to CD20	76.4777	7.30793	0.686327	1
distance from CK to CD3	20.0892	5.11118	0.12211	1
distance from CK to CD3 CD8	15.6769	2.09399	0.12272	1
distance from CK to CD56	17.5978	1.65423	0.440807	1
distance from CK to CD68	17.0765	2.83184	0.0610606	1
distance from CK to CK	-5.85676	-12.2647	0.00702894	1
