# Supplementary material for: TME-analyzer: a new interactive and dynamic image analysis tool that identified immune cell distances as predictors for survival of triple negative breast cancer patients
Source: Npj Imaging. 2024 Jul 25;2:21. doi: 10.1038/s44303-024-00022-6 (PMC12118654; doi:10.1038/s44303-024-00022-6)
Supplement: Supplementary file 2 — interim classifiers [file 44303_2024_22_MOESM2_ESM.zip › classifier_0038.xls]

## Sheet: Sheet1
	mean (good prognosis)	mean (bad prognosis)	p-value	used for classifier?
density of CD20 in Stroma	947.293	21.9597	0.133711	1
density of CD20 in Tumor	183.091	2.80255	0.660874	1
density of CD4 in Stroma	1023.66	146.773	0.0201275	1
density of CD4 in Tumor	321.227	36.1476	0.0250232	1
density of CD8 in Stroma	716.068	43.5152	0.0516182	1
density of CD8 in Tumor	299.454	9.56042	0.395614	1
density of CD56 in Stroma	0.569202	28.5905	0.685546	1
density of CD56 in Tumor	133.084	0.406194	0.760557	1
density of CD68 in Stroma	600.674	28.7547	0.603083	1
density of CD68 in Tumor	151.202	9.83576	0.0751368	1
density of CK in Stroma	45.6298	550.817	0.505652	1
density of CK in Tumor	3530.46	5759.82	0.374254	1
area of Stroma	44756.7	129561	0.796902	1
area of Tumor	266559	161244	0.29562	1
distance from CD20 to CD20	-11.162	-4.39488	0.173862	1
distance from CD20 to CD3	-2.86879	-0.4433	0.118043	1
distance from CD20 to CD3 CD8	-2.38337	1.06427	0.101833	1
distance from CD20 to CD56	6.96611	-1.45448	0.296654	1
distance from CD20 to CD68	4.70665	-0.843395	0.0854418	1
distance from CD20 to CK	72.2784	11.0952	0.151432	1
distance from CD3 to CD20	12.7353	1.76227	0.0419049	1
distance from CD3 to CD3	-5.5068	-2.16071	0.00361967	1
distance from CD3 to CD3 CD8	2.70986	-0.593475	0.406815	1
distance from CD3 to CD56	5.95599	0.962357	0.109239	1
distance from CD3 to CD68	-0.545506	2.19988	0.51747	1
distance from CD3 to CK	48.5134	12.6462	0.0732511	1
distance from CD3 CD8 to CD20	11.9738	0.870894	0.634538	1
distance from CD3 CD8 to CD3	-3.31745	0.118414	0.320675	1
distance from CD3 CD8 to CD3 CD8	-5.54816	-1.62082	0.0377135	1
distance from CD3 CD8 to CD56	5.50252	0.530523	0.288845	1
distance from CD3 CD8 to CD68	-1.74927	1.63079	0.831946	1
distance from CD3 CD8 to CK	29.605	6.17915	0.0182465	1
distance from CD56 to CD20	7.76295	0.308001	0.546551	1
distance from CD56 to CD3	-0.429776	0.947023	0.0631851	1
distance from CD56 to CD3 CD8	-0.453239	2.89457	0.140513	1
distance from CD56 to CD56	-3.53897	-1.21471	0.512847	1
distance from CD56 to CD68	5.08662	-0.254016	0.205108	1
distance from CD56 to CK	-1.70164	3.25219	0.574771	1
distance from CD68 to CD20	19.9283	3.82789	0.234092	1
distance from CD68 to CD3	-1.10477	1.14794	0.0363059	1
distance from CD68 to CD3 CD8	-1.08218	2.59345	0.809921	1
distance from CD68 to CD56	5.57315	0.622284	0.0794585	1
distance from CD68 to CD68	-5.27434	-1.83976	0.17678	1
distance from CD68 to CK	4.26149	25.7659	0.975898	1
distance from CK to CD20	75.148	12.5814	0.173862	1
distance from CK to CD3	26.2203	6.27868	0.0143266	1
distance from CK to CD3 CD8	23.8706	2.96462	0.0154483	1
distance from CK to CD56	7.08222	1.21065	0.355944	1
distance from CK to CD68	20.5422	4.11619	0.121921	1
distance from CK to CK	-4.91665	-12.0623	0.265919	1
