# Supplementary material for: TME-analyzer: a new interactive and dynamic image analysis tool that identified immune cell distances as predictors for survival of triple negative breast cancer patients
Source: Npj Imaging. 2024 Jul 25;2:21. doi: 10.1038/s44303-024-00022-6 (PMC12118654; doi:10.1038/s44303-024-00022-6)
Supplement: Supplementary file 2 — interim classifiers [file 44303_2024_22_MOESM2_ESM.zip › classifier_0039.xls]

## Sheet: Sheet1
	mean (good prognosis)	mean (bad prognosis)	p-value	used for classifier?
density of CD20 in Stroma	822.779	13.8104	0.805593	1
density of CD20 in Tumor	182.186	1.84435	0.677492	1
density of CD4 in Stroma	914.628	83.3548	0.114857	1
density of CD4 in Tumor	367.292	21.4676	0.126484	1
density of CD8 in Stroma	504.612	25.9467	0.361579	1
density of CD8 in Tumor	211.427	3.43173	0.271206	1
density of CD56 in Stroma	32.5759	0.415435	0.278601	1
density of CD56 in Tumor	32.2828	0.281103	0.883185	1
density of CD68 in Stroma	560.624	20.4962	0.814259	1
density of CD68 in Tumor	122.439	3.91632	0.366292	1
density of CK in Stroma	47.5407	515.95	0.0441606	1
density of CK in Tumor	3255.2	6000.51	0.29646	1
area of Stroma	59764.6	179573	0.069646	1
area of Tumor	254602	137298	0.016451	1
distance from CD20 to CD20	-11.7767	-3.62608	0.77264	1
distance from CD20 to CD3	1.84726	-2.91721	0.680344	1
distance from CD20 to CD3 CD8	-2.10739	4.01669	0.102543	1
distance from CD20 to CD56	-1.89978	3.45482	0.404485	1
distance from CD20 to CD68	-1.31482	1.51488	0.671949	1
distance from CD20 to CK	6.49342	42.0593	0.606418	1
distance from CD3 to CD20	9.56144	1.57087	0.319383	1
distance from CD3 to CD3	-6.49829	-2.56276	0.0438708	1
distance from CD3 to CD3 CD8	1.39479	-1.2723	0.954502	1
distance from CD3 to CD56	2.70616	-0.0695253	0.301705	1
distance from CD3 to CD68	-0.994808	1.7509	0.1905	1
distance from CD3 to CK	5.53684	40.3278	0.930197	1
distance from CD3 CD8 to CD20	0.209434	9.18433	0.0573313	1
distance from CD3 CD8 to CD3	-2.93537	-0.699179	0.509605	1
distance from CD3 CD8 to CD3 CD8	-5.9914	-1.94157	0.583438	1
distance from CD3 CD8 to CD56	2.50193	-0.275047	0.397508	1
distance from CD3 CD8 to CD68	3.21655	-0.867051	0.829602	1
distance from CD3 CD8 to CK	4.38191	24.1423	0.848734	1
distance from CD56 to CD20	-0.449847	4.07888	0.191469	1
distance from CD56 to CD3	-0.695403	1.32803	0.0616043	1
distance from CD56 to CD3 CD8	-0.692128	2.54634	0.0280554	1
distance from CD56 to CD56	-2.58417	-0.554866	0.354483	1
distance from CD56 to CD68	-0.595311	2.12991	0.173336	1
distance from CD56 to CK	6.73512	-0.519888	0.963788	1
distance from CD68 to CD20	0.99855	6.87829	0.111154	1
distance from CD68 to CD3	-1.15078	1.62362	0.0546322	1
distance from CD68 to CD3 CD8	-0.639381	1.95764	0.285229	1
distance from CD68 to CD56	3.46116	0.436663	0.50765	1
distance from CD68 to CD68	-5.78408	-1.82663	0.18313	1
distance from CD68 to CK	26.6407	3.98032	0.861098	1
distance from CK to CD20	6.85317	57.263	0.610257	1
distance from CK to CD3	30.5391	5.32101	0.203076	1
distance from CK to CD3 CD8	22.4266	3.93038	0.998376	1
distance from CK to CD56	7.59547	1.03681	0.202852	1
distance from CK to CD68	19.4278	3.99422	0.31482	1
distance from CK to CK	-4.59619	-12.6647	0.0309458	1
