# Supplementary material for: TME-analyzer: a new interactive and dynamic image analysis tool that identified immune cell distances as predictors for survival of triple negative breast cancer patients
Source: Npj Imaging. 2024 Jul 25;2:21. doi: 10.1038/s44303-024-00022-6 (PMC12118654; doi:10.1038/s44303-024-00022-6)
Supplement: Supplementary file 2 — interim classifiers [file 44303_2024_22_MOESM2_ESM.zip › classifier_0040.xls]

## Sheet: Sheet1
	mean (good prognosis)	mean (bad prognosis)	p-value	used for classifier?
density of CD20 in Stroma	646.746	17.3503	0.0808531	1
density of CD20 in Tumor	128.403	1.41947	0.221137	1
density of CD4 in Stroma	783.633	65.8669	0.106131	1
density of CD4 in Tumor	208.19	17.6811	0.0565188	1
density of CD8 in Stroma	398.549	38.4861	0.0145851	1
density of CD8 in Tumor	139.887	4.33521	0.0565188	1
density of CD56 in Stroma	46.135	0.575093	0.457295	1
density of CD56 in Tumor	119.646	0.676817	0.26006	1
density of CD68 in Stroma	617.682	19.4603	0.868998	1
density of CD68 in Tumor	149.788	4.87709	0.835664	1
density of CK in Stroma	93.0346	655.977	0.588869	1
density of CK in Tumor	5983.55	3929.32	0.327614	1
area of Stroma	71890.8	193718	0.267282	1
area of Tumor	242374	119375	0.33396	1
distance from CD20 to CD20	-10.6249	-3.75617	0.539549	1
distance from CD20 to CD3	-3.01641	0.519061	0.237445	1
distance from CD20 to CD3 CD8	-2.34671	2.31511	0.461755	1
distance from CD20 to CD56	8.96009	-1.57003	0.362037	1
distance from CD20 to CD68	4.23156	-1.47079	0.0815643	1
distance from CD20 to CK	55.5245	7.79912	0.142359	1
distance from CD3 to CD20	15.9284	0.394913	0.20153	1
distance from CD3 to CD3	-5.63619	-1.8733	0.299162	1
distance from CD3 to CD3 CD8	-1.69891	1.30807	0.418904	1
distance from CD3 to CD56	3.56814	0.0592043	0.704875	1
distance from CD3 to CD68	-1.30195	1.5223	0.900596	1
distance from CD3 to CK	38.862	4.77078	0.178817	1
distance from CD3 CD8 to CD20	10.9951	0.548802	0.510641	1
distance from CD3 CD8 to CD3	-2.6468	-0.0821289	0.482788	1
distance from CD3 CD8 to CD3 CD8	-4.52741	-1.53807	0.0140975	1
distance from CD3 CD8 to CD56	2.96969	-0.343798	0.410674	1
distance from CD3 CD8 to CD68	-1.13801	1.33065	0.277959	1
distance from CD3 CD8 to CK	30.3593	5.37718	0.339803	1
distance from CD56 to CD20	-0.639391	8.02575	0.698386	1
distance from CD56 to CD3	-0.583649	1.99751	0.889191	1
distance from CD56 to CD3 CD8	-0.61919	2.62225	0.0100456	1
distance from CD56 to CD56	-3.55595	-0.685454	0.0158264	1
distance from CD56 to CD68	-0.638051	2.16568	0.650253	1
distance from CD56 to CK	7.04135	-0.498434	0.622662	1
distance from CD68 to CD20	22.8705	1.45461	0.339023	1
distance from CD68 to CD3	-0.795172	2.45281	0.706542	1
distance from CD68 to CD3 CD8	-0.978881	3.72753	0.203731	1
distance from CD68 to CD56	0.559866	5.50773	0.169893	1
distance from CD68 to CD68	-5.44777	-1.94961	0.0155906	1
distance from CD68 to CK	29.8463	4.68328	0.266268	1
distance from CK to CD20	73.2961	8.48905	0.34897	1
distance from CK to CD3	25.7798	3.94246	0.251639	1
distance from CK to CD3 CD8	16.2673	3.01862	0.213564	1
distance from CK to CD56	7.61067	1.25273	0.0739204	1
distance from CK to CD68	19.7569	4.19334	0.0028447	1
distance from CK to CK	-6.26524	-12.0341	0.285135	1
