# Supplementary material for: TME-analyzer: a new interactive and dynamic image analysis tool that identified immune cell distances as predictors for survival of triple negative breast cancer patients
Source: Npj Imaging. 2024 Jul 25;2:21. doi: 10.1038/s44303-024-00022-6 (PMC12118654; doi:10.1038/s44303-024-00022-6)
Supplement: Supplementary file 2 — interim classifiers [file 44303_2024_22_MOESM2_ESM.zip › classifier_0041.xls]

## Sheet: Sheet1
	mean (good prognosis)	mean (bad prognosis)	p-value	used for classifier?
density of CD20 in Stroma	736.239	11.2696	0.212433	1
density of CD20 in Tumor	124.983	1.63467	0.212433	1
density of CD4 in Stroma	941.991	91.062	0.00513849	1
density of CD4 in Tumor	258.567	26.8902	0.0121033	1
density of CD8 in Stroma	586.919	31.6056	0.066451	1
density of CD8 in Tumor	142.42	6.54564	0.188555	1
density of CD56 in Stroma	42.4056	0.179803	0.513314	1
density of CD56 in Tumor	121.277	0.97643	0.39865	1
density of CD68 in Stroma	532.382	15.1072	0.701083	1
density of CD68 in Tumor	114.341	5.30682	0.276159	1
density of CK in Stroma	62.1565	545.976	0.60117	1
density of CK in Tumor	3800.68	5655.77	0.969635	1
area of Stroma	47810.4	163193	0.346507	1
area of Tumor	256987	143067	0.531515	1
distance from CD20 to CD20	-10.2475	-3.09454	0.151329	1
distance from CD20 to CD3	-3.10458	0.290144	0.429031	1
distance from CD20 to CD3 CD8	-2.37741	0.744461	0.0241457	1
distance from CD20 to CD56	8.15726	-1.84178	0.0739117	1
distance from CD20 to CD68	3.51571	-0.622268	0.0220245	1
distance from CD20 to CK	63.1457	7.18232	0.166678	1
distance from CD3 to CD20	8.37314	1.41105	0.0437247	1
distance from CD3 to CD3	-5.87869	-1.95554	0.00547316	1
distance from CD3 to CD3 CD8	2.22391	-0.653202	0.987649	1
distance from CD3 to CD56	-0.0527502	10.4358	0.266078	1
distance from CD3 to CD68	4.2957	-0.410467	0.228222	1
distance from CD3 to CK	39.9808	5.88569	0.131261	1
distance from CD3 CD8 to CD20	4.97908	0.500706	0.61026	1
distance from CD3 CD8 to CD3	-2.97037	0.148521	0.0963905	1
distance from CD3 CD8 to CD3 CD8	-5.32751	-1.41709	0.0263032	1
distance from CD3 CD8 to CD56	15.171	-0.211764	0.295415	1
distance from CD3 CD8 to CD68	4.8078	0.0354841	0.168654	1
distance from CD3 CD8 to CK	28.0243	4.97431	0.0220949	1
distance from CD56 to CD20	6.49379	-0.213536	0.727966	1
distance from CD56 to CD3	-0.359007	1.73068	0.954419	1
distance from CD56 to CD3 CD8	-0.353084	3.16531	0.103342	1
distance from CD56 to CD56	-4.94557	-0.839395	0.1582	1
distance from CD56 to CD68	6.54691	-0.156113	0.178918	1
distance from CD56 to CK	-1.97438	3.65727	0.0189091	1
distance from CD68 to CD20	15.2329	0.844967	0.702661	1
distance from CD68 to CD3	-0.944407	1.43342	0.54583	1
distance from CD68 to CD3 CD8	-0.961756	3.98016	0.907069	1
distance from CD68 to CD56	20.2506	0.296214	0.403027	1
distance from CD68 to CD68	-5.3549	-1.97128	0.302593	1
distance from CD68 to CK	26.7473	4.0111	0.612175	1
distance from CK to CD20	5.75894	59.3223	0.0802025	1
distance from CK to CD3	21.4878	5.23912	0.00231559	1
distance from CK to CD3 CD8	20.8687	2.97901	0.00110146	1
distance from CK to CD56	17.5201	0.603189	0.680979	1
distance from CK to CD68	21.2863	4.52645	0.0134267	1
distance from CK to CK	-5.48927	-12.6873	0.250682	1
