# Supplementary material for: TME-analyzer: a new interactive and dynamic image analysis tool that identified immune cell distances as predictors for survival of triple negative breast cancer patients
Source: Npj Imaging. 2024 Jul 25;2:21. doi: 10.1038/s44303-024-00022-6 (PMC12118654; doi:10.1038/s44303-024-00022-6)
Supplement: Supplementary file 2 — interim classifiers [file 44303_2024_22_MOESM2_ESM.zip › classifier_0042.xls]

## Sheet: Sheet1
	mean (good prognosis)	mean (bad prognosis)	p-value	used for classifier?
density of CD20 in Stroma	943.504	28.2776	0.346616	1
density of CD20 in Tumor	261.035	6.41231	0.0677446	1
density of CD4 in Stroma	1169.72	92.4533	0.0194616	1
density of CD4 in Tumor	413.13	33.0931	0.00587099	1
density of CD8 in Stroma	698.617	40.2428	0.0272901	1
density of CD8 in Tumor	278.252	4.33666	0.16025	1
density of CD56 in Stroma	25.2569	0.461657	0.432129	1
density of CD56 in Tumor	31.8798	0.529727	0.617485	1
density of CD68 in Stroma	628.041	21.9949	0.270775	1
density of CD68 in Tumor	212.514	10.052	0.06174	1
density of CK in Stroma	65.7191	483.549	0.388996	1
density of CK in Tumor	6353.48	4000.7	0.337662	1
area of Stroma	54993.4	147040	0.850897	1
area of Tumor	248997	133218	0.0473454	1
distance from CD20 to CD20	-11.199	-4.29113	0.142262	1
distance from CD20 to CD3	-2.8988	0.835516	0.256943	1
distance from CD20 to CD3 CD8	5.95546	-1.72976	0.978003	1
distance from CD20 to CD56	11.4038	-0.0963403	0.854061	1
distance from CD20 to CD68	5.19205	-0.545636	0.681714	1
distance from CD20 to CK	60.0165	11.39	0.727602	1
distance from CD3 to CD20	11.3125	2.70941	0.0808978	1
distance from CD3 to CD3	-6.59754	-2.02229	0.00478138	1
distance from CD3 to CD3 CD8	1.2542	-1.69995	0.266392	1
distance from CD3 to CD56	0.22171	2.7157	0.985634	0
distance from CD3 to CD68	4.63823	0.253296	0.436806	1
distance from CD3 to CK	48.3622	6.82182	0.13653	1
distance from CD3 CD8 to CD20	11.3632	0.897686	0.661214	1
distance from CD3 CD8 to CD3	0.135603	-2.75241	0.919982	1
distance from CD3 CD8 to CD3 CD8	-6.9104	-2.25471	0.870914	1
distance from CD3 CD8 to CD56	-0.360075	4.57457	0.520287	1
distance from CD3 CD8 to CD68	2.89259	-0.428101	0.879187	1
distance from CD3 CD8 to CK	37.2826	8.11863	0.524791	1
distance from CD56 to CD20	5.9408	0.404727	0.78692	1
distance from CD56 to CD3	-0.630989	2.35613	0.602046	1
distance from CD56 to CD3 CD8	1.51618	-0.750042	0.215669	1
distance from CD56 to CD56	-2.90391	-0.51502	0.542806	1
distance from CD56 to CD68	2.93833	-0.414542	0.755865	1
distance from CD56 to CK	8.88675	0.193298	0.384253	1
distance from CD68 to CD20	17.5817	3.69851	0.236335	1
distance from CD68 to CD3	2.8875	0.0382984	0.631512	1
distance from CD68 to CD3 CD8	-1.2691	2.23243	0.748895	1
distance from CD68 to CD56	5.04454	-0.164103	0.548414	1
distance from CD68 to CD68	-5.0778	-1.36812	0.061164	1
distance from CD68 to CK	29.0283	4.59345	0.151394	1
distance from CK to CD20	65.1712	12.9981	0.392842	1
distance from CK to CD3	28.1671	4.75244	0.118851	1
distance from CK to CD3 CD8	26.191	4.27836	0.905269	1
distance from CK to CD56	6.73373	0.312836	0.807136	1
distance from CK to CD68	17.3898	2.3835	0.200093	1
distance from CK to CK	-7.39419	-14.1344	0.192171	1
