# Supplementary material for: TME-analyzer: a new interactive and dynamic image analysis tool that identified immune cell distances as predictors for survival of triple negative breast cancer patients
Source: Npj Imaging. 2024 Jul 25;2:21. doi: 10.1038/s44303-024-00022-6 (PMC12118654; doi:10.1038/s44303-024-00022-6)
Supplement: Supplementary file 2 — interim classifiers [file 44303_2024_22_MOESM2_ESM.zip › classifier_0043.xls]

## Sheet: Sheet1
	mean (good prognosis)	mean (bad prognosis)	p-value	used for classifier?
density of CD20 in Stroma	565.842	13.2528	0.114931	1
density of CD20 in Tumor	139.442	0.926404	0.0672323	1
density of CD4 in Stroma	819.722	79.2901	0.0103628	1
density of CD4 in Tumor	260.66	19.4269	0.0250546	1
density of CD8 in Stroma	613.718	35.2775	0.0408411	1
density of CD8 in Tumor	186.422	5.17669	0.0598902	1
density of CD56 in Stroma	15.8993	0.247692	0.662831	1
density of CD56 in Tumor	29.9789	0.255208	0.548983	1
density of CD68 in Stroma	507.319	26.6293	0.654809	1
density of CD68 in Tumor	7.62555	162.853	0.476026	1
density of CK in Stroma	48.0162	360.174	0.758782	1
density of CK in Tumor	3312.46	5151.28	0.542308	1
area of Stroma	41112.8	120286	0.898493	1
area of Tumor	268971	158136	0.20061	1
distance from CD20 to CD20	-8.82156	-3.0997	0.0079615	1
distance from CD20 to CD3	-2.65208	0.763264	0.558364	1
distance from CD20 to CD3 CD8	1.3554	-0.843141	0.151991	1
distance from CD20 to CD56			1	0
distance from CD20 to CD68	5.16458	-0.666994	0.10692	1
distance from CD20 to CK	33.7282	8.57422	0.0795543	1
distance from CD3 to CD20	11.2012	1.63654	0.0854786	1
distance from CD3 to CD3	-5.222	-1.73718	0.000347936	1
distance from CD3 to CD3 CD8	2.18656	-1.11773	0.260854	1
distance from CD3 to CD56	0.335514	15.6933	0.55193	1
distance from CD3 to CD68	5.20914	-0.101571	0.0840908	1
distance from CD3 to CK	25.9861	4.72993	0.14783	1
distance from CD3 CD8 to CD20	6.71411	0.479323	0.055169	1
distance from CD3 CD8 to CD3	-2.84655	-0.509063	0.208641	1
distance from CD3 CD8 to CD3 CD8	-5.47888	-1.70831	0.0116144	1
distance from CD3 CD8 to CD56			1	0
distance from CD3 CD8 to CD68	4.41551	-0.696329	0.0445489	1
distance from CD3 CD8 to CK	21.3181	6.94753	0.108001	1
distance from CD56 to CD20	2.53424	-0.528384	0.57028	1
distance from CD56 to CD3	-0.587542	2.23808	0.802997	1
distance from CD56 to CD3 CD8	-0.667089	2.40077	0.0653897	1
distance from CD56 to CD56	-3.98222	-1.23468	0.36978	1
distance from CD56 to CD68	3.09038	-0.14781	0.351388	1
distance from CD56 to CK	5.69163	-1.13319	0.891579	1
distance from CD68 to CD20	14.8183	2.24469	0.314467	1
distance from CD68 to CD3	3.26807	-0.189135	0.559629	1
distance from CD68 to CD3 CD8	10.8585	0.278081	0.422866	1
distance from CD68 to CD56	17.3711	1.1509	0.77283	1
distance from CD68 to CD68	-5.17796	-2.65869	0.152995	1
distance from CD68 to CK	4.32149	19.7167	0.26224	1
distance from CK to CD20	37.4642	6.05254	0.013712	1
distance from CK to CD3	16.8414	4.0121	0.00125412	1
distance from CK to CD3 CD8	19.4574	3.64745	0.0248176	1
distance from CK to CD56	4.76255	0.586601	0.948013	1
distance from CK to CD68	17.5006	5.24479	0.0254262	1
distance from CK to CK	-5.14697	-11.7951	0.175218	1
