# Supplementary material for: TME-analyzer: a new interactive and dynamic image analysis tool that identified immune cell distances as predictors for survival of triple negative breast cancer patients
Source: Npj Imaging. 2024 Jul 25;2:21. doi: 10.1038/s44303-024-00022-6 (PMC12118654; doi:10.1038/s44303-024-00022-6)
Supplement: Supplementary file 2 — interim classifiers [file 44303_2024_22_MOESM2_ESM.zip › classifier_0044.xls]

## Sheet: Sheet1
	mean (good prognosis)	mean (bad prognosis)	p-value	used for classifier?
density of CD20 in Stroma	725.603	15.2631	0.160693	1
density of CD20 in Tumor	161.898	2.43557	0.067991	1
density of CD4 in Stroma	1113.59	93.6561	0.150606	1
density of CD4 in Tumor	328.684	31.5007	0.0193062	1
density of CD8 in Stroma	602.148	25.2771	0.0404474	1
density of CD8 in Tumor	247.789	6.38635	0.163469	1
density of CD56 in Stroma	38.4769	0.322252	0.821283	0
density of CD56 in Tumor	133.219	0.225091	0.770019	0
density of CD68 in Stroma	559.918	31.3317	0.554389	1
density of CD68 in Tumor	188.352	10.9497	0.0521775	1
density of CK in Stroma	48.212	587.06	0.231654	1
density of CK in Tumor	3186.46	6077.91	0.902727	0
area of Stroma	68508.9	197796	0.119169	1
area of Tumor	250310	118735	0.0912727	1
distance from CD20 to CD20	-10.285	-3.35031	0.21556	1
distance from CD20 to CD3	-2.78352	1.37138	0.252249	1
distance from CD20 to CD3 CD8	-1.92883	2.46488	0.179164	1
distance from CD20 to CD56	7.78477	-1.08572	0.548443	1
distance from CD20 to CD68	3.92267	-0.299406	0.207229	1
distance from CD20 to CK	46.4346	5.73821	0.399553	1
distance from CD3 to CD20	14.4577	2.82663	0.120862	1
distance from CD3 to CD3	-6.23667	-1.69934	0.145411	1
distance from CD3 to CD3 CD8	1.22503	-0.636375	0.98937	0
distance from CD3 to CD56	-0.0783422	1.94149	0.661363	1
distance from CD3 to CD68	4.54788	-0.0938474	0.0860026	1
distance from CD3 to CK	38.4622	4.5014	0.481959	1
distance from CD3 CD8 to CD20	12.0496	0.341953	0.990466	0
distance from CD3 CD8 to CD3	-2.8113	0.0989643	0.918448	0
distance from CD3 CD8 to CD3 CD8	-5.90531	-1.65727	0.21449	1
distance from CD3 CD8 to CD56	2.29595	-0.442065	0.492727	1
distance from CD3 CD8 to CD68	3.22743	-0.8322	0.205923	1
distance from CD3 CD8 to CK	26.3176	2.88011	0.454997	1
distance from CD56 to CD20	-0.367448	3.25669	0.322152	1
distance from CD56 to CD3	-0.46859	1.12053	0.172951	1
distance from CD56 to CD3 CD8	-0.498617	2.40256	0.00922037	1
distance from CD56 to CD56	-4.32368	-0.0889915	0.627439	1
distance from CD56 to CD68	1.78363	-0.540298	0.992703	0
distance from CD56 to CK	-1.04969	3.39536	0.263533	1
distance from CD68 to CD20	20.4083	2.88972	0.0325708	1
distance from CD68 to CD3	3.09668	0.157848	0.239298	1
distance from CD68 to CD3 CD8	9.65131	0.722631	0.337539	1
distance from CD68 to CD56	0.0978636	3.32777	0.54459	1
distance from CD68 to CD68	-4.88409	-1.64189	0.247529	1
distance from CD68 to CK	20.5684	3.88341	0.365655	1
distance from CK to CD20	51.5338	6.81358	0.287012	1
distance from CK to CD3	20.8078	4.08364	0.920674	0
distance from CK to CD3 CD8	16.3065	2.59356	0.218834	1
distance from CK to CD56	0.0325352	5.26147	0.528215	1
distance from CK to CD68	16.4295	2.6429	0.150884	1
distance from CK to CK	-5.31108	-12.7268	0.361425	1
