# Supplementary material for: TME-analyzer: a new interactive and dynamic image analysis tool that identified immune cell distances as predictors for survival of triple negative breast cancer patients
Source: Npj Imaging. 2024 Jul 25;2:21. doi: 10.1038/s44303-024-00022-6 (PMC12118654; doi:10.1038/s44303-024-00022-6)
Supplement: Supplementary file 2 — interim classifiers [file 44303_2024_22_MOESM2_ESM.zip › classifier_0045.xls]

## Sheet: Sheet1
	mean (good prognosis)	mean (bad prognosis)	p-value	used for classifier?
density of CD20 in Stroma	765.426	13.4472	0.0855195	1
density of CD20 in Tumor	178.403	1.78188	0.254445	1
density of CD4 in Stroma	889.152	64.587	0.0133182	1
density of CD4 in Tumor	262.605	13.6713	0.0298454	1
density of CD8 in Stroma	587.051	20.6541	0.0727951	1
density of CD8 in Tumor	168.165	2.07699	0.0415413	1
density of CD56 in Stroma	44.0372	0.564805	0.826159	1
density of CD56 in Tumor	100.623	0.521356	0.857396	1
density of CD68 in Stroma	700.216	7.75088	0.193552	1
density of CD68 in Tumor	190.459	2.78181	0.113422	1
density of CK in Stroma	70.1448	528.615	0.407803	1
density of CK in Tumor	3599.41	5884.59	0.906598	1
area of Stroma	57374	164122	0.602047	1
area of Tumor	243156	139096	0.0922935	1
distance from CD20 to CD20	-10.5258	-3.50796	0.0119048	1
distance from CD20 to CD3	-2.8323	0.431253	0.954899	1
distance from CD20 to CD3 CD8	-2.50978	1.67475	0.922653	1
distance from CD20 to CD56	10.4322	-0.277099	0.433767	1
distance from CD20 to CD68	3.60162	-0.664832	0.0523281	1
distance from CD20 to CK	54.2292	7.26451	0.0771051	1
distance from CD3 to CD20	10.253	1.15249	0.0922391	1
distance from CD3 to CD3	-5.60255	-1.96265	0.0629497	1
distance from CD3 to CD3 CD8	1.45328	-1.35253	0.689347	1
distance from CD3 to CD56	5.12142	1.1312	0.409437	1
distance from CD3 to CD68	-0.711648	1.55666	0.767529	1
distance from CD3 to CK	34.4232	3.75735	0.434528	1
distance from CD3 CD8 to CD20	8.73408	0.465826	0.564475	1
distance from CD3 CD8 to CD3	-0.0503027	-1.89804	0.0573012	1
distance from CD3 CD8 to CD3 CD8	-5.45577	-1.74623	0.481495	1
distance from CD3 CD8 to CD56	4.09019	0.317312	0.238613	1
distance from CD3 CD8 to CD68	3.20604	-1.17711	0.709102	1
distance from CD3 CD8 to CK	3.57807	20.4909	0.394082	1
distance from CD56 to CD20	-0.720537	3.7792	0.832894	1
distance from CD56 to CD3	-0.649308	1.42464	0.457592	1
distance from CD56 to CD3 CD8	-0.874536	2.32777	0.0250862	1
distance from CD56 to CD56	-3.52717	-0.691723	0.308532	1
distance from CD56 to CD68	3.58874	-0.494769	0.732768	1
distance from CD56 to CK	9.49946	-0.166777	0.347478	1
distance from CD68 to CD20	1.38141	7.71205	0.41976	1
distance from CD68 to CD3	2.56924	-0.39666	0.700751	1
distance from CD68 to CD3 CD8	-0.982954	3.89771	0.179823	1
distance from CD68 to CD56	4.47561	0.450901	0.616961	1
distance from CD68 to CD68	-5.15849	-1.77125	0.163196	1
distance from CD68 to CK	28.4773	5.23879	0.20878	1
distance from CK to CD20	62.098	9.78554	0.0356913	1
distance from CK to CD3	26.9526	4.2487	0.172112	1
distance from CK to CD3 CD8	24.4952	3.24714	0.214628	1
distance from CK to CD56	9.15586	1.29886	0.706034	1
distance from CK to CD68	18.2754	3.10533	0.0325671	1
distance from CK to CK	-5.43817	-13.1647	0.0320713	1
