# Supplementary material for: TME-analyzer: a new interactive and dynamic image analysis tool that identified immune cell distances as predictors for survival of triple negative breast cancer patients
Source: Npj Imaging. 2024 Jul 25;2:21. doi: 10.1038/s44303-024-00022-6 (PMC12118654; doi:10.1038/s44303-024-00022-6)
Supplement: Supplementary file 2 — interim classifiers [file 44303_2024_22_MOESM2_ESM.zip › classifier_0046.xls]

## Sheet: Sheet1
	mean (good prognosis)	mean (bad prognosis)	p-value	used for classifier?
density of CD20 in Stroma	663.233	23.1055	0.633841	1
density of CD20 in Tumor	2.9063	223.887	0.459389	1
density of CD4 in Stroma	819.64	128.784	0.1281	1
density of CD4 in Tumor	370.541	29.8207	0.189429	1
density of CD8 in Stroma	507.08	34.9365	0.180792	1
density of CD8 in Tumor	206.096	3.04481	0.524096	1
density of CD56 in Stroma	1.30476	27.1453	0.22781	1
density of CD56 in Tumor	2.02657	72.4952	0.419835	1
density of CD68 in Stroma	590.894	15.6663	0.471139	1
density of CD68 in Tumor	153.502	3.00393	0.471139	1
density of CK in Stroma	70.5916	649.661	0.0197697	1
density of CK in Tumor	3348.77	5887.27	0.118751	1
area of Stroma	61302.9	177424	0.0467786	1
area of Tumor	253363	137746	0.0125179	1
distance from CD20 to CD20	-10.3197	-3.98564	0.44392	1
distance from CD20 to CD3	-2.68429	0.872615	0.55464	1
distance from CD20 to CD3 CD8	-2.03864	3.3136	0.270287	1
distance from CD20 to CD56	7.77549	-1.00063	0.146624	1
distance from CD20 to CD68	-2.10446	1.0881	0.315687	1
distance from CD20 to CK	62.8475	10.9479	0.209243	1
distance from CD3 to CD20	11.7521	2.05195	0.251539	1
distance from CD3 to CD3	-5.61637	-2.27926	0.542983	1
distance from CD3 to CD3 CD8	-0.996867	1.13634	0.434844	1
distance from CD3 to CD56	4.24619	0.557701	0.964451	1
distance from CD3 to CD68	-0.762636	2.19566	0.271103	1
distance from CD3 to CK	6.90132	39.6226	0.772197	1
distance from CD3 CD8 to CD20	-0.511603	7.30502	0.505025	1
distance from CD3 CD8 to CD3	-2.62459	-0.125079	0.747435	1
distance from CD3 CD8 to CD3 CD8	-5.55335	-1.43552	0.804766	1
distance from CD3 CD8 to CD56	3.45038	-0.00341407	0.168266	1
distance from CD3 CD8 to CD68	2.38498	-0.917101	0.911292	1
distance from CD3 CD8 to CK	33.3722	5.71924	0.389723	1
distance from CD56 to CD20	-0.790935	4.26395	0.533303	1
distance from CD56 to CD3	-0.641695	1.57067	0.0129727	1
distance from CD56 to CD3 CD8	-0.874418	1.82116	0.0208917	1
distance from CD56 to CD56	-2.82098	-0.567176	0.149485	1
distance from CD56 to CD68	3.66892	-0.0909227	0.760522	1
distance from CD56 to CK	6.48718	-0.117387	0.875205	1
distance from CD68 to CD20	1.19405	7.65386	0.376191	1
distance from CD68 to CD3	-1.07878	1.37982	0.0889145	1
distance from CD68 to CD3 CD8	-0.918499	3.4074	0.736686	1
distance from CD68 to CD56	4.54407	0.375112	0.675186	1
distance from CD68 to CD68	-5.1998	-1.70845	0.119786	1
distance from CD68 to CK	32.8751	8.97175	0.0860352	1
distance from CK to CD20	68.3337	11.7078	0.409041	1
distance from CK to CD3	29.2529	6.11114	0.209243	1
distance from CK to CD3 CD8	21.399	2.74486	0.0787203	1
distance from CK to CD56	6.87078	1.13265	0.22497	1
distance from CK to CD68	18.2188	3.63741	0.0692398	1
distance from CK to CK	-5.53908	-12.1249	0.000966053	1
