# Supplementary material for: TME-analyzer: a new interactive and dynamic image analysis tool that identified immune cell distances as predictors for survival of triple negative breast cancer patients
Source: Npj Imaging. 2024 Jul 25;2:21. doi: 10.1038/s44303-024-00022-6 (PMC12118654; doi:10.1038/s44303-024-00022-6)
Supplement: Supplementary file 2 — interim classifiers [file 44303_2024_22_MOESM2_ESM.zip › classifier_0047.xls]

## Sheet: Sheet1
	mean (good prognosis)	mean (bad prognosis)	p-value	used for classifier?
density of CD20 in Stroma	1045.32	17.9139	0.455116	1
density of CD20 in Tumor	133.301	1.33383	0.765047	1
density of CD4 in Stroma	887.584	79.2115	0.0925973	1
density of CD4 in Tumor	210.429	32.4033	0.104692	1
density of CD8 in Stroma	554.186	39.707	0.429603	1
density of CD8 in Tumor	144.873	4.1942	0.3887	1
density of CD56 in Stroma	38.5976	0.456864	0.892373	1
density of CD56 in Tumor	97.5954	0.261274	0.879937	1
density of CD68 in Stroma	416.922	18.0112	0.881552	1
density of CD68 in Tumor	136.995	7.26262	0.506278	1
density of CK in Stroma	35.3834	496.647	0.207961	1
density of CK in Tumor	3446.62	5735.3	0.334112	1
area of Stroma	50520.1	166791	0.642382	1
area of Tumor	138549	265899	0.192435	1
distance from CD20 to CD20	-3.70788	-13.1528	0.826713	1
distance from CD20 to CD3	-2.92428	0.886742	0.40998	1
distance from CD20 to CD3 CD8	-2.7048	2.58	0.0901066	1
distance from CD20 to CD56	4.98103	-1.16288	0.8249	1
distance from CD20 to CD68	-2.1815	2.18344	0.57216	1
distance from CD20 to CK	65.0522	7.16003	0.851527	1
distance from CD3 to CD20	0.251877	5.19215	0.271537	1
distance from CD3 to CD3	-5.8477	-2.03509	0.0968531	1
distance from CD3 to CD3 CD8	1.13166	-2.29411	0.756844	1
distance from CD3 to CD56	3.3957	0.572792	0.985161	1
distance from CD3 to CD68	4.00986	-0.224925	0.291451	1
distance from CD3 to CK	36.6565	3.72776	0.727681	1
distance from CD3 CD8 to CD20	0.170605	8.70077	0.0388892	1
distance from CD3 CD8 to CD3	-2.44017	0.453326	0.695259	1
distance from CD3 CD8 to CD3 CD8	-5.20514	-1.59069	0.57311	1
distance from CD3 CD8 to CD56	2.18402	-0.439845	0.956892	1
distance from CD3 CD8 to CD68	2.87013	-0.717188	0.56176	1
distance from CD3 CD8 to CK	22.5653	3.33463	0.96168	1
distance from CD56 to CD20	-0.414928	15.0091	0.0705591	1
distance from CD56 to CD3	-0.491847	2.46516	0.474563	1
distance from CD56 to CD3 CD8	-0.519086	4.03985	0.0119234	1
distance from CD56 to CD56	-3.42723	-0.535255	0.0315162	1
distance from CD56 to CD68	2.20403	-0.496298	0.72253	1
distance from CD56 to CK	8.06133	0.0505743	0.933794	1
distance from CD68 to CD20	1.08578	19.4745	0.835104	1
distance from CD68 to CD3	-0.905595	3.20715	0.947814	1
distance from CD68 to CD3 CD8	-0.592383	5.27924	0.647377	1
distance from CD68 to CD56	4.26536	0.265452	0.272189	1
distance from CD68 to CD68	-4.91856	-1.51619	0.171054	1
distance from CD68 to CK	20.2547	3.47471	0.283929	1
distance from CK to CD20	22.2469	155.773	0.0418523	1
distance from CK to CD3	27.1639	5.64629	0.114966	1
distance from CK to CD3 CD8	20.5832	3.46362	0.328034	1
distance from CK to CD56	5.83263	1.15093	0.214391	1
distance from CK to CD68	15.5477	2.62347	0.120354	1
distance from CK to CK	-4.51827	-12.6003	0.0378534	1
