# Supplementary material for: TME-analyzer: a new interactive and dynamic image analysis tool that identified immune cell distances as predictors for survival of triple negative breast cancer patients
Source: Npj Imaging. 2024 Jul 25;2:21. doi: 10.1038/s44303-024-00022-6 (PMC12118654; doi:10.1038/s44303-024-00022-6)
Supplement: Supplementary file 2 — interim classifiers [file 44303_2024_22_MOESM2_ESM.zip › classifier_0048.xls]

## Sheet: Sheet1
	mean (good prognosis)	mean (bad prognosis)	p-value	used for classifier?
density of CD20 in Stroma	1162.43	53.2943	0.283094	1
density of CD20 in Tumor	204.289	3.61297	0.766043	1
density of CD4 in Stroma	867.179	109.498	0.204412	1
density of CD4 in Tumor	257.029	30.9292	0.158284	1
density of CD8 in Stroma	558.766	51.0314	0.312314	1
density of CD8 in Tumor	165.591	4.3826	0.320464	1
density of CD56 in Stroma	31.0412	0.908162	0.570218	1
density of CD56 in Tumor	0.84249	35.1507	0.417625	1
density of CD68 in Stroma	530.548	11.3836	0.541303	1
density of CD68 in Tumor	169.419	2.56289	0.818072	1
density of CK in Stroma	69.0449	608.357	0.291183	1
density of CK in Tumor	3266.05	5736.09	0.0548024	1
area of Stroma	70373	185375	0.172304	1
area of Tumor	127471	246315	0.115473	1
distance from CD20 to CD20	-6.86064	-15.0732	0.125515	1
distance from CD20 to CD3	-2.9998	0.600512	0.977492	1
distance from CD20 to CD3 CD8	-2.51432	2.64792	0.425404	1
distance from CD20 to CD56	-0.762116	5.22004	0.546876	1
distance from CD20 to CD68	3.33697	-2.30108	0.572679	1
distance from CD20 to CK	51.1039	10.9345	0.857407	1
distance from CD3 to CD20	15.7982	0.645995	0.323784	1
distance from CD3 to CD3	-5.48451	-2.6246	0.0754777	1
distance from CD3 to CD3 CD8	2.12804	-2.85285	0.985762	1
distance from CD3 to CD56	0.0597926	3.51483	0.563275	1
distance from CD3 to CD68	4.47792	-0.416976	0.29324	1
distance from CD3 to CK	40.1398	6.46386	0.723749	1
distance from CD3 CD8 to CD20	10.6172	0.110921	0.870495	1
distance from CD3 CD8 to CD3	-3.36506	-0.0847165	0.977386	1
distance from CD3 CD8 to CD3 CD8	-5.67543	-1.98226	0.79913	1
distance from CD3 CD8 to CD56	-0.588803	4.78628	0.649436	1
distance from CD3 CD8 to CD68	-1.24377	1.88491	0.587065	1
distance from CD3 CD8 to CK	26.2748	6.88368	0.703992	1
distance from CD56 to CD20	0.653288	15.8168	0.00782907	1
distance from CD56 to CD3	-0.309264	2.95927	0.0386437	1
distance from CD56 to CD3 CD8	-0.376352	5.13698	0.156877	1
distance from CD56 to CD56	-2.80547	-1.14537	0.0503228	1
distance from CD56 to CD68	-0.613614	1.77914	0.848257	1
distance from CD56 to CK	9.42055	-0.389366	0.582507	1
distance from CD68 to CD20	26.1449	1.39179	0.627539	1
distance from CD68 to CD3	-0.770722	3.28882	0.644156	1
distance from CD68 to CD3 CD8	-0.748314	3.95658	0.277124	1
distance from CD68 to CD56	5.03959	0.874467	0.525678	1
distance from CD68 to CD68	-5.036	-2.05195	0.145628	1
distance from CD68 to CK	28.5103	4.89563	0.670896	1
distance from CK to CD20	29.7792	179.805	0.0131403	1
distance from CK to CD3	23.8394	7.20319	0.518539	1
distance from CK to CD3 CD8	20.1682	3.72839	0.367782	1
distance from CK to CD56	4.49718	1.37066	0.48092	1
distance from CK to CD68	16.6216	3.44715	0.076274	1
distance from CK to CK	-5.36269	-12.5135	0.0025692	1
