# Supplementary material for: TME-analyzer: a new interactive and dynamic image analysis tool that identified immune cell distances as predictors for survival of triple negative breast cancer patients
Source: Npj Imaging. 2024 Jul 25;2:21. doi: 10.1038/s44303-024-00022-6 (PMC12118654; doi:10.1038/s44303-024-00022-6)
Supplement: Supplementary file 2 — interim classifiers [file 44303_2024_22_MOESM2_ESM.zip › classifier_0049.xls]

## Sheet: Sheet1
	mean (good prognosis)	mean (bad prognosis)	p-value	used for classifier?
density of CD20 in Stroma	1052.5	22.684	0.754379	1
density of CD20 in Tumor	233.176	2.50424	0.418122	1
density of CD4 in Stroma	873.15	126.544	0.0516726	1
density of CD4 in Tumor	369.832	29.1421	0.0819181	1
density of CD8 in Stroma	403.158	50.4545	0.0140159	1
density of CD8 in Tumor	184.303	5.43221	0.254931	1
density of CD56 in Stroma	46.8589	0.624794	0.732043	1
density of CD56 in Tumor	107.255	0.541199	0.869751	1
density of CD68 in Stroma	560.771	19.0645	0.319861	1
density of CD68 in Tumor	128.988	4.62974	0.653014	1
density of CK in Stroma	52.4586	470.973	0.326082	1
density of CK in Tumor	3444.81	6230.92	0.148461	1
area of Stroma	62255	163556	0.278075	1
area of Tumor	250362	134307	0.15243	1
distance from CD20 to CD20	-3.01911	-10.9134	0.882597	1
distance from CD20 to CD3	-2.71229	1.49478	0.775325	1
distance from CD20 to CD3 CD8	6.33802	-2.92648	0.937488	1
distance from CD20 to CD56	7.38517	-1.65086	0.641149	1
distance from CD20 to CD68	2.51562	-1.81074	0.751735	1
distance from CD20 to CK	73.5231	7.57095	0.576284	1
distance from CD3 to CD20	9.22537	0.61262	0.159307	1
distance from CD3 to CD3	-6.32807	-2.76715	0.0089015	1
distance from CD3 to CD3 CD8	1.40039	-2.76225	0.494111	1
distance from CD3 to CD56	3.43115	0.371258	0.597666	1
distance from CD3 to CD68	-0.795694	1.54884	0.0746095	1
distance from CD3 to CK	47.1783	5.25486	0.411507	1
distance from CD3 CD8 to CD20	6.67144	0.849057	0.976837	1
distance from CD3 CD8 to CD3	-2.98003	-0.538608	0.589131	1
distance from CD3 CD8 to CD3 CD8	-5.5718	-1.84561	0.532586	1
distance from CD3 CD8 to CD56	2.21838	-0.22069	0.501165	1
distance from CD3 CD8 to CD68	2.11661	-1.26051	0.559781	1
distance from CD3 CD8 to CK	30.0423	6.13358	0.432097	1
distance from CD56 to CD20	-0.885531	16.2534	0.0213355	1
distance from CD56 to CD3	-0.816348	2.62697	0.730308	1
distance from CD56 to CD3 CD8	-0.823688	5.08383	0.120897	1
distance from CD56 to CD56	-3.4697	-0.769941	0.0167887	1
distance from CD56 to CD68	1.83587	-0.385705	0.891543	1
distance from CD56 to CK	8.78751	0.0502384	0.718349	1
distance from CD68 to CD20	1.38979	24.3897	0.803107	1
distance from CD68 to CD3	-0.578134	3.45109	0.720119	1
distance from CD68 to CD3 CD8	-0.00724121	3.90583	0.430564	1
distance from CD68 to CD56	0.0545362	4.30326	0.463333	1
distance from CD68 to CD68	-4.89809	-1.49605	0.0174242	1
distance from CD68 to CK	25.6307	3.6104	0.142303	1
distance from CK to CD20	108.222	8.56919	0.977164	1
distance from CK to CD3	33.7741	5.94254	0.143124	1
distance from CK to CD3 CD8	23.9315	3.37624	0.895071	1
distance from CK to CD56	7.35103	1.06618	0.0764525	1
distance from CK to CD68	15.0294	1.89817	0.0510912	1
distance from CK to CK	-6.25963	-13.9971	0.0875474	1
