# Supplementary material for: TME-analyzer: a new interactive and dynamic image analysis tool that identified immune cell distances as predictors for survival of triple negative breast cancer patients
Source: Npj Imaging. 2024 Jul 25;2:21. doi: 10.1038/s44303-024-00022-6 (PMC12118654; doi:10.1038/s44303-024-00022-6)
Supplement: Supplementary file 2 — interim classifiers [file 44303_2024_22_MOESM2_ESM.zip › classifier_0050.xls]

## Sheet: Sheet1
	mean (good prognosis)	mean (bad prognosis)	p-value	used for classifier?
density of CD20 in Stroma	836.672	26.311	0.0390015	1
density of CD20 in Tumor	169.638	3.16257	0.547617	1
density of CD4 in Stroma	900.909	105.097	0.0145299	1
density of CD4 in Tumor	308.499	23.7269	0.0490895	1
density of CD8 in Stroma	636.45	40.0752	0.0390015	1
density of CD8 in Tumor	275.312	6.76932	0.32706	1
density of CD56 in Stroma	49.4855	0.563954	0.925129	1
density of CD56 in Tumor	143.777	1.37358	0.74817	1
density of CD68 in Stroma	60.2573	548.351	0.647439	1
density of CD68 in Tumor	8.78664	163.459	0.982126	1
density of CK in Stroma	50.7352	434.49	0.185395	1
density of CK in Tumor	5958.58	3985.39	0.351317	1
area of Stroma	61787.9	155849	0.949927	1
area of Tumor	244794	131826	0.214516	1
distance from CD20 to CD20	-10.307	-3.28836	0.100396	1
distance from CD20 to CD3	-2.67572	1.11108	0.544294	1
distance from CD20 to CD3 CD8	-2.10193	2.99829	0.8105	1
distance from CD20 to CD56	-1.84127	3.06805	0.677793	1
distance from CD20 to CD68	-1.74447	1.11544	0.883743	1
distance from CD20 to CK	66.107	7.62055	0.0882744	1
distance from CD3 to CD20	13.8716	1.74937	0.189341	1
distance from CD3 to CD3	-5.47047	-2.23225	0.0142414	1
distance from CD3 to CD3 CD8	1.75562	-0.982392	0.54233	1
distance from CD3 to CD56	4.52891	0.569863	0.57395	1
distance from CD3 to CD68	-0.736142	2.05094	0.436916	1
distance from CD3 to CK	44.989	6.59504	0.0958095	1
distance from CD3 CD8 to CD20	11.1449	1.15241	0.0576546	1
distance from CD3 CD8 to CD3	-2.59653	-0.535708	0.418709	1
distance from CD3 CD8 to CD3 CD8	-5.85788	-1.82441	0.147187	1
distance from CD3 CD8 to CD56	3.7011	-0.144648	0.305105	1
distance from CD3 CD8 to CD68	1.92682	-1.05349	0.717321	1
distance from CD3 CD8 to CK	34.0495	6.57497	0.0497393	1
distance from CD56 to CD20	7.84193	0.578447	0.335651	1
distance from CD56 to CD3	-0.659455	1.25645	0.307576	1
distance from CD56 to CD3 CD8	-0.717375	2.15158	0.0865798	1
distance from CD56 to CD56	-3.25447	-0.733544	0.0939758	1
distance from CD56 to CD68	-0.568569	1.80976	0.73417	1
distance from CD56 to CK	-1.58194	4.44036	0.37178	1
distance from CD68 to CD20	0.758155	7.35444	0.832214	1
distance from CD68 to CD3	-1.12999	1.38459	0.0303844	1
distance from CD68 to CD3 CD8	-1.19224	1.55994	0.0192446	1
distance from CD68 to CD56	-0.201442	3.06062	0.981611	1
distance from CD68 to CD68	-5.37651	-2.24351	0.131004	1
distance from CD68 to CK	28.92	6.47766	0.948409	1
distance from CK to CD20	64.7172	9.26572	0.0404848	1
distance from CK to CD3	26.9509	4.81021	0.0958095	1
distance from CK to CD3 CD8	22.5104	4.21361	0.132103	1
distance from CK to CD56	6.91852	1.26013	0.0884158	1
distance from CK to CD68	18.4907	4.75056	0.0886254	1
distance from CK to CK	-5.17337	-13.0796	0.0565639	1
