# Supplementary material for: TME-analyzer: a new interactive and dynamic image analysis tool that identified immune cell distances as predictors for survival of triple negative breast cancer patients
Source: Npj Imaging. 2024 Jul 25;2:21. doi: 10.1038/s44303-024-00022-6 (PMC12118654; doi:10.1038/s44303-024-00022-6)
Supplement: Supplementary file 2 — interim classifiers [file 44303_2024_22_MOESM2_ESM.zip › classifier_0051.xls]

## Sheet: Sheet1
	mean (good prognosis)	mean (bad prognosis)	p-value	used for classifier?
density of CD20 in Stroma	756.63	19.6355	0.59091	1
density of CD20 in Tumor	178.312	3.1434	0.584445	1
density of CD4 in Stroma	903.909	113.905	0.0284775	1
density of CD4 in Tumor	283.463	38.9396	0.240309	1
density of CD8 in Stroma	591.233	46.1659	0.159957	1
density of CD8 in Tumor	243.477	8.34731	0.434773	1
density of CD56 in Stroma	32.5515	0.366037	0.280162	1
density of CD56 in Tumor	51.4455	0.912361	0.703481	1
density of CD68 in Stroma	710.421	57.0441	0.712657	1
density of CD68 in Tumor	16.7044	179.489	0.454955	1
density of CK in Stroma	61.095	329.585	0.000515572	1
density of CK in Tumor	3488.13	5041.08	0.121649	1
area of Stroma	56191.7	143266	0.0528795	1
area of Tumor	261183	158170	0.0336792	1
distance from CD20 to CD20	-11.1579	-3.21566	0.815281	1
distance from CD20 to CD3	-2.63664	1.29369	0.303119	1
distance from CD20 to CD3 CD8	-2.15863	3.08766	0.868127	0
distance from CD20 to CD56	8.62768	-1.22481	0.939841	0
distance from CD20 to CD68	4.16977	-0.66803	0.7452	1
distance from CD20 to CK	65.6678	6.60821	0.119556	1
distance from CD3 to CD20	0.227785	6.37478	0.722297	1
distance from CD3 to CD3	-5.93204	-2.41979	0.0154234	1
distance from CD3 to CD3 CD8	-1.10371	1.47125	0.129624	1
distance from CD3 to CD56	0.70299	17.0118	0.315123	1
distance from CD3 to CD68	4.88814	0.301711	0.424207	1
distance from CD3 to CK	46.2197	5.08533	0.153863	1
distance from CD3 CD8 to CD20	10.9051	0.645457	0.580456	1
distance from CD3 CD8 to CD3	-3.16077	-0.307123	0.435961	1
distance from CD3 CD8 to CD3 CD8	-5.56996	-1.42107	0.425649	1
distance from CD3 CD8 to CD56	8.28648	-0.271971	0.704154	1
distance from CD3 CD8 to CD68	1.51856	-0.607197	0.637457	1
distance from CD3 CD8 to CK	32.9547	4.16841	0.240976	1
distance from CD56 to CD20	6.56964	-0.180375	0.667594	1
distance from CD56 to CD3	-0.73356	2.8512	0.630243	1
distance from CD56 to CD3 CD8	-0.941728	5.03551	0.674205	1
distance from CD56 to CD56	-3.91076	-0.990023	0.35925	1
distance from CD56 to CD68	6.16278	-0.0515017	0.133895	1
distance from CD56 to CK	7.21529	-0.663782	0.79891	1
distance from CD68 to CD20	11.2001	0.807729	0.832675	1
distance from CD68 to CD3	-0.524334	1.5344	0.754128	1
distance from CD68 to CD3 CD8	-0.97129	1.76999	0.65992	1
distance from CD68 to CD56	14.0689	1.37211	0.211701	1
distance from CD68 to CD68	-5.20798	-1.99364	0.118841	1
distance from CD68 to CK	31.0482	6.07746	0.0943471	1
distance from CK to CD20	70.5992	7.19182	0.303649	1
distance from CK to CD3	27.2842	5.08891	0.12599	1
distance from CK to CD3 CD8	23.2681	2.67397	0.768719	1
distance from CK to CD56	15.9681	1.31899	0.794361	1
distance from CK to CD68	20.3567	4.19419	0.0156207	1
distance from CK to CK	-6.27217	-12.3952	0.0244276	1
