# Supplementary material for: TME-analyzer: a new interactive and dynamic image analysis tool that identified immune cell distances as predictors for survival of triple negative breast cancer patients
Source: Npj Imaging. 2024 Jul 25;2:21. doi: 10.1038/s44303-024-00022-6 (PMC12118654; doi:10.1038/s44303-024-00022-6)
Supplement: Supplementary file 2 — interim classifiers [file 44303_2024_22_MOESM2_ESM.zip › classifier_0052.xls]

## Sheet: Sheet1
	mean (good prognosis)	mean (bad prognosis)	p-value	used for classifier?
density of CD20 in Stroma	620.037	20.2421	0.777637	0
density of CD20 in Tumor	119.536	1.29555	0.337585	1
density of CD4 in Stroma	727.718	67.6262	0.365802	1
density of CD4 in Tumor	267.474	21.7413	0.0352166	1
density of CD8 in Stroma	522.13	41.6468	0.105993	1
density of CD8 in Tumor	236.262	3.83307	0.122197	1
density of CD56 in Stroma	28.4451	0.455124	0.487201	1
density of CD56 in Tumor	75.9079	0.278952	0.690288	0
density of CD68 in Stroma	425.835	30.6259	0.592495	1
density of CD68 in Tumor	144.475	8.0422	0.738537	0
density of CK in Stroma	56.3739	485.899	0.245275	1
density of CK in Tumor	3410.36	5516.55	0.502566	1
area of Stroma	46000.7	149471	0.43273	1
area of Tumor	265704	148731	0.0340894	1
distance from CD20 to CD20	-11.1891	-4.84347	0.925066	0
distance from CD20 to CD3	-2.60569	0.230321	0.221255	1
distance from CD20 to CD3 CD8	-2.59932	1.48226	0.254093	1
distance from CD20 to CD56	3.37229	-1.37214	0.125403	1
distance from CD20 to CD68	2.11131	-2.52514	0.569555	1
distance from CD20 to CK	5.505	43.7863	0.765712	0
distance from CD3 to CD20	12.4769	0.703791	0.138345	1
distance from CD3 to CD3	-5.2088	-1.93777	0.27773	1
distance from CD3 to CD3 CD8	2.37661	-1.89793	0.799293	0
distance from CD3 to CD56	4.51435	0.293651	0.120392	1
distance from CD3 to CD68	3.11797	-0.559907	0.337206	1
distance from CD3 to CK	5.38187	32.4655	0.639003	1
distance from CD3 CD8 to CD20	9.87038	0.275238	0.923827	0
distance from CD3 CD8 to CD3	0.09479	-1.84813	0.275032	1
distance from CD3 CD8 to CD3 CD8	-5.08006	-1.61556	0.309629	1
distance from CD3 CD8 to CD56	-0.384976	3.29712	0.174605	1
distance from CD3 CD8 to CD68	1.74528	-1.07476	0.0967748	1
distance from CD3 CD8 to CK	4.12415	18.6925	0.442247	1
distance from CD56 to CD20	6.00371	-0.0460037	0.708041	0
distance from CD56 to CD3	-0.327756	1.51505	0.359772	1
distance from CD56 to CD3 CD8	7.12679	-0.88157	0.79678	0
distance from CD56 to CD56	-3.67942	-0.944927	0.13869	1
distance from CD56 to CD68	4.3062	-0.314581	0.110187	1
distance from CD56 to CK	5.53316	-1.01192	0.958864	0
distance from CD68 to CD20	0.834684	16.7891	0.794672	0
distance from CD68 to CD3	-0.806179	3.46146	0.210696	1
distance from CD68 to CD3 CD8	-1.05113	2.75507	0.490171	1
distance from CD68 to CD56	0.134096	4.31201	0.281496	1
distance from CD68 to CD68	-4.55368	-1.68672	0.181196	1
distance from CD68 to CK	18.9113	3.72691	0.484068	1
distance from CK to CD20	65.9787	12.2359	0.719462	0
distance from CK to CD3	19.263	4.08278	0.166977	1
distance from CK to CD3 CD8	17.5141	2.65036	0.424845	1
distance from CK to CD56	5.73463	0.790739	0.129762	1
distance from CK to CD68	17.2049	2.43359	0.128407	1
distance from CK to CK	-6.06485	-12.5139	0.0468203	1
