# Supplementary material for: TME-analyzer: a new interactive and dynamic image analysis tool that identified immune cell distances as predictors for survival of triple negative breast cancer patients
Source: Npj Imaging. 2024 Jul 25;2:21. doi: 10.1038/s44303-024-00022-6 (PMC12118654; doi:10.1038/s44303-024-00022-6)
Supplement: Supplementary file 2 — interim classifiers [file 44303_2024_22_MOESM2_ESM.zip › classifier_0053.xls]

## Sheet: Sheet1
	mean (good prognosis)	mean (bad prognosis)	p-value	used for classifier?
density of CD20 in Stroma	638.45	17.2337	0.471672	1
density of CD20 in Tumor	140.224	1.58299	0.122326	1
density of CD4 in Stroma	946.77	141.659	0.0362035	1
density of CD4 in Tumor	288.335	30.6406	0.0155706	1
density of CD8 in Stroma	553.712	45.5473	0.0450152	1
density of CD8 in Tumor	183.233	6.02087	0.0602524	1
density of CD56 in Stroma	48.9363	0.7974	0.643992	1
density of CD56 in Tumor	133.99	0.730812	0.945002	1
density of CD68 in Stroma	52.109	542.064	0.843614	1
density of CD68 in Tumor	11.9033	170.518	0.374816	1
density of CK in Stroma	66.1926	559.8	0.572672	1
density of CK in Tumor	3359.29	5761.44	0.535735	1
area of Stroma	58525.8	169734	0.518622	1
area of Tumor	140873	258264	0.360625	1
distance from CD20 to CD20	-2.18054	-7.71483	0.953699	1
distance from CD20 to CD3	-3.44552	0.422422	0.74963	1
distance from CD20 to CD3 CD8	-2.45653	1.92452	0.233214	1
distance from CD20 to CD56	2.47781	-1.33311	0.104475	1
distance from CD20 to CD68	2.67896	-1.00139	0.142589	1
distance from CD20 to CK	5.93623	41.9974	0.851358	1
distance from CD3 to CD20	13.1856	0.819009	0.091831	1
distance from CD3 to CD3	-5.61468	-2.32026	0.0616417	1
distance from CD3 to CD3 CD8	1.74826	-2.07551	0.900677	1
distance from CD3 to CD56	-0.157771	12.9876	0.368112	1
distance from CD3 to CD68	3.20679	-0.389749	0.0395118	1
distance from CD3 to CK	31.1586	4.32807	0.779378	1
distance from CD3 CD8 to CD20	9.05992	0.328515	0.568252	1
distance from CD3 CD8 to CD3	-0.0788822	-2.04916	0.999674	1
distance from CD3 CD8 to CD3 CD8	-6.02389	-2.10086	0.206828	1
distance from CD3 CD8 to CD56	10.123	-0.169338	0.41092	1
distance from CD3 CD8 to CD68	2.05146	-1.12694	0.152041	1
distance from CD3 CD8 to CK	22.1619	3.70145	0.268779	1
distance from CD56 to CD20	-0.918601	4.62811	0.888604	1
distance from CD56 to CD3	-0.705846	2.28855	0.467838	1
distance from CD56 to CD3 CD8	-0.704008	3.7653	0.00567279	1
distance from CD56 to CD56	-4.3363	-0.853991	0.0943989	1
distance from CD56 to CD68	4.92482	-0.371741	0.658917	1
distance from CD56 to CK	-1.44219	3.98553	0.335854	1
distance from CD68 to CD20	1.07358	16.1396	0.812981	1
distance from CD68 to CD3	4.87963	0.023109	0.610821	1
distance from CD68 to CD3 CD8	-0.133376	3.59475	0.225179	1
distance from CD68 to CD56	14.7137	0.289512	0.321764	1
distance from CD68 to CD68	-5.27252	-1.88191	0.019641	1
distance from CD68 to CK	21.6123	3.47414	0.492686	1
distance from CK to CD20	4.85627	80.8384	0.624309	1
distance from CK to CD3	29.2262	5.45013	0.114964	1
distance from CK to CD3 CD8	28.5307	3.47987	0.705872	1
distance from CK to CD56	20.7087	1.57133	0.682783	1
distance from CK to CD68	16.3131	3.26762	0.0120194	1
distance from CK to CK	-5.25334	-12.3064	0.0773421	1
