# Supplementary material for: TME-analyzer: a new interactive and dynamic image analysis tool that identified immune cell distances as predictors for survival of triple negative breast cancer patients
Source: Npj Imaging. 2024 Jul 25;2:21. doi: 10.1038/s44303-024-00022-6 (PMC12118654; doi:10.1038/s44303-024-00022-6)
Supplement: Supplementary file 2 — interim classifiers [file 44303_2024_22_MOESM2_ESM.zip › classifier_0054.xls]

## Sheet: Sheet1
	mean (good prognosis)	mean (bad prognosis)	p-value	used for classifier?
density of CD20 in Stroma	1021.77	17.6335	0.339214	1
density of CD20 in Tumor	150.292	1.93324	0.062093	1
density of CD4 in Stroma	975.977	76.4429	0.0421148	1
density of CD4 in Tumor	229.175	24.4168	0.0124764	1
density of CD8 in Stroma	645.088	33.8008	0.0119964	1
density of CD8 in Tumor	236.903	4.43683	0.0756978	1
density of CD56 in Stroma	24.6548	0.346369	0.93168	1
density of CD56 in Tumor	42.7208	0.225627	0.555779	1
density of CD68 in Stroma	747.342	64.3224	0.380016	1
density of CD68 in Tumor	207.83	14.7762	0.103238	1
density of CK in Stroma	56.8138	641.693	0.0287184	1
density of CK in Tumor	3108.62	5858.7	0.144385	1
area of Stroma	63492.2	181980	0.0424561	1
area of Tumor	121400	255125	0.103113	1
distance from CD20 to CD20	-11.9505	-4.22795	0.17726	1
distance from CD20 to CD3	-3.0784	0.27749	0.350001	1
distance from CD20 to CD3 CD8	-2.16865	2.13302	0.343682	1
distance from CD20 to CD56	-1.09633	6.74833	0.323229	1
distance from CD20 to CD68	3.0505	-0.934388	0.375633	1
distance from CD20 to CK	79.0555	9.87828	0.785345	1
distance from CD3 to CD20	14.2297	1.4632	0.0518553	1
distance from CD3 to CD3	-5.71903	-2.1449	0.092229	1
distance from CD3 to CD3 CD8	0.780929	-1.3541	0.87073	1
distance from CD3 to CD56	0.0414807	3.25737	0.882813	1
distance from CD3 to CD68	3.65867	-0.148871	0.139165	1
distance from CD3 to CK	47.4198	7.47306	0.267099	1
distance from CD3 CD8 to CD20	-0.367958	7.99683	0.85407	1
distance from CD3 CD8 to CD3	0.296624	-2.63995	0.989301	1
distance from CD3 CD8 to CD3 CD8	-5.84227	-1.78331	0.183281	1
distance from CD3 CD8 to CD56	-0.469008	4.18538	0.844868	1
distance from CD3 CD8 to CD68	2.226	-0.68701	0.375709	1
distance from CD3 CD8 to CK	35.8398	7.38078	0.103937	1
distance from CD56 to CD20	0.324133	15.2668	0.616804	1
distance from CD56 to CD3	-0.324558	2.83941	0.333225	1
distance from CD56 to CD3 CD8	-0.316536	4.18996	0.0750919	1
distance from CD56 to CD56	-1.35181	-5.02833	0.289535	1
distance from CD56 to CD68	2.86319	-0.228898	0.918121	1
distance from CD56 to CK	9.20445	-0.00142271	0.883124	1
distance from CD68 to CD20	18.306	4.02064	0.0321568	1
distance from CD68 to CD3	3.35577	-0.11738	0.588904	1
distance from CD68 to CD3 CD8	3.70279	0.0517578	0.777482	1
distance from CD68 to CD56	5.42855	-0.169738	0.993004	1
distance from CD68 to CD68	-5.53583	-2.02675	0.0268591	1
distance from CD68 to CK	31.9651	5.75876	0.962768	1
distance from CK to CD20	69.1723	9.02437	0.303224	1
distance from CK to CD3	24.8357	6.48583	0.240183	1
distance from CK to CD3 CD8	17.1724	3.22221	0.0878282	1
distance from CK to CD56	6.3247	0.642384	0.183617	1
distance from CK to CD68	18.1164	4.2999	0.0357916	1
distance from CK to CK	-4.98737	-12.674	0.0139542	1
