# Supplementary material for: TME-analyzer: a new interactive and dynamic image analysis tool that identified immune cell distances as predictors for survival of triple negative breast cancer patients
Source: Npj Imaging. 2024 Jul 25;2:21. doi: 10.1038/s44303-024-00022-6 (PMC12118654; doi:10.1038/s44303-024-00022-6)
Supplement: Supplementary file 2 — interim classifiers [file 44303_2024_22_MOESM2_ESM.zip › classifier_0055.xls]

## Sheet: Sheet1
	mean (good prognosis)	mean (bad prognosis)	p-value	used for classifier?
density of CD20 in Stroma	814.567	19.392	0.15046	1
density of CD20 in Tumor	212.313	3.02236	0.164211	1
density of CD4 in Stroma	783.889	83.2738	0.0144824	1
density of CD4 in Tumor	346.786	28.1174	0.0442357	1
density of CD8 in Stroma	519.023	38.8577	0.00870162	1
density of CD8 in Tumor	245.934	7.8376	0.0919605	1
density of CD56 in Stroma	28.0636	0.411377	0.803768	1
density of CD56 in Tumor	32.4937	0.237554	0.564712	1
density of CD68 in Stroma	32.8133	378.233	0.515226	1
density of CD68 in Tumor	3.55477	121.113	0.982823	1
density of CK in Stroma	48.0641	379.312	0.253565	1
density of CK in Tumor	6311.7	3845	0.0571779	1
area of Stroma	53356.6	134422	0.714162	1
area of Tumor	261831	149003	0.367359	1
distance from CD20 to CD20	-10.2902	-2.9172	0.03871	1
distance from CD20 to CD3	2.60209	-2.3874	0.468343	1
distance from CD20 to CD3 CD8	5.92288	-1.8416	0.460123	1
distance from CD20 to CD56	4.52082	-1.45643	0.963455	1
distance from CD20 to CD68	4.49016	-0.886865	0.492254	1
distance from CD20 to CK	43.2864	5.75213	0.0220459	1
distance from CD3 to CD20	11.96	1.46279	0.0612831	1
distance from CD3 to CD3	-5.3615	-1.86829	0.00146329	1
distance from CD3 to CD3 CD8	1.72881	-0.950423	0.656689	1
distance from CD3 to CD56	0.128551	13.7147	0.247249	1
distance from CD3 to CD68	4.89409	-0.0787342	0.0366573	1
distance from CD3 to CK	33.4837	5.06317	0.0362736	1
distance from CD3 CD8 to CD20	10.0199	0.503574	0.139319	1
distance from CD3 CD8 to CD3	-2.39857	0.00260694	0.293177	1
distance from CD3 CD8 to CD3 CD8	-5.54787	-1.41493	0.0206999	1
distance from CD3 CD8 to CD56	11.4946	-0.228877	0.717881	1
distance from CD3 CD8 to CD68	3.15488	-0.472334	0.0613009	1
distance from CD3 CD8 to CK	28.0251	4.26833	0.0397134	1
distance from CD56 to CD20	-0.69252	12.169	0.691932	1
distance from CD56 to CD3	-0.619419	3.13573	0.244687	1
distance from CD56 to CD3 CD8	-0.876264	4.72118	0.0464	1
distance from CD56 to CD56	-4.52787	-1.04554	0.352101	1
distance from CD56 to CD68	6.52638	-0.0819563	0.272712	1
distance from CD56 to CK	8.22663	-0.484386	0.518162	1
distance from CD68 to CD20	10.205	0.985118	0.546835	1
distance from CD68 to CD3	-0.559573	1.45263	0.95097	1
distance from CD68 to CD3 CD8	2.35819	-0.0778892	0.215982	1
distance from CD68 to CD56	0.155739	6.33499	0.868713	1
distance from CD68 to CD68	-4.93744	-2.11524	0.00567358	1
distance from CD68 to CK	25.2651	5.57713	0.0341118	1
distance from CK to CD20	61.0714	6.34022	0.0287318	1
distance from CK to CD3	23.9059	4.02026	0.00441731	1
distance from CK to CD3 CD8	20.7003	2.61794	0.117596	1
distance from CK to CD56	22.5929	1.03761	0.67407	1
distance from CK to CD68	17.4076	3.73444	0.0341118	1
distance from CK to CK	-5.61613	-12.018	0.553091	1
