# Supplementary material for: TME-analyzer: a new interactive and dynamic image analysis tool that identified immune cell distances as predictors for survival of triple negative breast cancer patients
Source: Npj Imaging. 2024 Jul 25;2:21. doi: 10.1038/s44303-024-00022-6 (PMC12118654; doi:10.1038/s44303-024-00022-6)
Supplement: Supplementary file 2 — interim classifiers [file 44303_2024_22_MOESM2_ESM.zip › classifier_0056.xls]

## Sheet: Sheet1
	mean (good prognosis)	mean (bad prognosis)	p-value	used for classifier?
density of CD20 in Stroma	934.994	17.7546	0.0968889	1
density of CD20 in Tumor	192.602	2.57343	0.476505	1
density of CD4 in Stroma	914.458	105.233	0.0536118	1
density of CD4 in Tumor	350.11	34.1199	0.095113	1
density of CD8 in Stroma	597.801	40.6354	0.169456	1
density of CD8 in Tumor	267.611	5.88305	0.207143	1
density of CD56 in Stroma	0.788372	26.6014	0.351128	1
density of CD56 in Tumor	1.68218	58.3017	0.522048	1
density of CD68 in Stroma	36.0891	402.864	0.357095	1
density of CD68 in Tumor	5.75567	98.5739	0.357095	1
density of CK in Stroma	70.7582	522.732	0.279994	1
density of CK in Tumor	6057.65	3826.36	0.878439	1
area of Stroma	61298.4	174123	0.30173	1
area of Tumor	239832	132913	0.0837041	1
distance from CD20 to CD20	-11.3941	-3.67787	0.110155	1
distance from CD20 to CD3	2.4487	-2.98321	0.726426	1
distance from CD20 to CD3 CD8	-2.31879	3.42806	0.272276	1
distance from CD20 to CD56	10.7537	-1.66094	0.29153	1
distance from CD20 to CD68	-1.78632	0.997835	0.243727	1
distance from CD20 to CK	57.5659	6.28914	0.257092	1
distance from CD3 to CD20	12.9719	0.648588	0.338492	1
distance from CD3 to CD3	-6.03271	-2.46616	0.0142019	1
distance from CD3 to CD3 CD8	1.32499	-2.12896	0.784997	1
distance from CD3 to CD56	-0.0322801	12.3729	0.474663	1
distance from CD3 to CD68	3.73805	-0.0923703	0.681151	1
distance from CD3 to CK	40.8765	3.94235	0.609416	1
distance from CD3 CD8 to CD20	10.3618	0.970592	0.505127	1
distance from CD3 CD8 to CD3	-2.96451	-0.747022	0.880892	1
distance from CD3 CD8 to CD3 CD8	-6.33441	-2.03498	0.461428	1
distance from CD3 CD8 to CD56	-0.754001	5.07965	0.67672	1
distance from CD3 CD8 to CD68	1.8973	-1.30477	0.43139	1
distance from CD3 CD8 to CK	32.1733	5.44595	0.280033	1
distance from CD56 to CD20	-0.501518	5.37683	0.66898	1
distance from CD56 to CD3	-0.476557	2.63695	0.346184	1
distance from CD56 to CD3 CD8	-0.693677	2.97988	0.0966474	1
distance from CD56 to CD56	-3.71608	-0.977479	0.55877	1
distance from CD56 to CD68	-0.498426	2.83236	0.941043	1
distance from CD56 to CK	6.21176	-1.00466	0.662517	1
distance from CD68 to CD20	0.8437	18.4205	0.485481	1
distance from CD68 to CD3	-0.953858	2.9425	0.736658	1
distance from CD68 to CD3 CD8	-1.1602	2.2813	0.0746235	1
distance from CD68 to CD56	-0.337613	10.0228	0.2449	1
distance from CD68 to CD68	-4.84182	-2.04749	0.148305	1
distance from CD68 to CK	24.7838	5.20867	0.303761	1
distance from CK to CD20	74.344	9.70682	0.178698	1
distance from CK to CD3	30.4278	4.78634	0.207006	1
distance from CK to CD3 CD8	24.3055	3.75289	0.778808	1
distance from CK to CD56	15.7867	1.38029	0.878374	1
distance from CK to CD68	17.2768	3.08389	0.046809	1
distance from CK to CK	-6.57431	-12.4707	0.104288	1
