# Supplementary material for: TME-analyzer: a new interactive and dynamic image analysis tool that identified immune cell distances as predictors for survival of triple negative breast cancer patients
Source: Npj Imaging. 2024 Jul 25;2:21. doi: 10.1038/s44303-024-00022-6 (PMC12118654; doi:10.1038/s44303-024-00022-6)
Supplement: Supplementary file 2 — interim classifiers [file 44303_2024_22_MOESM2_ESM.zip › classifier_0057.xls]

## Sheet: Sheet1
	mean (good prognosis)	mean (bad prognosis)	p-value	used for classifier?
density of CD20 in Stroma	927.142	22.9161	0.279938	1
density of CD20 in Tumor	171.903	3.72408	0.27342	1
density of CD4 in Stroma	1061.71	144.304	0.044492	1
density of CD4 in Tumor	348.958	38.1199	0.0105018	1
density of CD8 in Stroma	543.922	40.6682	0.0519235	1
density of CD8 in Tumor	238.533	6.71974	0.107161	1
density of CD56 in Stroma	22.0669	0.521258	0.767099	1
density of CD56 in Tumor	24.9121	0.497988	0.605919	1
density of CD68 in Stroma	571.133	25.8783	0.814449	1
density of CD68 in Tumor	193.809	10.029	0.0917583	1
density of CK in Stroma	54.8899	649.309	0.206125	1
density of CK in Tumor	3421.48	6129.28	0.268448	1
area of Stroma	67941.6	178150	0.157925	1
area of Tumor	243022	121267	0.010417	1
distance from CD20 to CD20	-11.1347	-3.34669	0.466732	1
distance from CD20 to CD3	0.486372	-3.57667	0.731638	1
distance from CD20 to CD3 CD8	-2.24922	1.66861	0.236054	1
distance from CD20 to CD56	-1.33634	3.62183	0.645566	1
distance from CD20 to CD68	4.41505	-0.454498	0.308554	1
distance from CD20 to CK	6.23283	69.7144	0.836521	1
distance from CD3 to CD20	15.4746	2.49742	0.064772	1
distance from CD3 to CD3	-6.16118	-2.36878	0.010465	1
distance from CD3 to CD3 CD8	-0.560916	1.39204	0.241002	1
distance from CD3 to CD56	-0.154797	2.84137	0.971906	0
distance from CD3 to CD68	5.29339	0.143297	0.245124	1
distance from CD3 to CK	42.1946	7.79292	0.851219	0
distance from CD3 CD8 to CD20	0.567099	10.7086	0.983908	0
distance from CD3 CD8 to CD3	-3.05899	-0.250887	0.610563	1
distance from CD3 CD8 to CD3 CD8	-5.69899	-2.00842	0.805843	1
distance from CD3 CD8 to CD56	-0.818568	3.94136	0.350843	1
distance from CD3 CD8 to CD68	3.16182	-0.626924	0.491933	1
distance from CD3 CD8 to CK	30.6146	7.03844	0.849429	0
distance from CD56 to CD20	-0.428091	13.3336	0.351142	1
distance from CD56 to CD3	-0.358637	1.9713	0.00619445	1
distance from CD56 to CD3 CD8	-0.437798	4.07524	0.0054936	1
distance from CD56 to CD56	-0.574563	-3.86107	0.682238	1
distance from CD56 to CD68	-0.481579	1.84473	0.920112	0
distance from CD56 to CK	6.98817	-0.72563	0.743132	1
distance from CD68 to CD20	15.1217	4.41654	0.210301	1
distance from CD68 to CD3	2.25849	-0.0755343	0.928273	0
distance from CD68 to CD3 CD8	3.33075	0.367405	0.581183	1
distance from CD68 to CD56	-0.169387	2.96535	0.755422	1
distance from CD68 to CD68	-5.0471	-1.69729	0.723836	1
distance from CD68 to CK	6.02098	26.1326	0.922684	0
distance from CK to CD20	8.56719	68.5521	0.969342	0
distance from CK to CD3	22.7348	5.37533	0.690507	1
distance from CK to CD3 CD8	13.3715	2.90525	0.841193	1
distance from CK to CD56	0.0677538	4.68058	0.368446	1
distance from CK to CD68	15.0933	2.12041	0.548766	1
distance from CK to CK	-6.36443	-13.576	0.0492289	1
