# Supplementary material for: TME-analyzer: a new interactive and dynamic image analysis tool that identified immune cell distances as predictors for survival of triple negative breast cancer patients
Source: Npj Imaging. 2024 Jul 25;2:21. doi: 10.1038/s44303-024-00022-6 (PMC12118654; doi:10.1038/s44303-024-00022-6)
Supplement: Supplementary file 2 — interim classifiers [file 44303_2024_22_MOESM2_ESM.zip › classifier_0058.xls]

## Sheet: Sheet1
	mean (good prognosis)	mean (bad prognosis)	p-value	used for classifier?
density of CD20 in Stroma	814.716	28.0309	0.131486	1
density of CD20 in Tumor	176.74	3.72885	0.311017	1
density of CD4 in Stroma	1004.75	110.843	0.0169061	1
density of CD4 in Tumor	336.175	33.0026	0.0102686	1
density of CD8 in Stroma	538.167	43.3957	0.0536792	1
density of CD8 in Tumor	189.046	7.57818	0.0338981	1
density of CD56 in Stroma	23.407	0.391681	0.634292	1
density of CD56 in Tumor	65.4352	1.70165	0.886239	1
density of CD68 in Stroma	444.028	13.707	0.82939	1
density of CD68 in Tumor	136.241	7.38355	0.442233	1
density of CK in Stroma	62.999	506.069	0.92512	1
density of CK in Tumor	3720.09	5570.58	0.330887	1
area of Stroma	67241.8	161626	0.833616	1
area of Tumor	238950	133612	0.0874098	1
distance from CD20 to CD20	-11.0357	-4.0373	0.336582	1
distance from CD20 to CD3	-2.98363	0.253699	0.24656	1
distance from CD20 to CD3 CD8	-2.44071	2.72815	0.964695	1
distance from CD20 to CD56	-1.51772	5.79114	0.774477	1
distance from CD20 to CD68	1.97141	-1.71715	0.293298	1
distance from CD20 to CK	61.4432	10.3161	0.829113	1
distance from CD3 to CD20	12.053	0.52764	0.397158	1
distance from CD3 to CD3	-6.04942	-2.40521	0.00974654	1
distance from CD3 to CD3 CD8	1.23014	-2.5069	0.278191	1
distance from CD3 to CD56	0.0776752	16.2209	0.414604	1
distance from CD3 to CD68	4.61259	0.23151	0.356283	1
distance from CD3 to CK	8.1031	38.5998	0.578938	1
distance from CD3 CD8 to CD20	7.82256	0.829995	0.63889	1
distance from CD3 CD8 to CD3	-2.99687	-0.267035	0.209092	1
distance from CD3 CD8 to CD3 CD8	-5.65408	-1.35258	0.216271	1
distance from CD3 CD8 to CD56	9.95325	0.326392	0.627699	1
distance from CD3 CD8 to CD68	2.97945	-0.393021	0.258028	1
distance from CD3 CD8 to CK	32.9089	7.02374	0.448098	1
distance from CD56 to CD20	-0.134843	15.7205	0.0179962	1
distance from CD56 to CD3	-0.545133	2.92736	0.101778	1
distance from CD56 to CD3 CD8	-0.557195	5.00713	0.414474	1
distance from CD56 to CD56	-3.85118	-1.09839	0.461247	1
distance from CD56 to CD68	-0.508679	1.92995	0.357154	1
distance from CD56 to CK	5.36701	-1.08279	0.241115	1
distance from CD68 to CD20	0.727835	20.0274	0.350557	1
distance from CD68 to CD3	-0.756053	2.74786	0.727341	1
distance from CD68 to CD3 CD8	-0.220676	2.55116	0.924155	1
distance from CD68 to CD56	8.97495	1.07063	0.441676	1
distance from CD68 to CD68	-5.10382	-1.82154	0.303399	1
distance from CD68 to CK	23.7858	6.62533	0.785424	1
distance from CK to CD20	74.6483	12.1338	0.947372	1
distance from CK to CD3	26.6955	4.89865	0.481093	1
distance from CK to CD3 CD8	21.3819	2.3815	0.668603	1
distance from CK to CD56	0.708263	15.9777	0.660547	1
distance from CK to CD68	14.2552	2.07738	0.303399	1
distance from CK to CK	-6.01568	-13.0881	0.00171011	1
