# Supplementary material for: TME-analyzer: a new interactive and dynamic image analysis tool that identified immune cell distances as predictors for survival of triple negative breast cancer patients
Source: Npj Imaging. 2024 Jul 25;2:21. doi: 10.1038/s44303-024-00022-6 (PMC12118654; doi:10.1038/s44303-024-00022-6)
Supplement: Supplementary file 2 — interim classifiers [file 44303_2024_22_MOESM2_ESM.zip › classifier_0059.txt]

train patients:
['patient53', 'patient19', 'patient4', 'patient38', 'patient47', 'patient46', 'patient62', 'patient28', 'patient26', 'patient12', 'patient61', 'patient6', 'patient2', 'patient63', 'patient35', 'patient30', 'patient36', 'patient60', 'patient56', 'patient24', 'patient14', 'patient1', 'patient29', 'patient3', 'patient20', 'patient10', 'patient49', 'patient33', 'patient41', 'patient21', 'patient13']
test patients:
['patient37', 'patient52', 'patient5', 'patient22', 'patient39', 'patient18', 'patient40', 'patient11', 'patient34', 'patient32', 'patient15', 'patient48', 'patient59', 'patient51', 'patient57', 'patient55', 'patient43', 'patient31', 'patient54', 'patient8', 'patient44', 'patient9', 'patient17', 'patient42', 'patient27', 'patient25', 'patient58', 'patient23', 'patient50', 'patient16', 'patient7', 'patient45']
number of keys used:
50
train_p_value:
0.006446333818708531
test_p_value:
0.35441116532541306
combined_p_value:
0.01386514122804921
