# Supplementary material for: TME-analyzer: a new interactive and dynamic image analysis tool that identified immune cell distances as predictors for survival of triple negative breast cancer patients
Source: Npj Imaging. 2024 Jul 25;2:21. doi: 10.1038/s44303-024-00022-6 (PMC12118654; doi:10.1038/s44303-024-00022-6)
Supplement: Supplementary file 2 — interim classifiers [file 44303_2024_22_MOESM2_ESM.zip › classifier_0059.xls]

## Sheet: Sheet1
	mean (good prognosis)	mean (bad prognosis)	p-value	used for classifier?
density of CD20 in Stroma	819.311	25.374	0.375809	1
density of CD20 in Tumor	249.056	3.35614	0.0961669	1
density of CD4 in Stroma	832.473	81.1515	0.0313531	1
density of CD4 in Tumor	410.095	30.776	0.0503417	1
density of CD8 in Stroma	547.075	40.4265	0.0961669	1
density of CD8 in Tumor	301.086	6.96899	0.0503417	1
density of CD56 in Stroma	47.5665	0.467077	0.388016	1
density of CD56 in Tumor	115.523	0.455447	0.924726	1
density of CD68 in Stroma	31.4391	404.653	0.705898	1
density of CD68 in Tumor	3.3461	116.038	0.705898	1
density of CK in Stroma	83.2657	508.381	0.93805	1
density of CK in Tumor	3681.04	5809.89	0.262771	1
area of Stroma	177856	69594.9	0.393839	1
area of Tumor	135701	260543	0.357541	1
distance from CD20 to CD20	-11.288	-3.91564	0.28577	1
distance from CD20 to CD3	-2.43793	0.548677	0.263336	1
distance from CD20 to CD3 CD8	4.07361	-2.52837	0.274088	1
distance from CD20 to CD56	2.15281	-1.75297	0.13578	1
distance from CD20 to CD68	4.53382	-1.57514	0.234401	1
distance from CD20 to CK	48.813	6.49995	0.206151	1
distance from CD3 to CD20	15.5929	0.844044	0.0474334	1
distance from CD3 to CD3	-5.81095	-1.85156	0.0289721	1
distance from CD3 to CD3 CD8	1.86189	-1.88236	0.35503	1
distance from CD3 to CD56	-0.239491	2.22933	0.291211	1
distance from CD3 to CD68	4.71777	-0.362589	0.0374886	1
distance from CD3 to CK	34.3666	3.74497	0.176975	1
distance from CD3 CD8 to CD20	11.1321	0.753593	0.235672	1
distance from CD3 CD8 to CD3	-2.40204	-0.0157624	0.0902395	1
distance from CD3 CD8 to CD3 CD8	-5.64645	-1.44446	0.411362	1
distance from CD3 CD8 to CD56	-0.893555	2.61746	0.766605	1
distance from CD3 CD8 to CD68	4.1118	-0.633794	0.0714683	1
distance from CD3 CD8 to CK	25.9505	4.59389	0.218306	1
distance from CD56 to CD20	-0.0956098	14.6531	2.19793e-05	1
distance from CD56 to CD3	-0.614427	2.68688	0.0640518	1
distance from CD56 to CD3 CD8	-1.03351	4.40113	1.05993e-05	1
distance from CD56 to CD56	-3.40521	-1.18611	0.540481	1
distance from CD56 to CD68	-0.919146	1.44113	0.273665	1
distance from CD56 to CK	9.20025	-0.0104486	0.329768	1
distance from CD68 to CD20	22.369	1.9676	0.377763	1
distance from CD68 to CD3	-0.884439	3.06766	0.728091	1
distance from CD68 to CD3 CD8	-0.643777	3.4762	0.291301	1
distance from CD68 to CD56	3.29784	0.633926	0.666065	1
distance from CD68 to CD68	-4.86605	-1.83939	0.0389759	1
distance from CD68 to CK	26.7267	4.69353	0.263137	1
distance from CK to CD20	74.1231	9.44821	0.372153	1
distance from CK to CD3	27.2717	4.35867	0.351836	1
distance from CK to CD3 CD8	21.4126	2.53517	0.436966	1
distance from CK to CD56	7.28785	1.06878	0.595584	1
distance from CK to CD68	16.07	2.84342	0.108793	1
distance from CK to CK	-6.01055	-13.0437	0.204139	1
