# Supplementary material for: TME-analyzer: a new interactive and dynamic image analysis tool that identified immune cell distances as predictors for survival of triple negative breast cancer patients
Source: Npj Imaging. 2024 Jul 25;2:21. doi: 10.1038/s44303-024-00022-6 (PMC12118654; doi:10.1038/s44303-024-00022-6)
Supplement: Supplementary file 2 — interim classifiers [file 44303_2024_22_MOESM2_ESM.zip › classifier_0060.xls]

## Sheet: Sheet1
	mean (good prognosis)	mean (bad prognosis)	p-value	used for classifier?
density of CD20 in Stroma	945.031	18.1409	0.237656	1
density of CD20 in Tumor	203.024	2.88113	0.211601	1
density of CD4 in Stroma	906.456	145.237	0.00980994	1
density of CD4 in Tumor	325.817	38.0367	0.0430019	1
density of CD8 in Stroma	561.933	60.3972	0.0726958	1
density of CD8 in Tumor	247.832	8.55401	0.125597	1
density of CD56 in Stroma	34.7901	0.345053	0.887059	1
density of CD56 in Tumor	2.073	50.2735	0.787257	1
density of CD68 in Stroma	731.681	88.0206	0.163612	1
density of CD68 in Tumor	16.887	217.315	0.190888	1
density of CK in Stroma	57.4646	339.641	0.351383	1
density of CK in Tumor	3472.33	5414.67	0.560463	1
area of Stroma	168782	66357	0.764762	1
area of Tumor	249147	145000	0.154891	1
distance from CD20 to CD20	-11.7138	-3.6589	0.334962	1
distance from CD20 to CD3	-2.61611	0.923088	0.297129	1
distance from CD20 to CD3 CD8	-2.0323	2.65764	0.654806	1
distance from CD20 to CD56	5.21426	-1.56595	0.928633	1
distance from CD20 to CD68	3.24937	-1.4278	0.522056	1
distance from CD20 to CK	46.0344	5.69968	0.200174	1
distance from CD3 to CD20	12.5775	0.527369	0.475087	1
distance from CD3 to CD3	-5.90543	-2.20151	0.00278599	1
distance from CD3 to CD3 CD8	1.87959	-2.03634	0.556637	1
distance from CD3 to CD56	-0.0922681	8.42593	0.652759	1
distance from CD3 to CD68	4.59602	-0.14783	0.0400279	1
distance from CD3 to CK	38.0819	4.71988	0.108654	1
distance from CD3 CD8 to CD20	11.3116	0.849614	0.673295	1
distance from CD3 CD8 to CD3	-2.75471	-0.350414	0.65168	1
distance from CD3 CD8 to CD3 CD8	-5.69219	-1.99006	0.348231	1
distance from CD3 CD8 to CD56	-0.306593	10.7739	0.914562	1
distance from CD3 CD8 to CD68	3.00454	-0.773863	0.252865	1
distance from CD3 CD8 to CK	26.4299	4.25683	0.487831	1
distance from CD56 to CD20	-0.0167768	16.0114	0.0649798	1
distance from CD56 to CD3	-0.340941	3.33482	0.538532	1
distance from CD56 to CD3 CD8	-0.528794	5.33254	0.579577	1
distance from CD56 to CD56	-3.5905	-1.16023	0.389932	1
distance from CD56 to CD68	5.1024	-0.19254	0.203774	1
distance from CD56 to CK	10.3972	0.288635	0.142653	1
distance from CD68 to CD20	1.52195	19.1891	0.436574	1
distance from CD68 to CD3	2.85994	-0.25978	0.298347	1
distance from CD68 to CD3 CD8	2.62311	-0.366159	0.656462	1
distance from CD68 to CD56	12.6064	0.763994	0.204534	1
distance from CD68 to CD68	-4.93214	-1.93769	0.0137834	1
distance from CD68 to CK	23.0539	5.35723	0.019874	1
distance from CK to CD20	83.5883	8.85712	0.617672	1
distance from CK to CD3	22.1366	5.43529	0.0672196	1
distance from CK to CD3 CD8	17.3751	3.56982	0.28652	1
distance from CK to CD56	12.9865	1.76545	0.909059	1
distance from CK to CD68	16.2577	2.9693	0.0715397	1
distance from CK to CK	-6.15591	-13.2068	0.156194	1
