# Supplementary material for: TME-analyzer: a new interactive and dynamic image analysis tool that identified immune cell distances as predictors for survival of triple negative breast cancer patients
Source: Npj Imaging. 2024 Jul 25;2:21. doi: 10.1038/s44303-024-00022-6 (PMC12118654; doi:10.1038/s44303-024-00022-6)
Supplement: Supplementary file 2 — interim classifiers [file 44303_2024_22_MOESM2_ESM.zip › classifier_0061.xls]

## Sheet: Sheet1
	mean (good prognosis)	mean (bad prognosis)	p-value	used for classifier?
density of CD20 in Stroma	777.376	20.036	0.179991	1
density of CD20 in Tumor	135.229	2.15506	0.0870997	1
density of CD4 in Stroma	945.334	82.6572	0.0358936	1
density of CD4 in Tumor	319.302	23.2059	0.0333682	1
density of CD8 in Stroma	524.983	32.051	0.155777	1
density of CD8 in Tumor	148.162	3.53915	0.126784	1
density of CD56 in Stroma	9.46939	0.37242	0.154005	1
density of CD56 in Tumor	1.05491	78.4955	0.193676	1
density of CD68 in Stroma	82.1279	429.193	0.389314	1
density of CD68 in Tumor	8.00904	161.399	0.892345	1
density of CK in Stroma	32.0523	508.878	0.994173	1
density of CK in Tumor	3250.22	5832.34	0.427328	1
area of Stroma	46359.6	156811	0.999912	1
area of Tumor	268102	148419	0.277113	1
distance from CD20 to CD20	-10.0726	-3.24365	0.11199	1
distance from CD20 to CD3	-2.64402	1.58938	0.992894	1
distance from CD20 to CD3 CD8	3.67232	-1.87933	0.564124	1
distance from CD20 to CD56	-1.15298	5.29106	0.28733	1
distance from CD20 to CD68	4.41794	-0.454661	0.26689	1
distance from CD20 to CK	45.4275	7.57155	0.511472	1
distance from CD3 to CD20	14.9074	2.46596	0.131585	1
distance from CD3 to CD3	-6.20516	-1.78794	0.0119089	1
distance from CD3 to CD3 CD8	2.70368	-1.23112	0.351792	1
distance from CD3 to CD56	0.207998	7.35191	0.515951	1
distance from CD3 to CD68	5.98092	0.0445632	0.0215753	1
distance from CD3 to CK	31.795	2.89312	0.87105	1
distance from CD3 CD8 to CD20	9.21869	0.980824	0.573617	1
distance from CD3 CD8 to CD3	-3.66671	-0.483499	0.0883723	1
distance from CD3 CD8 to CD3 CD8	-5.97847	-1.44242	0.602988	1
distance from CD3 CD8 to CD56	15.8251	-0.197689	0.965346	1
distance from CD3 CD8 to CD68	3.6023	-0.502302	0.033986	1
distance from CD3 CD8 to CK	24.7385	4.48021	0.607192	1
distance from CD56 to CD20	-0.626063	11.3575	0.432583	1
distance from CD56 to CD3	-0.351983	2.7177	0.52328	1
distance from CD56 to CD3 CD8	-0.270021	4.95375	0.417736	1
distance from CD56 to CD56	-4.15629	-0.398204	0.666698	1
distance from CD56 to CD68	3.55147	-0.495581	0.868286	1
distance from CD56 to CK	-1.07794	3.17377	0.440009	1
distance from CD68 to CD20	0.85751	8.3379	0.953492	1
distance from CD68 to CD3	-0.489505	1.68936	0.15995	1
distance from CD68 to CD3 CD8	-0.675233	1.9702	0.381184	1
distance from CD68 to CD56	13.202	-0.0559341	0.30797	1
distance from CD68 to CD68	-4.8956	-1.8031	0.380094	1
distance from CD68 to CK	4.18342	18.5315	0.846237	1
distance from CK to CD20	51.9982	7.20745	0.0630377	1
distance from CK to CD3	21.5991	4.43673	0.204646	1
distance from CK to CD3 CD8	19.2102	3.65745	0.206059	1
distance from CK to CD56	11.8166	-0.0705994	0.0471825	1
distance from CK to CD68	15.3994	3.11589	0.314319	1
distance from CK to CK	-5.61599	-12.8672	0.0360341	1
