# Supplementary material for: TME-analyzer: a new interactive and dynamic image analysis tool that identified immune cell distances as predictors for survival of triple negative breast cancer patients
Source: Npj Imaging. 2024 Jul 25;2:21. doi: 10.1038/s44303-024-00022-6 (PMC12118654; doi:10.1038/s44303-024-00022-6)
Supplement: Supplementary file 2 — interim classifiers [file 44303_2024_22_MOESM2_ESM.zip › classifier_0062.xls]

## Sheet: Sheet1
	mean (good prognosis)	mean (bad prognosis)	p-value	used for classifier?
density of CD20 in Stroma	811.574	21.4393	0.0969504	1
density of CD20 in Tumor	193.745	3.27918	0.0595758	1
density of CD4 in Stroma	1048.29	90.973	0.0076528	1
density of CD4 in Tumor	393.252	18.6271	0.028764	1
density of CD8 in Stroma	609.945	22.8203	0.153443	1
density of CD8 in Tumor	252.671	2.70007	0.148092	1
density of CD56 in Stroma	28.1387	0.306836	0.360744	1
density of CD56 in Tumor	16.1366	0.204119	0.588832	1
density of CD68 in Stroma	466.301	16.6742	0.905674	1
density of CD68 in Tumor	2.07926	111.959	0.94125	1
density of CK in Stroma	52.7127	550.441	0.797923	1
density of CK in Tumor	3369.27	5775.23	0.467384	1
area of Stroma	167646	71017.7	0.981343	1
area of Tumor	255299	143207	0.0777096	1
distance from CD20 to CD20	-9.74989	-3.64635	0.00590579	1
distance from CD20 to CD3	-2.76031	1.05252	0.305914	1
distance from CD20 to CD3 CD8	4.27494	-1.07999	0.356526	1
distance from CD20 to CD56	1.02313	-1.12394	0.407613	1
distance from CD20 to CD68	5.73056	-0.705936	0.0372837	1
distance from CD20 to CK	44.625	7.12756	0.0163303	1
distance from CD3 to CD20	13.1806	3.02273	0.0691908	1
distance from CD3 to CD3	-6.08681	-1.90366	0.00147544	1
distance from CD3 to CD3 CD8	-1.58491	1.38077	0.834175	1
distance from CD3 to CD56	0.07979	2.06072	0.478574	1
distance from CD3 to CD68	4.00476	0.101394	0.404184	1
distance from CD3 to CK	37.9935	4.52367	0.333625	1
distance from CD3 CD8 to CD20	14.7128	1.52027	0.0918315	1
distance from CD3 CD8 to CD3	-3.06844	-0.28809	0.0943714	1
distance from CD3 CD8 to CD3 CD8	-5.77584	-1.47946	0.357248	1
distance from CD3 CD8 to CD56	-0.78592	0.353664	0.709382	1
distance from CD3 CD8 to CD68	2.92175	-1.0664	0.740134	1
distance from CD3 CD8 to CK	27.7295	5.6225	0.00456113	1
distance from CD56 to CD20	2.6357	-0.415017	0.466925	1
distance from CD56 to CD3	-0.632402	0.959934	0.0209305	1
distance from CD56 to CD3 CD8	-0.998038	1.44159	0.01351	1
distance from CD56 to CD56	-2.51727	-0.725238	0.395585	1
distance from CD56 to CD68	-0.890384	1.17484	0.490348	1
distance from CD56 to CK	7.65697	-0.620416	0.200093	1
distance from CD68 to CD20	14.5437	1.59644	0.396444	1
distance from CD68 to CD3	-0.620479	1.19338	0.783413	1
distance from CD68 to CD3 CD8	-0.630682	1.59091	0.317002	1
distance from CD68 to CD56	2.80592	0.498873	0.298936	1
distance from CD68 to CD68	-5.26139	-1.81811	0.159559	1
distance from CD68 to CK	26.1597	6.45579	0.457198	1
distance from CK to CD20	62.5663	9.90369	0.00288991	1
distance from CK to CD3	25.9366	4.07557	0.10888	1
distance from CK to CD3 CD8	23.3101	2.91414	0.269705	1
distance from CK to CD56	4.92415	0.248483	0.43728	1
distance from CK to CD68	16.4284	3.49725	0.159559	1
distance from CK to CK	-5.07637	-12.3389	0.0140211	1
