# Supplementary material for: TME-analyzer: a new interactive and dynamic image analysis tool that identified immune cell distances as predictors for survival of triple negative breast cancer patients
Source: Npj Imaging. 2024 Jul 25;2:21. doi: 10.1038/s44303-024-00022-6 (PMC12118654; doi:10.1038/s44303-024-00022-6)
Supplement: Supplementary file 2 — interim classifiers [file 44303_2024_22_MOESM2_ESM.zip › classifier_0063.xls]

## Sheet: Sheet1
	mean (good prognosis)	mean (bad prognosis)	p-value	used for classifier?
density of CD20 in Stroma	767.269	17.665	0.854999	1
density of CD20 in Tumor	170.363	1.78292	0.519024	1
density of CD4 in Stroma	928.118	144.387	0.23127	1
density of CD4 in Tumor	299.682	29.4329	0.0580234	1
density of CD8 in Stroma	546.719	46.0951	0.0402465	1
density of CD8 in Tumor	176.423	4.05028	0.208353	1
density of CD56 in Stroma	0.189354	11.0969	0.819228	1
density of CD56 in Tumor	24.0253	0.40918	0.194712	1
density of CD68 in Stroma	653.498	23.8604	0.206306	1
density of CD68 in Tumor	123.087	3.72565	0.467152	1
density of CK in Stroma	46.3146	497.273	0.03222	1
density of CK in Tumor	3409	6137.56	0.121654	1
area of Stroma	55909	161303	0.142351	1
area of Tumor	149676	268744	0.0232887	1
distance from CD20 to CD20	-10.643	-3.04717	0.349358	1
distance from CD20 to CD3	0.868659	-5.02894	0.139523	1
distance from CD20 to CD3 CD8	-1.8232	4.3639	0.065652	1
distance from CD20 to CD56	5.14004	-2.09624	0.384834	1
distance from CD20 to CD68	5.53965	-1.86223	0.384781	1
distance from CD20 to CK	6.8127	75.185	0.884362	1
distance from CD3 to CD20	12.6666	1.25067	0.0781898	1
distance from CD3 to CD3	-6.18881	-2.41018	0.143602	1
distance from CD3 to CD3 CD8	2.52907	-2.17282	0.890043	1
distance from CD3 to CD56	3.3453	0.048175	0.602412	1
distance from CD3 to CD68	6.28117	0.103812	0.109764	1
distance from CD3 to CK	32.2874	3.89208	0.852612	1
distance from CD3 CD8 to CD20	10.2284	1.1106	0.793188	1
distance from CD3 CD8 to CD3	-0.224042	-2.60621	0.616836	1
distance from CD3 CD8 to CD3 CD8	-6.55305	-2.62807	0.76025	1
distance from CD3 CD8 to CD56	2.9996	-0.273063	0.330452	1
distance from CD3 CD8 to CD68	3.7748	-0.951901	0.133548	1
distance from CD3 CD8 to CK	6.59317	35.6057	0.394552	1
distance from CD56 to CD20	-0.697436	12.8251	0.166058	1
distance from CD56 to CD3	-0.629328	3.28266	0.00617659	1
distance from CD56 to CD3 CD8	-0.656041	6.60304	0.0487448	1
distance from CD56 to CD56	-2.86539	-0.44991	0.181586	1
distance from CD56 to CD68	3.66225	-0.500412	0.759991	1
distance from CD56 to CK	5.74564	-0.801521	0.646572	1
distance from CD68 to CD20	1.95051	23.692	0.54339	1
distance from CD68 to CD3	-0.868264	3.88206	0.608452	1
distance from CD68 to CD3 CD8	-0.446202	4.07053	0.560806	1
distance from CD68 to CD56	4.66157	0.222223	0.939913	1
distance from CD68 to CD68	-5.09129	-1.77792	0.135766	1
distance from CD68 to CK	7.43329	35.1982	0.11976	1
distance from CK to CD20	7.73802	137.927	0.203495	1
distance from CK to CD3	27.6327	4.52933	0.834363	1
distance from CK to CD3 CD8	19.4472	2.84085	0.67881	1
distance from CK to CD56	7.18475	0.848685	0.216246	1
distance from CK to CD68	18.9971	3.21225	0.00880151	1
distance from CK to CK	-4.74091	-11.903	0.0391196	1
