# Supplementary material for: TME-analyzer: a new interactive and dynamic image analysis tool that identified immune cell distances as predictors for survival of triple negative breast cancer patients
Source: Npj Imaging. 2024 Jul 25;2:21. doi: 10.1038/s44303-024-00022-6 (PMC12118654; doi:10.1038/s44303-024-00022-6)
Supplement: Supplementary file 2 — interim classifiers [file 44303_2024_22_MOESM2_ESM.zip › classifier_0064.xls]

## Sheet: Sheet1
	mean (good prognosis)	mean (bad prognosis)	p-value	used for classifier?
density of CD20 in Stroma	861.504	22.5152	0.603259	1
density of CD20 in Tumor	198.69	1.4378	0.698662	1
density of CD4 in Stroma	733.581	64.3739	0.813416	0
density of CD4 in Tumor	247.853	21.4135	0.154654	1
density of CD8 in Stroma	578.915	40.2316	0.231409	1
density of CD8 in Tumor	203.636	5.55664	0.219687	1
density of CD56 in Stroma	39.5125	0.335692	0.976339	0
density of CD56 in Tumor	123.198	0.428361	0.957474	0
density of CD68 in Stroma	28.3013	447.789	0.526629	1
density of CD68 in Tumor	5.71472	130.36	0.667153	1
density of CK in Stroma	64.8516	498.641	0.936146	0
density of CK in Tumor	3274.4	5950.32	0.458121	1
area of Stroma	57978.6	175505	0.502578	1
area of Tumor	245211	123538	0.11189	1
distance from CD20 to CD20	-11.1802	-3.39016	0.266277	1
distance from CD20 to CD3	-2.33543	1.12241	0.678491	1
distance from CD20 to CD3 CD8	-2.06795	2.40808	0.447213	1
distance from CD20 to CD56	11.451	-0.756522	0.374733	1
distance from CD20 to CD68	2.39304	-1.69443	0.128653	1
distance from CD20 to CK	65.4575	7.27225	0.861728	0
distance from CD3 to CD20	-0.267202	7.40441	0.664445	1
distance from CD3 to CD3	-5.06596	-1.40713	0.113019	1
distance from CD3 to CD3 CD8	-0.901748	0.650309	0.723796	0
distance from CD3 to CD56	-0.0775095	19.4373	0.499713	1
distance from CD3 to CD68	3.2767	-0.326426	0.409336	1
distance from CD3 to CK	28.682	1.94801	0.771056	0
distance from CD3 CD8 to CD20	8.74275	0.840206	0.925598	0
distance from CD3 CD8 to CD3	0.0499252	-2.32733	0.786511	0
distance from CD3 CD8 to CD3 CD8	-6.15889	-1.6155	0.490557	1
distance from CD3 CD8 to CD56	-0.601611	15.3015	0.550286	1
distance from CD3 CD8 to CD68	2.49553	-1.22332	0.190206	1
distance from CD3 CD8 to CK	33.9608	6.16096	0.931814	0
distance from CD56 to CD20	8.82027	0.588083	0.619934	1
distance from CD56 to CD3	-0.471251	2.65217	0.504452	1
distance from CD56 to CD3 CD8	-0.72878	3.32088	0.291787	1
distance from CD56 to CD56	-3.60166	-1.0587	0.594185	1
distance from CD56 to CD68	4.89772	-0.339658	0.941438	0
distance from CD56 to CK	7.47954	-0.780841	0.830018	0
distance from CD68 to CD20	1.18558	14.581	0.690818	1
distance from CD68 to CD3	-1.11757	2.726	0.197037	1
distance from CD68 to CD3 CD8	-1.30856	2.66722	0.702695	1
distance from CD68 to CD56	19.3272	0.696615	0.400402	1
distance from CD68 to CD68	-5.3065	-2.00789	0.0402004	1
distance from CD68 to CK	6.69865	28.3	0.552114	1
distance from CK to CD20	79.7444	9.90162	0.72101	0
distance from CK to CD3	27.2595	4.34795	0.973719	0
distance from CK to CD3 CD8	23.0545	2.08812	0.70989	1
distance from CK to CD56	15.5909	1.72766	0.814668	0
distance from CK to CD68	18.2615	3.6484	0.102298	1
distance from CK to CK	-5.75514	-13.0681	0.264772	1
