# Supplementary material for: TME-analyzer: a new interactive and dynamic image analysis tool that identified immune cell distances as predictors for survival of triple negative breast cancer patients
Source: Npj Imaging. 2024 Jul 25;2:21. doi: 10.1038/s44303-024-00022-6 (PMC12118654; doi:10.1038/s44303-024-00022-6)
Supplement: Supplementary file 2 — interim classifiers [file 44303_2024_22_MOESM2_ESM.zip › classifier_0065.xls]

## Sheet: Sheet1
	mean (good prognosis)	mean (bad prognosis)	p-value	used for classifier?
density of CD20 in Stroma	870.401	10.5136	0.190548	1
density of CD20 in Tumor	174.444	2.33568	0.407665	1
density of CD4 in Stroma	1011.88	98.7173	0.00870656	1
density of CD4 in Tumor	336.489	27.5383	0.0610948	1
density of CD8 in Stroma	683.437	29.8929	0.03317	1
density of CD8 in Tumor	208.948	6.43534	0.0883451	1
density of CD56 in Stroma	0.181361	14.0399	0.731347	1
density of CD56 in Tumor	25.3575	0.696893	0.53113	1
density of CD68 in Stroma	597.931	18.9866	0.19473	1
density of CD68 in Tumor	178.858	6.82392	0.0288375	1
density of CK in Stroma	36.7058	485.08	0.312747	1
density of CK in Tumor	3516.58	6046.64	0.429102	1
area of Stroma	49173.3	163267	0.602113	1
area of Tumor	143873	268226	0.0751499	1
distance from CD20 to CD20	-9.94734	-3.24485	0.326808	1
distance from CD20 to CD3	-2.84748	0.694936	0.958567	0
distance from CD20 to CD3 CD8	-2.24064	2.33552	0.654152	1
distance from CD20 to CD56	-0.938738	5.14994	0.51141	1
distance from CD20 to CD68	-1.5155	3.19927	0.700028	1
distance from CD20 to CK	45.9534	8.07496	0.271998	1
distance from CD3 to CD20	10.0327	2.17407	0.234216	1
distance from CD3 to CD3	-5.97875	-2.32395	0.00197766	1
distance from CD3 to CD3 CD8	2.35151	-1.61307	0.593079	1
distance from CD3 to CD56	0.0544544	3.4785	0.409214	1
distance from CD3 to CD68	5.37167	-0.111028	0.617666	1
distance from CD3 to CK	40.3605	5.49962	0.327675	1
distance from CD3 CD8 to CD20	8.94135	0.764217	0.501784	1
distance from CD3 CD8 to CD3	0.264618	-2.48569	0.955649	0
distance from CD3 CD8 to CD3 CD8	-5.83396	-1.66404	0.010877	1
distance from CD3 CD8 to CD56	3.98964	-0.24315	0.992036	0
distance from CD3 CD8 to CD68	4.00823	0.397056	0.48796	1
distance from CD3 CD8 to CK	27.5828	5.78803	0.349244	1
distance from CD56 to CD20	-0.0303334	16.8025	0.0244895	1
distance from CD56 to CD3	-0.354602	2.68392	0.425961	1
distance from CD56 to CD3 CD8	-0.483788	4.64955	0.304379	1
distance from CD56 to CD56	-3.11644	-0.725645	0.468542	1
distance from CD56 to CD68	-0.333141	1.44818	0.997395	0
distance from CD56 to CK	5.43944	-0.622825	0.538552	1
distance from CD68 to CD20	13.6805	1.63922	0.394883	1
distance from CD68 to CD3	2.94966	-0.174047	0.030458	1
distance from CD68 to CD3 CD8	10.4504	0.487021	0.271077	1
distance from CD68 to CD56	0.00563005	2.80625	0.544068	1
distance from CD68 to CD68	-4.98536	-2.07386	0.0346108	1
distance from CD68 to CK	24.8536	4.00803	0.66928	1
distance from CK to CD20	55.7769	6.44881	0.631906	1
distance from CK to CD3	19.3584	5.7716	0.0996163	1
distance from CK to CD3 CD8	19.086	3.36606	0.0275376	1
distance from CK to CD56	0.47982	4.63081	0.150911	1
distance from CK to CD68	17.5748	3.82649	0.0490481	1
distance from CK to CK	-5.47211	-13.628	0.0233798	1
