# Supplementary material for: TME-analyzer: a new interactive and dynamic image analysis tool that identified immune cell distances as predictors for survival of triple negative breast cancer patients
Source: Npj Imaging. 2024 Jul 25;2:21. doi: 10.1038/s44303-024-00022-6 (PMC12118654; doi:10.1038/s44303-024-00022-6)
Supplement: Supplementary file 2 — interim classifiers [file 44303_2024_22_MOESM2_ESM.zip › classifier_0066.xls]

## Sheet: Sheet1
	mean (good prognosis)	mean (bad prognosis)	p-value	used for classifier?
density of CD20 in Stroma	892.162	21.9333	0.343132	1
density of CD20 in Tumor	134.819	1.58706	0.441865	1
density of CD4 in Stroma	748.006	95.3734	0.0316986	1
density of CD4 in Tumor	220.869	18.7364	0.0503482	1
density of CD8 in Stroma	430.965	33.5594	0.00178257	1
density of CD8 in Tumor	147.494	3.5206	0.0130768	1
density of CD56 in Stroma	26.4366	0.570243	0.549672	1
density of CD56 in Tumor	24.5115	0.379857	0.146756	1
density of CD68 in Stroma	623.101	29.4837	0.113543	1
density of CD68 in Tumor	147.645	6.75942	0.251398	1
density of CK in Stroma	61.4334	466.414	0.139172	1
density of CK in Tumor	3448.63	5647.86	0.527623	1
area of Stroma	62184.5	155690	0.908156	1
area of Tumor	243236	140229	0.0917868	1
distance from CD20 to CD20	-10.808	-3.12085	0.320844	1
distance from CD20 to CD3	-3.02569	0.431386	0.369774	1
distance from CD20 to CD3 CD8	-1.87204	1.10566	0.359293	1
distance from CD20 to CD56	9.56295	-0.987671	0.691283	1
distance from CD20 to CD68	2.8379	-1.80033	0.520474	1
distance from CD20 to CK	67.5377	6.06571	0.149484	1
distance from CD3 to CD20	15.2724	1.05969	0.0946316	1
distance from CD3 to CD3	-5.43106	-1.96949	0.00425459	1
distance from CD3 to CD3 CD8	-1.74115	0.644804	0.562188	1
distance from CD3 to CD56	-0.0258785	3.14726	0.689957	1
distance from CD3 to CD68	-0.645398	1.07032	0.437355	1
distance from CD3 to CK	38.8453	1.91746	0.312858	1
distance from CD3 CD8 to CD20	10.8278	1.2352	0.0251821	1
distance from CD3 CD8 to CD3	-0.333704	-2.73704	0.470464	1
distance from CD3 CD8 to CD3 CD8	-5.19828	-1.9081	0.978663	1
distance from CD3 CD8 to CD56	-0.802412	4.12577	0.865567	1
distance from CD3 CD8 to CD68	2.68531	-0.953937	0.284411	1
distance from CD3 CD8 to CK	27.7431	6.04411	0.293471	1
distance from CD56 to CD20	-0.575998	15.5883	0.12083	1
distance from CD56 to CD3	-0.536826	2.75539	0.10413	1
distance from CD56 to CD3 CD8	-0.686592	5.02809	0.00152698	1
distance from CD56 to CD56	-3.12476	-1.15784	0.318049	1
distance from CD56 to CD68	-0.439788	3.19435	0.610881	1
distance from CD56 to CK	7.84942	-0.296304	0.0607641	1
distance from CD68 to CD20	21.0508	2.30731	0.928496	1
distance from CD68 to CD3	-1.31231	3.0562	0.865245	1
distance from CD68 to CD3 CD8	-0.697492	1.86404	0.747366	1
distance from CD68 to CD56	3.54478	-0.383435	0.908004	1
distance from CD68 to CD68	-5.07898	-1.70307	0.0422829	1
distance from CD68 to CK	31.1214	6.65793	0.035213	1
distance from CK to CD20	79.2422	9.84482	0.0927408	1
distance from CK to CD3	23.8396	4.04227	0.137303	1
distance from CK to CD3 CD8	15.0663	2.64475	0.0937258	1
distance from CK to CD56	7.70668	1.13537	0.315269	1
distance from CK to CD68	16.1111	2.65288	0.00727984	1
distance from CK to CK	-5.73379	-12.5308	0.0335345	1
