# Supplementary material for: TME-analyzer: a new interactive and dynamic image analysis tool that identified immune cell distances as predictors for survival of triple negative breast cancer patients
Source: Npj Imaging. 2024 Jul 25;2:21. doi: 10.1038/s44303-024-00022-6 (PMC12118654; doi:10.1038/s44303-024-00022-6)
Supplement: Supplementary file 3 — Sample images, analysis tutorial and a sample analysis [file 44303_2024_22_MOESM3_ESM.zip]

Archive with 10 entries (10 files):
- Sample images, analysis tutorial and a sample analysis/Image analysis tutorial.pdf
- Sample images, analysis tutorial and a sample analysis/sample image (1).pickle
- Sample images, analysis tutorial and a sample analysis/sample image (1).tif
- Sample images, analysis tutorial and a sample analysis/sample image (2).tif
- Sample images, analysis tutorial and a sample analysis/sample image (3).tif
- Sample images, analysis tutorial and a sample analysis/sample image (4).tif
- Sample images, analysis tutorial and a sample analysis/sample image (5).tif
- Sample images, analysis tutorial and a sample analysis/sample image (6).tif
- Sample images, analysis tutorial and a sample analysis/sample image (7).tif
- Sample images, analysis tutorial and a sample analysis/sample image (8).tif
