# Supplementary material for: TME-analyzer: a new interactive and dynamic image analysis tool that identified immune cell distances as predictors for survival of triple negative breast cancer patients
Source: Npj Imaging. 2024 Jul 25;2:21. doi: 10.1038/s44303-024-00022-6 (PMC12118654; doi:10.1038/s44303-024-00022-6)
Supplement: Supplementary file 4 — Supplementary table 1 [file 44303_2024_22_MOESM4_ESM.xlsx]

## Sheet: Sheet1
patients	MSI	inflammation	location	number of CD20 in All	density of CD20 in All	number of CD20 in Stroma	density of CD20 in Stroma	number of CD20 in Tumor	density of CD20 in Tumor	number of CD4 in All	density of CD4 in All	number of CD4 in Stroma	density of CD4 in Stroma	number of CD4 in Tumor	density of CD4 in Tumor	number of CD8 in All	density of CD8 in All	number of CD8 in Stroma	density of CD8 in Stroma	number of CD8 in Tumor	density of CD8 in Tumor	number of CD56 in All	density of CD56 in All	number of CD56 in Stroma	density of CD56 in Stroma	number of CD56 in Tumor	density of CD56 in Tumor	number of CD68 in All	density of CD68 in All	number of CD68 in Stroma	density of CD68 in Stroma	number of CD68 in Tumor	density of CD68 in Tumor	number of CK in All	density of CK in All	number of CK in Stroma	density of CK in Stroma	number of CK in Tumor	density of CK in Tumor	area of Stroma	area of Tumor	score of CD20 to CD20 in All	score of CD20 to CD20 in Tumor	score of CD20 to CD20 in Stroma	score of CD20 to CD4 in All	score of CD20 to CD4 in Tumor	score of CD20 to CD4 in Stroma	score of CD20 to CD8 in All	score of CD20 to CD8 in Tumor
patient1	MSI-1	infl	border	445	1533.11	429	1677.69	16	463.078	47	161.924	44	172.071	3	86.8271	48	165.369	45	175.981	3	86.8271	1	3.44518	1	3.9107	0	0	0	0	0	0	0	0	346	1192.03	124	484.926	222	6425.21	0.255709	0.0345514	-14.1862	-0.0135393	-12.6861	-0.328004	-1.11579	0.475267	0.92271	0.457221
patient1	MSI-2	infl	border	166	594.286	164	720.383	2	38.7069	39	139.621	35	153.74	4	77.4139	62	221.962	51	224.022	11	212.888	5	17.9002	5	21.9629	0	0	0	0	0	0	0	0	393	1406.95	102	448.043	291	5631.86	0.227657	0.0516703	-11.6634	-1.75331	-10.959	-2.66715	0.922362	-2.68763	5.5818	2.38079
patient1	MSI-3	infl	center	12	42.4159	10	68.0134	2	14.7186	3	10.604	0	0	3	22.0779	9	31.812	6	40.808	3	22.0779	0	0	0	0	0	0	0	0	0	0	0	0	540	1908.72	37	251.649	503	3701.72	0.14703	0.135883	-0.985644		-1.90354	0.938696	0.475772		0.0656976	0.763246
patient1	MSI-4	infl	border	127	509.945	118	684.453	9	117.423	77	309.179	73	423.433	4	52.1881	74	297.133	56	324.825	18	234.846	8	32.1225	8	46.4036	0	0	0	0	0	0	0	0	475	1907.28	78	452.435	397	5179.67	0.172401	0.0766458	-7.43162	0.402412	-5.51849	3.26377	0.206103	3.45426	2.57249	3.45891
patient1	MSI-5	infl	center	767	3013.86	748	3974.31	19	286.652	131	514.753	126	669.47	5	75.4347	78	306.494	78	414.434	0	0	9	35.3647	9	47.8193	0	0	0	0	0	0	0	0	464	1823.25	126	669.47	338	5099.39	0.188209	0.0662825	-17.3466	-1.76725	-15.1429	-4.57606	1.17051	-1.57754	-3.46935
patient1	MSI-6	infl	center	569	2141.52	549	3031.88	20	236.341	193	726.385	180	994.06	13	153.621	92	346.256	89	491.508	3	35.4511	19	71.5094	19	104.929	0	0	0	0	0	0	0	0	503	1893.12	85	469.417	418	4939.52	0.181076	0.0846236	-20.6969	-2.49814	-17.2599	1.65787	2.93213	2.40054	-1.96178	-2.20345
patient1	MSI-7	infl	center	311	1175.5	298	1429.65	13	231.622	78	294.82	70	335.824	8	142.536	45	170.088	43	206.292	2	35.6341	6	22.6784	6	28.7849	0	0	0	0	0	0	0	0	378	1428.74	139	666.85	239	4258.27	0.208443	0.056126	-12.4232	-1.34266	-11.0991	2.36545	-0.705612	2.83203	0.0615139	-1.64673
patient1	MSI-8	infl	border	182	629.969	84	765.93	98	546.776	95	328.83	41	373.847	54	301.285	174	602.278	27	246.192	147	820.164	12	41.5364	5	45.5911	7	39.0554	0	0	0	0	0	0	805	2786.4	18	164.128	787	4390.94	0.109671	0.179233	-9.31246	-6.13365	-6.33301	-0.250025	-4.07444	3.99492	7.5805	-0.860978
patient1	MSI-9	infl	center	1458	4374.7	1437	4715.66	21	735.537	128	384.062	124	406.919	4	140.102	159	477.076	157	515.211	2	70.0511	42	126.02	41	134.546	1	35.0256	0	0	0	0	0	0	401	1203.19	110	360.976	291	10192.4	0.304729	0.0285506	-17.7746	-0.942215	-16.3134	4.7117	0.17515	4.99545	15.0763	-0.147144
patient1	MSI-10	infl	border	275	966.015	272	1110.1	3	75.6575	27	94.8451	25	102.032	2	50.4383	15	52.6917	13	53.0564	2	50.4383	3	10.5383	3	12.2438	0	0	0	0	0	0	0	0	314	1103.01	111	453.02	203	5119.49	0.245022	0.0396524	-9.83551	-1.44498	-8.69295	-2.01551	1.61428	-1.82498	-0.246307	-1.84431
patient1	MSI-11	infl	center	472	1452.09	426	2086.01	46	380.698	13	39.9941	12	58.7609	1	8.27605	18	55.3764	13	63.6576	5	41.3802	23	70.7587	23	112.625	0	0	0	0	0	0	0	0	500	1538.23	50	244.837	450	3724.22	0.204218	0.120831	-11.7654	-2.41566	-10.2264	-1.46173		-1.45603	2.28603	0.379236
patient1	MSI-12	infl	border	892	2974.04	884	3120.65	8	480.377	218	726.841	217	766.041	1	60.0471	242	806.86	236	833.114	6	360.283	30	100.024	29	102.374	1	60.0471	0	0	0	0	0	0	170	566.802	60	211.809	110	6605.18	0.283275	0.0166536	-16.2912	-0.764709	-15.6374	-0.0853715		0.56809	3.65511	-0.952998
patient1	MSI-13	infl	border	904	2901.96	878	3155.76	26	780.97	171	548.933	167	600.241	4	120.149	164	526.462	154	553.516	10	300.373	18	57.7824	17	61.1024	1	30.0373	0	0	0	0	0	0	279	895.628	98	352.237	181	5436.75	0.278221	0.0332919	-18.6699	-2.43521	-17.9432	-0.419572	0.0614666	0.422554	2.3202	0.0352974
patient1	MSI-14	infl	center	98	379.52	53	657.682	45	253.328	60	232.359	30	372.273	30	168.885	53	205.25	28	347.455	25	140.738	8	30.9812	5	62.0455	3	16.8885	0	0	0	0	0	0	672	2602.42	39	483.955	633	3563.48	0.080586	0.177635	-9.00355	-4.69999	-3.05025	-2.43009	-0.69927	-0.883237	-3.41601	-1.33486
patient1	MSI-15	infl	center	1063	4051.77	905	4630.87	158	2360.78	485	1848.64	434	2220.77	51	762.025	286	1090.13	267	1366.24	19	283.892	26	99.1025	25	127.925	1	14.9417	0	0	0	0	0	0	453	1726.67	108	552.634	345	5154.87	0.195428	0.066927	-19.4709	-8.28573	-16.3261	-0.975637	-0.779296	-0.040854	19.705	1.35806
patient1	MSI-16	infl	border	650	2732.4	633	3746.89	17	246.57	420	1765.55	414	2450.57	6	87.0247	239	1004.68	225	1331.83	14	203.058	20	84.0739	19	112.466	1	14.5041	0	0	0	0	0	0	349	1467.09	50	295.963	299	4336.73	0.16894	0.0689459	-13.3673	-0.971262	-10.9777	9.42404	2.04238	15.0534	0.762361	-0.26445
patient2	MSI-1	infl	border	886	2840.34	886	2860.81	0	0	349	1118.82	347	1120.43	2	896.115	436	1397.73	436	1407.8	0	0	3	9.61741	3	9.68671	0	0	158	506.517	158	510.167	0	0	393	1259.88	375	1210.84	18	8065.03	0.309703	0.00223186	-25.7676		-24.9653	-7.59141		-7.59886	-4.52726
patient2	MSI-2	infl	border	809	2527.17	807	2628.6	2	152.512	345	1077.72	338	1100.95	7	533.791	486	1518.18	477	1553.71	9	686.302	0	0	0	0	0	0	70	218.667	70	228.008	0	0	474	1480.69	341	1110.72	133	10142	0.307007	0.0131138	-22.0097	-0.39332	-21.56	-5.89851	-0.536064	-5.69319	-7.95693	-0.0602335
patient2	MSI-3	infl	center	0	0	0	0	0	0	65	205.496	65	205.496	0	0	79	249.756	79	249.756	0	0	0	0	0	0	0	0	0	0	0	0	0	0	597	1887.4	597	1887.4	0	0	0.316308	0
patient2	MSI-4	infl	border	727	2270.17	722	2302.2	5	754.421	276	861.853	271	864.124	5	754.421	359	1121.03	355	1131.97	4	603.537	0	0	0	0	0	0	19	59.3305	19	60.5843	0	0	572	1786.16	494	1575.19	78	11769	0.313613	0.0066276	-21.2082	-1.26497	-21.2102	0.464148	-1.07467	0.303273	-5.4851	2.5737
patient2	MSI-5	infl	border	609	2191.64	609	2208.23	0	0	279	1004.05	279	1011.65	0	0	350	1259.56	350	1269.1	0	0	0	0	0	0	0	0	90	323.887	90	326.34	0	0	542	1950.52	524	1900.02	18	8620.01	0.275786	0.00208816	-17.3537		-17.9824	-5.11837		-5.36212	-6.17748
patient2	MSI-6	infl	center	17	58.2748	17	58.2748	0	0	108	370.216	108	370.216	0	0	123	421.635	123	421.635	0	0	0	0	0	0	0	0	0	0	0	0	0	0	490	1679.68	490	1679.68	0	0	0.291722	0	-5.5304		-5.50658	-4.27173		-4.29724	-2.77109
patient2	MSI-7	infl	center	863	2979.49	863	3004.59	0	0	214	738.831	213	741.573	1	413.303	269	928.717	268	933.059	1	413.303	2	6.90496	2	6.96313	0	0	1	3.45248	1	3.48156	0	0	247	852.763	220	765.944	27	11159.2	0.287227	0.00241953	-19.1843		-19.1534	0.633917		0.621483	0.79644
patient2	MSI-8	infl	border	256	1079.58	255	1228.88	1	33.7562	118	497.618	113	544.563	5	168.781	111	468.098	107	515.648	4	135.025	0	0	0	0	0	0	25	105.427	18	86.7446	7	236.294	495	2087.46	202	973.467	293	9890.58	0.207506	0.0296241	-12.5324		-11.354	6.54664	-0.323211	6.26782	7.99398	-0.0787952
patient2	MSI-9	infl	center	1	3.23315	1	3.23315	0	0	108	349.18	108	349.18	0	0	113	365.346	113	365.346	0	0	0	0	0	0	0	0	0	0	0	0	0	0	360	1163.93	360	1163.93	0	0	0.309296	0				1.41549		1.46428	2.0112
patient2	MSI-10	infl	border	279	1140.14	279	1140.14	0	0	131	535.333	131	535.333	0	0	108	441.344	108	441.344	0	0	0	0	0	0	0	0	2	8.17303	2	8.17303	0	0	233	952.158	233	952.158	0	0	0.244707	0	-11.4359		-10.7415	-5.31385		-5.1079	-2.50735
patient2	MSI-11	infl	center	11	36.0704	11	46.4925	0	0	162	531.218	146	617.082	16	234.048	121	396.774	111	469.152	10	146.28	0	0	0	0	0	0	15	49.1869	14	59.1723	1	14.628	949	3111.89	279	1179.22	670	9800.75	0.236597	0.0683621	-2.10394		-1.89765	-2.15313		-1.82081	-0.820033
patient2	MSI-12	infl	center	33	111.413	33	147.43	0	0	145	489.543	135	603.124	10	138.198	165	557.066	153	683.54	12	165.838	1	3.37616	1	4.46758	0	0	63	212.698	62	276.99	1	13.8198	1054	3558.47	289	1291.13	765	10572.2	0.223835	0.0723598	-6.39912		-5.82699	-4.03966		-3.82775	-3.346
patient2	MSI-13	infl	center	0	0	0	0	0	0	19	66.9895	2	41.9884	17	72.0356	32	112.824	3	62.9826	29	122.884	0	0	0	0	0	0	13	45.8349	1	20.9942	12	50.8487	1328	4682.21	13	272.925	1315	5572.17	0.0476322	0.235994
patient2	MSI-14	infl	center	308	1056.7	307	1058.73	1	665.492	181	620.985	180	620.754	1	665.492	136	466.597	136	469.014	0	0	0	0	0	0	0	0	77	264.176	77	265.545	0	0	762	2614.31	744	2565.79	18	11978.8	0.28997	0.00150265	-18.8698		-19.5011	-2.67377		-2.62802	-6.12345
patient2	MSI-15	infl	border	4	14.521	4	15.6048	0	0	65	235.966	62	241.875	3	156.803	74	268.638	70	273.084	4	209.07	0	0	0	0	0	0	2	7.2605	2	7.80241	0	0	839	3045.78	658	2566.99	181	9460.42	0.256331	0.0191323	-1.25069		-1.21438	-1.6864		-1.76563	-1.16362
patient2	MSI-16	infl	border	1	3.69861	1	3.85712	0	0	103	380.957	103	397.284	0	0	126	466.024	124	478.283	2	179.993	1	3.69861	1	3.85712	0	0	121	447.531	121	466.712	0	0	823	3043.95	706	2723.13	117	10529.6	0.259261	0.0111116				-1.42341		-1.47959	-0.952148
patient3	MSI-1	infl	border	670	1992.83	599	2949.87	71	533.249	296	880.414	223	1098.2	73	548.27	726	2159.39	575	2831.68	151	1134.09	6	17.8462	5	24.6233	1	7.51055	170	505.643	130	640.206	40	300.422	1054	3134.99	85	418.597	969	7277.73	0.20306	0.133146	-19.1439	-7.41116	-11.9972	1.3545	3.75114	3.62754	-0.309861	-1.28471
patient3	MSI-2	infl	center	192	591.606	149	1296.71	43	205.12	221	680.963	180	1566.49	41	195.579	411	1266.41	173	1505.57	238	1135.31	2	6.16256	2	17.4055	0	0	54	166.389	39	339.406	15	71.5533	1527	4705.12	5	43.5136	1522	7260.28	0.114907	0.209634	-12.9139	-6.02172	-6.37077	-4.06075	-0.978383	-0.258235	4.39913	-2.01269
patient3	MSI-3	infl	center	123	365.848	54	513.671	69	298.598	193	574.054	100	951.242	93	402.458	482	1433.65	182	1731.26	300	1298.25	2	5.94874	1	9.51242	1	4.32751	68	202.257	43	409.034	25	108.188	1544	4592.43	15	142.686	1529	6616.76	0.105126	0.23108	-9.87348	-6.68735	-4.44112	1.1182	-0.0113113	2.29773	3.2424	0.724606
patient3	MSI-4	infl	center	93	277.666	12	289.096	81	276.05	249	743.43	38	915.472	211	719.092	483	1442.07	80	1927.31	403	1373.43	1	2.98566	0	0	1	3.40802	48	143.312	16	385.462	32	109.057	1493	4457.59	0	0	1493	5088.17	0.0415086	0.293426	-10.8306	-8.15795	-2.5868	-1.34768	-1.589	4.34133	0.209291	0.38772
patient3	MSI-5	infl	border	473	1506.7	436	2847.58	37	230.071	207	659.379	132	862.113	75	466.361	597	1901.69	377	2462.25	220	1367.99	1	3.1854	1	6.53116	0	0	197	627.525	84	548.617	113	702.65	1118	3561.28	34	222.059	1084	6740.47	0.153112	0.16082	-17.9735	-6.63732	-10.2749	-2.6256	3.15507	-1.23503	-3.9718	4.77503
patient3	MSI-6	infl	center	44	131.456	34	742.817	10	34.6091	313	935.129	88	1922.59	225	778.704	476	1422.11	112	2446.93	364	1259.77	2	5.97526	1	21.8476	1	3.46091	46	137.431	16	349.561	30	103.827	1657	4950.51	0	0	1657	5734.72	0.0457717	0.288942	-6.39933	-2.01067	-2.25932	-2.34994	3.18956	-1.7703	-0.762396	7.88247
patient3	MSI-7	infl	center	408	1220.46	344	4627.95	64	246.184	421	1259.35	194	2609.95	227	873.184	477	1426.87	147	1977.64	330	1269.39	5	14.9567	4	53.8133	1	3.84662	78	233.324	14	188.347	64	246.184	1584	4738.27	0	0	1584	6093.05	0.074331	0.259968	-17.692	-8.46928	-3.63984	-5.2154	5.432	0.210779	-3.65576	1.37178
patient3	MSI-8	infl	center	339	1008.31	271	2981.13	68	277.211	300	892.311	187	2057.09	113	460.66	204	606.772	90	990.043	114	464.736	9	26.7693	5	55.0024	4	16.3065	30	89.2311	6	66.0029	24	97.8392	1525	4535.92	20	220.01	1505	6135.34	0.0909051	0.2453	-16.5704	-5.9497	-10.607	-8.93828	-1.86614	-3.20918	-4.03598	0.964746
patient3	MSI-9	infl	center	17	50.5643	9	406.456	8	25.4726	125	371.796	8	361.294	117	372.537	367	1091.59	20	903.235	347	1104.87	0	0	0	0	0	0	29	86.2568	2	90.3235	27	85.9701	1495	4446.69	0	0	1495	4760.19	0.0221426	0.314063	-5.09103	-3.71654	-0.866604	5.28919	3.07676	7.06691	1.42897	-0.19348
patient3	MSI-10	infl	border	725	2240.22	705	2486.92	20	498.179	339	1047.49	317	1118.23	22	547.997	598	1847.79	551	1943.68	47	1170.72	3	9.26987	3	10.5826	0	0	51	157.588	42	148.157	9	224.181	601	1857.06	231	814.863	370	9216.32	0.283483	0.0401462	-17.583	-2.53283	-16.674	-0.320383	-0.370707	0.0322793	3.79311	2.31155
patient3	MSI-11	infl	border	555	1650.78	481	3139.12	74	404.42	189	562.156	130	848.412	59	322.443	510	1516.93	326	2127.56	184	1005.59	8	23.795	8	52.21	0	0	66	196.309	53	345.891	13	71.0468	1317	3917.25	113	737.466	1204	6580.02	0.153227	0.182978	-19.8606	-6.47978	-11.4452	-2.13786	2.07331	-0.403426	-0.486962	-1.19313
patient4	MSI-1	non-infl	border	0	0	0	0	0	0	2	7.07958	2	10.5097	0	0	0	0	0	0	0	0	0	0	0	0	0	0	0	0	0	0	0	0	741	2622.99	218	1145.56	523	5672.34	0.190301	0.0922019
patient4	MSI-2	non-infl	border	9	31.2475	9	44.5745	0	0	4	13.8878	4	19.8109	0	0	2	6.9439	2	9.90544	0	0	0	0	0	0	0	0	0	0	0	0	0	0	574	1992.9	147	728.05	427	4958.57	0.201909	0.0861135	-1.07286		-0.984245	0.441015		0.321721	3.34916
patient4	MSI-3	non-infl	border	150	571.149	150	900.751	0	0	45	171.345	45	270.225	0	0	51	194.191	51	306.256	0	0	5	19.0383	5	30.025	0	0	0	0	0	0	0	0	638	2429.29	112	672.561	526	5473.41	0.166528	0.096101	-12.6693		-10.3541	-2.02023		-0.638289	-1.6431
patient4	MSI-4	non-infl	border	384	1398.56	384	1468.67	0	0	8	29.1367	8	30.5972	0	0	3	10.9263	3	11.474	0	0	1	3.64209	1	3.82465	0	0	0	0	0	0	0	0	281	1023.43	200	764.931	81	6180.25	0.261462	0.0131063	-15.7521		-15.7319	-1.55825		-1.52126	1.94492
patient4	MSI-5	non-infl	border	534	2172.46	534	2662.42	0	0	91	370.213	90	448.723	1	22.1066	26	105.775	26	129.631	0	0	7	28.4779	7	34.9007	0	0	0	0	0	0	0	0	441	1794.11	146	727.928	295	6521.44	0.200569	0.0452354	-19.967		-18.5191	0.312102		1.24675	-2.95764
patient4	MSI-6	non-infl	center	1	3.09349	1	7.47759	0	0	2	6.18697	0	0	2	10.5526	0	0	0	0	0	0	2	6.18697	2	14.9552	0	0	0	0	0	0	0	0	866	2678.96	31	231.805	835	4405.71	0.133733	0.189527				0.775487
patient4	MSI-7	non-infl	center	2	5.97315	0	0	2	7.49549	0	0	0	0	0	0	0	0	0	0	0	0	2	5.97315	0	0	2	7.49549	0	0	0	0	0	0	806	2407.18	0	0	806	3020.68	0.0680043	0.266827	-2.04129	-1.95983
patient4	MSI-8	non-infl	border	241	943.177	234	1273.76	7	97.4777	72	281.779	69	375.596	3	41.7762	26	101.753	25	136.085	1	13.9254	7	27.3952	7	38.1039	0	0	0	0	0	0	0	0	472	1847.22	54	293.944	418	5820.81	0.183708	0.0718113	-12.3817	-2.13558	-11.0926	-1.81773		-0.421022	4.03127
patient4	MSI-9	non-infl	center	0	0	0	0	0	0	0	0	0	0	0	0	0	0	0	0	0	0	0	0	0	0	0	0	0	0	0	0	0	0	697	2493.65	59	421.46	638	4572.81	0.139989	0.13952
patient4	MSI-10	non-infl	center	2	6.32255	2	10.7482	0	0	0	0	0	0	0	0	0	0	0	0	0	0	0	0	0	0	0	0	0	0	0	0	0	0	772	2440.5	78	419.179	694	5328.21	0.186078	0.13025	-0.425068		-0.482956
patient4	MSI-11	non-infl	center	2	6.34807	0	0	2	7.62178	0	0	0	0	0	0	0	0	0	0	0	0	102	323.752	26	493.823	76	289.628	0	0	0	0	0	0	1082	3434.31	7	132.952	1075	4096.71	0.0526504	0.262406	-1.50613	-1.45244
patient4	MSI-12	non-infl	border	308	1233.43	307	1362.81	1	40.9141	95	380.44	90	399.522	5	204.57	56	224.259	56	248.591	0	0	11	44.051	11	48.8304	0	0	0	0	0	0	0	0	370	1481.71	199	883.387	171	6996.31	0.225269	0.0244415	-12.5071		-11.2863	5.56749	3.07188	5.19338	4.43311
patient4	MSI-13	non-infl	center	2	6.01725	2	12.2939	0	0	1	3.00862	1	6.14696	0	0	0	0	0	0	0	0	4	12.0345	3	18.4409	1	5.8929	0	0	0	0	0	0	795	2391.86	43	264.319	752	4431.46	0.162682	0.169696	-1.93647		-1.91327
patient4	MSI-14	non-infl	center	0	0	0	0	0	0	0	0	0	0	0	0	0	0	0	0	0	0	47	146.715	39	183.35	8	74.321	0	0	0	0	0	0	511	1595.14	93	437.22	418	3883.27	0.212707	0.107641
patient4	MSI-15	non-infl	center	0	0	0	0	0	0	0	0	0	0	0	0	0	0	0	0	0	0	0	0	0	0	0	0	0	0	0	0	0	0	540	1659.61	58	298.013	482	3686.28	0.194622	0.130755
patient4	MSI-16	non-infl	border	140	543.929	140	780.908	0	0	70	271.965	70	390.454	0	0	39	151.523	39	217.539	0	0	8	31.0817	8	44.6233	0	0	0	0	0	0	0	0	473	1837.7	153	853.421	320	4096.89	0.179279	0.078108	-12.2266		-10.3176	-7.39651		-6.06731	-0.390223
patient5	MSI-1	non-infl	border	47	195.259	36	596.1	11	61.0049	231	959.677	174	2881.15	57	316.116	79	328.201	60	993.499	19	105.372	6	24.9267	0	0	6	33.2754	69	286.657	41	678.891	28	155.285	1002	4162.76	1	16.5583	1001	5551.45	0.0603926	0.180313	-9.07798	-3.6192	-5.28971	-5.2887	-1.96073	-2.14723	-1.0681	2.45153
patient5	MSI-2	non-infl	center	0	0	0	0	0	0	23	124.972	10	1482.4	13	73.3242	4	21.7343	1	148.24	3	16.921	14	76.0702	0	0	14	78.9645	25	135.84	12	1778.88	13	73.3242	1156	6281.22	1	148.24	1155	6514.57	0.0067458	0.177295
patient5	MSI-3	non-infl	center	7	32.1535	6	185.244	1	5.39619	105	482.302	69	2130.3	36	194.263	9	41.3402	5	154.37	4	21.5847	1	4.59335	0	0	1	5.39619	89	408.808	63	1945.06	26	140.301	1106	5080.25	1	30.8739	1105	5962.78	0.0323898	0.185316	-3.59435		-2.78026	-2.13014	-1.1317	-0.124699	-2.242	-0.444199
patient5	MSI-4	non-infl	border	30	139.393	30	501.485	0	0	237	1101.2	202	3376.67	35	225.23	102	473.936	90	1504.46	12	77.2218	10	46.4643	1	16.7162	9	57.9163	102	473.936	88	1471.02	14	90.0921	831	3861.19	7	117.013	824	5302.56	0.0598223	0.155397	-6.7945		-3.96382	-4.73949		-1.7278	-4.8958
patient5	MSI-5	non-infl	border	144	794.642	100	2057.37	44	331.805	343	1892.79	194	3991.29	149	1123.61	269	1484.43	133	2736.3	136	1025.58	61	336.619	9	185.163	52	392.133	310	1710.69	169	3476.95	141	1063.28	746	4116.69	2	41.1474	744	5610.52	0.0486058	0.132608	-13.233	-6.14331	-5.58313	-7.81985	-2.4002	-3.34373	-4.9758	1.69811
patient5	MSI-6	non-infl	center	0	0	0	0	0	0	143	557.612	106	1558.13	37	196.369	10	38.9938	7	102.895	3	15.9218	3	11.6981	0	0	3	15.9218	73	284.655	49	720.268	24	127.375	1298	5061.4	7	102.895	1291	6851.69	0.0680303	0.188421
patient5	MSI-7	non-infl	center	0	0	0	0	0	0	126	425.856	56	816.451	70	307.983	17	57.4568	7	102.056	10	43.9976	2	6.75962	0	0	2	8.79952	102	344.741	63	918.507	39	171.591	1169	3951	1	14.5795	1168	5138.92	0.0685896	0.227285
patient5	MSI-8	non-infl	center	323	1027.34	300	1678.65	23	169.505	496	1577.59	434	2428.45	62	456.926	450	1431.28	409	2288.56	41	302.161	47	149.489	0	0	47	346.379	368	1170.47	304	1701.03	64	471.665	999	3177.44	14	78.337	985	7259.22	0.178715	0.135689	-18.4982	-5.60082	-13.8337	-6.45571	7.59843	-2.29717	-2.30108	-1.55326
patient5	MSI-9	non-infl	border	261	915.457	251	1476.84	10	86.8459	442	1550.31	384	2259.4	58	503.706	299	1048.74	269	1582.75	30	260.538	11	38.5825	4	23.5354	7	60.7922	329	1153.97	267	1570.99	62	538.445	715	2507.86	19	111.793	696	6044.48	0.169957	0.115146	-14.8912	-2.35747	-10.8638	-6.55968	-2.02861	-2.53381	-4.60154	-2.57449
patient5	MSI-10	non-infl	border	327	1516.01	273	2071.27	54	643.662	319	1478.92	247	1874.01	72	858.216	141	653.691	117	887.687	24	286.072	33	152.992	9	68.2836	24	286.072	97	449.702	59	447.637	38	452.948	381	1766.36	47	356.592	334	3981.17	0.131803	0.0838949	-12.0764	-5.06198	-8.9446	-5.54598	-3.71096	-2.79853	-1.2147	-1.92264
patient5	MSI-11	non-infl	border	176	736.28	174	1010.67	2	29.9055	293	1225.74	272	1579.9	21	314.008	201	840.865	191	1109.42	10	149.528	11	46.0175	1	5.80847	10	149.528	149	623.328	112	650.549	37	553.252	436	1823.97	61	354.317	375	5607.29	0.172162	0.0668772	-12.6079	-0.70096	-11.5904	-1.72796	1.04961	-0.129611	7.08598	-0.00809209
patient5	MSI-12	non-infl	border	500	1746.36	496	2872.95	4	35.1914	554	1934.97	527	3052.51	27	237.542	376	1313.27	355	2056.24	21	184.755	8	27.9418	3	17.3767	5	43.9892	164	572.807	140	810.913	24	211.148	858	2996.76	29	167.975	829	7293.41	0.172645	0.113664	-20.571	1.12716	-14.2741	-6.66931	-0.932305	-0.973591	-4.30836	0.616153
patient5	MSI-13	non-infl	border	905	5402.86	889	5591.14	16	1881.89	430	2567.11	423	2660.35	7	823.326	194	1158.18	184	1157.22	10	1176.18	17	101.49	13	81.7602	4	470.472	39	232.831	35	220.124	4	470.472	184	1098.48	87	547.164	97	11408.9	0.159002	0.0085021	-14.098	-1.28743	-13.5757	-4.06222	-1.53222	-3.4824	3.64934	1.25653
patient6	MSI-1	infl	border	1527	5347	1467	6722.8	60	890.63	380	1330.62	372	1704.76	8	118.751	346	1211.57	343	1571.86	3	44.5315	3	10.5049	1	4.58268	2	29.6877	45	157.574	43	197.055	2	29.6877	686	2402.12	103	472.017	583	8653.95	0.218213	0.067368	-19.6178	-2.9364	-16.0976	0.962644	-0.486533	3.16417	9.40247	1.0981
patient6	MSI-2	infl	border	990	3460.68	944	4369.55	46	656.855	317	1108.12	293	1356.23	24	342.707	223	779.527	205	948.897	18	257.03	3	10.4869	3	13.8863	0	0	20	69.9127	17	78.689	3	42.8383	621	2170.79	97	448.99	524	7482.43	0.21604	0.0700307	-14.228	-0.983302	-13.4276	2.41714	2.5481	4.71767	3.47915	6.01364
patient6	MSI-3	infl	border	780	2494.92	731	3469.38	49	480.701	64	204.712	61	289.511	3	29.4307	13	41.5821	12	56.953	1	9.81022	2	6.39724	0	0	2	19.6204	21	67.1711	17	80.6834	4	39.2409	669	2139.88	62	294.257	607	5954.81	0.2107	0.101934	-19.5436	-4.22081	-14.807	-2.1484	-0.617203	-0.197864	0.872744
patient6	MSI-4	infl	border	390	1303.01	373	2108.37	17	138.896	116	387.562	114	644.382	2	16.3407	84	280.648	84	474.808	0	0	2	6.6821	2	11.3049	0	0	42	140.324	42	237.404	0	0	479	1600.36	6	33.9148	473	3864.58	0.176914	0.122394	-17.4783	-3.28966	-12.5407	-3.77366	0.170466	-1.78536	-2.81457
patient6	MSI-5	infl	border	1131	3657.63	1099	4493	32	495.248	274	886.11	273	1116.1	1	15.4765	132	426.885	130	531.474	2	30.953	0	0	0	0	0	0	4	12.9359	4	16.3531	0	0	553	1788.39	127	519.209	426	6592.98	0.244603	0.0646141	-17.8922	-3.15473	-13.6419	7.89409		10.6525	4.95987	1.45461
patient6	MSI-6	infl	center	231	755.345	231	1379.52	0	0	96	313.909	94	561.363	2	14.4539	11	35.9688	11	65.6914	0	0	3	9.80967	3	17.9158	0	0	19	62.1279	18	107.495	1	7.22694	647	2115.62	13	77.6353	634	4581.88	0.16745	0.138371	-16.8704		-13.8892	-7.73983		-4.45982	-3.90476
patient6	MSI-7	infl	center	0	0	0	0	0	0	54	200.24	52	571.105	2	11.1966	33	122.369	30	329.484	3	16.795	0	0	0	0	0	0	13	48.2059	12	131.793	1	5.59832	920	3411.49	6	65.8967	914	5116.86	0.0910516	0.178625
patient6	MSI-8	infl	center	135	433.529	113	964.624	22	113.254	111	356.457	109	930.478	2	10.2958	31	99.5512	31	264.631	0	0	1	3.21133	1	8.53649	0	0	19	61.0152	18	153.657	1	5.14791	787	2527.32	3	25.6095	784	4035.96	0.117144	0.194254	-12.5346	-5.35379	-9.0703	0.143774	3.18199	0.291115	-1.95904
patient6	MSI-9	infl	center	18	68.5065	17	135.848	1	7.26698	85	323.503	81	647.274	4	29.0679	42	159.848	38	303.659	4	29.0679	0	0	0	0	0	0	10	38.0592	7	55.9373	3	21.8009	535	2036.16	0	0	535	3887.84	0.12514	0.137609	-4.27148		-3.38715	-2.81597	1.34139	-1.95242	-1.71	-0.271211
patient6	MSI-10	infl	center	3	9.14393	0	0	3	11.3405	23	70.1035	23	361.926	0	0	8	24.3838	5	78.6797	3	11.3405	0	0	0	0	0	0	2	6.09595	2	31.4719	0	0	903	2752.32	2	31.4719	901	3405.94	0.0635488	0.264538	-2.69931	-2.5609		-1.32686			-0.821148	-1.65793
patient6	MSI-11	infl	center	224	681.852	205	2471.9	19	77.3663	73	222.211	69	832.006	4	16.2876	27	82.1875	27	325.568	0	0	1	3.04398	0	0	1	4.07191	15	45.6597	14	168.813	1	4.07191	786	2392.57	2	24.1161	784	3192.38	0.0829321	0.245585	-17.7606	-5.38037	-8.42053	-7.44442	5.86353	-2.5137	-6.88797
patient6	MSI-12	infl	center	1	3.12511	0	0	1	3.68246	35	109.379	22	454.258	13	47.8719	28	87.5032	19	392.314	9	33.1421	0	0	0	0	0	0	7	21.8758	6	123.889	1	3.68246	926	2893.85	2	41.2962	924	3402.59	0.0484306	0.271558				-0.755255	-0.26968		-1.04102	-0.353707
patient6	MSI-13	infl	center	74	225.589	67	743.285	7	29.4255	80	243.881	70	776.566	10	42.0364	50	152.425	43	477.033	7	29.4255	0	0	0	0	0	0	39	118.892	36	399.377	3	12.6109	873	2661.35	6	66.5628	867	3644.56	0.0901404	0.237889	-9.04038	-4.23649	-3.60677	-5.69191	-0.716288	-1.40087	-4.80957	-2.56274
patient6	MSI-14	infl	border	897	3222.17	826	4539.14	71	736.431	266	955.515	253	1390.32	13	134.839	151	542.416	144	791.326	7	72.6059	3	10.7765	1	5.49532	2	20.7445	73	262.228	65	357.196	8	82.9781	681	2446.26	73	401.159	608	6306.34	0.181973	0.0964109	-19.3181	-3.2418	-13.8257	-3.13567	1.1786	-2.53751	-2.57535	1.08671
patient6	MSI-15	infl	border	530	1701.44	526	2071.91	4	69.4096	212	680.575	211	831.127	1	17.3524	203	651.683	203	799.615	0	0	1	3.21026	0	0	1	17.3524	69	221.508	67	263.912	2	34.7048	295	947.027	24	94.5358	271	4702.5	0.253872	0.0576289	-19.759	0.269686	-17.2411	-0.884187		0.587744	12.89
patient6	MSI-16	infl	border	1409	4331.33	1337	5364.38	72	946.524	536	1647.69	499	2002.11	37	486.408	236	725.474	220	882.696	16	210.339	88	270.516	3	12.0368	85	1117.42	128	393.478	96	385.176	32	420.677	594	1825.98	40	160.49	554	7282.98	0.249237	0.0760678	-19.6049	-5.43563	-13.8624	6.26937	5.52049	1.73858	4.70875	4.99555
patient6	MSI-17	infl	border	850	3387.21	773	6861.04	77	556.846	313	1247.29	278	2467.49	35	253.112	169	673.457	143	1269.25	26	188.026	6	23.9097	4	35.5034	2	14.4635	25	99.6238	18	159.765	7	50.6223	806	3211.87	20	177.517	786	5684.16	0.112665	0.138279	-20.1424	-6.22852	-11.2269	-5.18684	1.62485	0.703421	0.795225	0.623467
patient7	MSI-1	infl	border	712	2128.96	680	3891.87	32	200.36	38	113.624	34	194.593	4	25.0449	15	44.8516	10	57.2333	5	31.3062	1	2.99011	1	5.72333	0	0	0	0	0	0	0	0	977	2921.33	15	85.85	962	6023.31	0.174723	0.159713	-21.7828	-3.9265	-12.0699	-1.6022	0.670709	-0.208099	3.00514	-0.695681
patient7	MSI-2	infl	border	1059	3430	980	4802.38	79	754.673	213	689.886	205	1004.58	8	76.4226	97	314.174	93	455.736	4	38.2113	8	25.9112	4	19.6016	4	38.2113	0	0	0	0	0	0	884	2863.19	18	88.207	866	8272.74	0.204065	0.104681	-19.1669	-4.59603	-14.4728	22.3378	2.84961	33.4975	9.10271	0.209722
patient7	MSI-3	infl	center	494	1469.34	465	2607.63	29	183.681	26	77.3337	23	128.979	3	19.0015	8	23.795	6	33.6468	2	12.6677	0	0	0	0	0	0	1	2.97437	1	5.6078	0	0	881	2620.42	22	123.372	859	5440.76	0.178323	0.157882	-16.3422	-0.961931	-10.6759	-0.176658	-0.253205	0.893631	-0.417713	-0.253244
patient7	MSI-4	infl	border	1318	4160.51	1267	4804.53	51	960.841	140	441.936	139	527.095	1	18.84	58	183.088	55	208.563	3	56.52	8	25.2535	2	7.5841	6	113.04	7	22.0968	7	26.5444	0	0	530	1673.04	72	273.028	458	8628.73	0.263709	0.0530785	-20.0611	-5.11213	-16.5695	8.7695		8.36611	4.69922	-0.39016
patient7	MSI-5	infl	center	514	1557.43	473	2565.22	41	281.512	60	181.801	54	292.858	6	41.1969	30	90.9004	25	135.582	5	34.3308	2	6.06002	1	5.4233	1	6.86615	0	0	0	0	0	0	859	2602.78	28	151.852	831	5705.77	0.18439	0.145642	-16.6316	-6.13816	-11.1335	-0.956734	-1.02844	0.683889	-0.101282	-2.22447
patient7	MSI-6	infl	center	921	2805.12	884	6466.31	37	193.091	42	127.921	41	299.908	1	5.21867	8	24.3658	7	51.2038	1	5.21867	0	0	0	0	0	0	0	0	0	0	0	0	995	3030.5	4	29.2593	991	5171.7	0.136709	0.19162	-20.3703	-2.11161	-6.15886	-4.20862		-0.457371	0.477413
patient7	MSI-7	infl	border	641	1998.6	521	3721.32	120	664.009	39	121.6	37	264.278	2	11.0668	10	31.1794	8	57.1411	2	11.0668	1	3.11794	0	0	1	5.53341	0	0	0	0	0	0	948	2955.81	3	21.4279	945	5229.07	0.140004	0.18072	-16.6202	-8.09394	-10.0783	1.6988	-1.04421	4.26149	-0.72632	-0.580369
patient7	MSI-8	infl	center	236	701.952	212	1341.73	24	134.679	10	29.7437	7	44.3025	3	16.8349	1	2.97437	1	6.32893	0	0	0	0	0	0	0	0	0	0	0	0	0	0	930	2766.17	6	37.9736	924	5185.16	0.158005	0.178201	-15.0737	-4.39149	-10.8359	-1.84394	3.25845	-1.14154
patient7	MSI-9	infl	border	1166	3587.71	1128	4385.32	38	560.663	222	683.08	220	855.294	2	29.5086	90	276.924	87	338.23	3	44.2629	1	3.07694	1	3.8877	0	0	3	9.23081	3	11.6631	0	0	995	3061.55	93	361.556	902	13308.4	0.257222	0.0677769	-18.1238	-3.94787	-14.2946	9.02663	-0.947982	9.70839	10.6644	-1.44036
patient7	MSI-10	infl	center	220	654.362	219	1225.27	1	6.35045	10	29.7437	10	55.9484	0	0	3	8.92311	2	11.1897	1	6.35045	0	0	0	0	0	0	0	0	0	0	0	0	1060	3152.83	37	207.009	1023	6496.51	0.178736	0.157469	-14.2691		-10.5463	-1.44838		-0.200069	-0.735085
patient7	MSI-11	infl	border	1004	3113.34	981	3994.37	23	299.136	227	703.912	226	920.212	1	13.0059	118	365.91	116	472.321	2	26.0119	10	31.0093	5	20.3587	5	65.0297	0	0	0	0	0	0	585	1814.05	48	195.443	537	6984.19	0.245595	0.076888	-21.7014	-3.28827	-16.79	17.2961		22.7773	10.8084	0.761802
patient7	MSI-12	infl	center	308	916.106	303	1581.33	5	34.5795	30	89.2311	29	151.348	1	6.9159	15	44.6156	14	73.0647	1	6.9159	3	8.92311	3	15.6567	0	0	0	0	0	0	0	0	963	2864.32	16	83.5025	947	6549.35	0.191611	0.144594	-16.6039	0.664641	-12.0603	-3.94409		-2.45422	9.73719
patient7	MSI-13	infl	border	676	2074.33	635	2826.57	41	405.001	79	242.414	79	351.652	0	0	34	104.33	33	146.893	1	9.87808	0	0	0	0	0	0	0	0	0	0	0	0	823	2525.41	97	431.775	726	7171.49	0.224654	0.101234	-17.2856	-4.06221	-12.1144	4.81262		3.25786	6.16247
patient7	MSI-14	infl	center	538	1614.39	534	2625.57	4	30.8006	66	198.048	66	324.509	0	0	34	102.025	32	157.338	2	15.4003	1	3.00073	0	0	1	7.70014	0	0	0	0	0	0	926	2778.68	58	285.174	868	6683.72	0.203384	0.129868	-19.9192	-0.820487	-15.3062	-3.14624		-0.11098	-4.04575	-0.339255
patient7	MSI-15	infl	border	613	2076.15	544	2451.47	69	940.681	79	267.562	77	346.991	2	27.2661	34	115.153	32	144.204	2	27.2661	0	0	0	0	0	0	0	0	0	0	0	0	646	2187.91	85	383.043	561	7648.14	0.221907	0.0733512	-17.1859	-6.0915	-14.4214	1.16302	-0.920047	1.6719	5.0389	-1.60506
patient7	MSI-16	infl	border	1145	3452.81	1023	4630.22	122	1102.34	551	1661.57	495	2240.43	56	505.992	437	1317.8	317	1434.78	120	1084.27	8	24.1245	5	22.6306	3	27.1067	406	1224.32	344	1556.98	62	560.205	765	2306.9	6	27.1567	759	6858	0.22094	0.110674	-18.9872	-5.91313	-12.9689	0.309032	0.111759	5.90711	0.496658	1.44656
patient7	MSI-17	infl	border	1021	3272.74	908	5098.57	113	844.03	423	1355.9	378	2122.53	45	336.118	406	1301.4	279	1566.63	127	948.601	4	12.8217	2	11.2303	2	14.9386	304	974.451	228	1280.26	76	567.666	939	3009.9	17	95.4578	922	6886.69	0.178089	0.133881	-21.1453	-6.85131	-12.0893	-6.10773	0.210393	-1.40186	0.141078	0.0829368
patient7	MSI-18	infl	border	1276	4122.63	1141	4987.12	135	1672.41	378	1221.28	336	1468.6	42	520.306	340	1098.51	259	1132.05	81	1003.45	33	106.62	7	30.5958	26	322.094	297	959.578	241	1053.37	56	693.742	617	1993.47	8	34.9666	609	7544.44	0.228789	0.0807217	-19.9406	-7.87854	-14.557	0.985049	2.53808	2.97379	8.0534	2.44394
patient7	MSI-19	infl	center	345	1390.67	266	5966.85	79	388.204	217	874.714	156	3499.35	61	299.752	243	979.519	80	1794.54	163	800.978	1	4.03094	1	22.4318	0	0	142	572.394	96	2153.45	46	226.043	1006	4055.13	2	44.8635	1004	4933.63	0.0445797	0.203501	-20.1214	-9.65285	-7.15074	-9.14453	-1.33868	-1.17921	-4.34823	-0.695401
patient7	MSI-20	infl	center	1464	4416.93	1380	6790.25	84	655.127	468	1411.97	417	2051.84	51	397.756	210	633.576	122	600.297	88	686.323	9	27.1532	8	39.3637	1	7.79913	262	790.461	207	1018.54	55	428.952	905	2730.41	12	59.0456	893	6964.62	0.203233	0.128219	-18.7747	-6.5926	-7.98287	-4.49643	-1.36636	1.97731	89.6371	-0.248498
patient7	MSI-21	infl	border	1411	4477.89	1312	5646.93	99	1196.16	590	1872.4	570	2453.31	20	241.649	413	1310.68	313	1347.17	100	1208.25	50	158.678	18	77.4731	32	386.639	318	1009.19	274	1179.31	44	531.628	711	2256.4	19	81.7771	692	8361.06	0.232339	0.0827646	-24.319	-8.55018	-17.1772	1.05265	-1.37777	7.59649	12.0933	3.9853
patient7	MSI-22	infl	center	373	1109.44	358	2346.56	15	81.6809	295	877.44	244	1599.33	51	277.715	318	945.85	198	1297.82	120	653.447	7	20.8206	7	45.8824	0	0	346	1029.13	277	1815.63	69	375.732	1191	3542.48	25	163.866	1166	6349.33	0.152564	0.183642	-21.3459	-3.4857	-15.304	-6.05973	0.19979	-0.0709177	-2.86607	-1.26179
patient7	MSI-23	infl	border	1147	3570.74	1084	4891.65	63	632.404	313	974.404	306	1380.85	7	70.2671	228	709.79	201	907.031	27	271.03	0	0	0	0	0	0	306	952.612	284	1281.58	22	220.839	703	2188.52	9	40.6133	694	6966.48	0.221602	0.0996199	-19.8366	-5.26083	-13.3867	4.77582	0.0207379	8.00165	6.51046	3.60002
patient7	MSI-24	infl	border	684	2102.62	662	2778.93	22	252.62	308	946.793	297	1246.74	11	126.31	248	762.353	216	906.72	32	367.447	3	9.22201	3	12.5933	0	0	273	839.203	260	1091.42	13	149.275	577	1773.7	65	272.856	512	5879.15	0.238221	0.0870874	-18.2599	-4.06965	-14.4935	-0.726105	0.836699	3.25226	3.01029	-0.778846
patient7	MSI-25	infl	center	927	2757.24	883	5061.8	44	272.005	563	1674.57	508	2912.11	55	340.006	313	930.978	219	1255.42	94	581.101	20	59.4874	19	108.918	1	6.18193	349	1038.06	310	1777.08	39	241.095	1150	3420.53	8	45.8601	1142	7059.76	0.174444	0.161762	-27.8709	-3.89111	-16.5864	-9.75178	-1.12347	1.14948	-5.75626	-2.3261
patient7	MSI-26	infl	center	812	2415.19	749	5071.24	63	334.2	476	1415.8	415	2809.83	61	323.591	363	1079.7	255	1726.52	108	572.914	17	50.5643	11	74.4775	6	31.8286	480	1427.7	388	2627.02	92	488.038	1285	3822.07	0	0	1285	6816.62	0.147696	0.18851	-25.0318	-4.52314	-13.5175	-6.16731	-0.993616	5.64841	-2.9867	-2.4524
patient7	MSI-27	infl	center	485	1442.57	401	2756.42	84	440.42	369	1097.54	298	2048.41	71	372.26	278	826.875	181	1244.17	97	508.58	5	14.8719	5	34.3693	0	0	326	969.645	265	1821.57	61	319.829	1344	3997.56	0	0	1344	7046.72	0.145479	0.190727	-20.2383	-7.63465	-13.1816	-5.74747	1.30366	-1.10958	-5.3806	0.826454
patient7	MSI-28	infl	border	996	5748.68	866	7899.74	130	2042.96	447	2579.98	409	3730.94	38	597.172	475	2741.59	412	3758.3	63	990.048	24	138.522	5	45.6105	19	298.586	251	1448.71	215	1961.25	36	565.742	577	3330.31	10	91.221	567	8910.43	0.109624	0.0636333	-15.0468	-5.28426	-9.60276	0.152781	2.04744	-0.871935	2.66126	2.74545
patient7	MSI-29	infl	border	1571	5012.04	1438	6192.14	133	1637.62	735	2344.91	698	3005.64	37	455.579	421	1343.14	362	1558.8	59	726.465	9	28.7132	8	34.4486	1	12.313	272	867.776	235	1011.93	37	455.579	660	2105.63	27	116.264	633	7794.1	0.23223	0.0812153	-15.9296	-4.91673	-10.422	11.6396	-0.254224	13.5183	11.1669	3.96875
patient7	MSI-30	infl	center	495	1597.41	355	7046.78	140	539.501	252	813.227	136	2699.61	116	447.015	294	948.764	74	1468.91	220	847.787	3	9.68127	0	0	3	11.5607	257	829.362	122	2421.71	135	520.233	1630	5260.16	0	0	1630	6281.33	0.0503776	0.259499	-23.8998	-12.6246	-8.5389	-14.1571	-5.06152	-0.702112	-3.6294	5.18212
patient7	MSI-31	infl	border	611	1991.03	518	2898.55	93	725.617	62	202.036	55	307.761	7	54.6164	36	117.311	30	167.87	6	46.814	11	35.845	11	61.5522	0	0	31	101.018	21	117.509	10	78.0234	841	2740.51	24	134.296	817	6374.51	0.17871	0.128167	-16.3006	-4.81779	-10.6711	3.50426	2.91215	3.35195	0.392307	-0.824492
patient7	MSI-32	infl	border	670	2123.82	624	2897.9	46	459.354	181	573.749	170	789.493	11	109.845	181	573.749	152	705.9	29	289.593	18	57.0579	18	83.5934	0	0	31	98.2665	23	106.814	8	79.8876	775	2456.66	16	74.3052	759	7579.34	0.215328	0.100141	-19.7037	-5.65155	-15.3959	0.489128	2.23423	2.39366	0.390352	0.323604
patient7	MSI-33	infl	center	697	2073.14	617	4782.64	80	386.106	19	56.5131	14	108.52	5	24.1316	11	32.7181	6	46.5086	5	24.1316	8	23.795	7	54.26	1	4.82632	20	59.4874	13	100.769	7	33.7843	1125	3346.17	0	0	1125	5429.61	0.129008	0.207197	-21.7878	-6.83733	-10.0709	0.13698	1.59119	1.67641	1.49154	-0.285398
patient7	MSI-34	infl	border	710	2420.18	615	2954.04	95	1115.33	18	61.3568	18	86.4596	0	0	12	40.9045	9	43.2298	3	35.221	13	44.3132	13	62.4431	0	0	15	51.1306	13	62.4431	2	23.4807	720	2454.27	19	91.2629	701	8229.98	0.20819	0.0851764	-18.383	-6.01382	-14.5025	2.26895		1.6276	0.381888	0.0400453
patient7	MSI-35	infl	center	986	2943.93	931	5706.46	55	320.181	4	11.9429	1	6.12939	3	17.4644	4	11.9429	3	18.3882	1	5.82148	7	20.9001	7	42.9057	0	0	10	29.8573	8	49.0351	2	11.643	1027	3066.35	6	36.7763	1021	5943.73	0.163148	0.171778	-18.0169	-6.54273	-2.85946	0.154587	-1.4292	2.17207	4.26629
patient7	MSI-36	infl	center	878	2627.74	632	4433.28	246	1284.13	10	29.9287	8	56.1175	2	10.4401	6	17.9572	5	35.0735	1	5.22004	17	50.8788	14	98.2057	3	15.6601	38	113.729	28	196.411	10	52.2004	1193	3570.5	9	63.1322	1184	6180.53	0.142558	0.191569	-18.149	-8.47218	-9.69924	5.72355	-0.522421	4.5376	1.43006
patient7	MSI-37	infl	border	969	3081.92	906	3798.92	63	829.762	19	60.4298	19	79.6682	0	0	8	25.4441	7	29.3514	1	13.1708	26	82.6934	24	100.634	2	26.3417	30	95.4155	30	125.792	0	0	545	1733.38	14	58.7029	531	6993.71	0.238489	0.0759254	-17.9095	-5.92293	-13.8109	3.45001		3.84381	-0.643066	0.480412
patient7	MSI-38	infl	center	1416	4211.71	1383	5386.53	33	415.335	16	47.5899	15	58.4222	1	12.5859	5	14.8719	4	15.5793	1	12.5859	6	17.8462	5	19.4741	1	12.5859	24	71.3849	17	66.2119	7	88.1013	580	1725.14	65	253.163	515	6481.74	0.256752	0.079454	-18.461	-3.84848	-11.9547	0.598603		0.770507	2.09927
patient7	MSI-39	infl	center	95	380.545	68	926.293	27	153.208	20	80.1147	11	149.842	9	51.0693	12	48.0688	3	40.8659	9	51.0693	9	36.0516	9	122.598	0	0	6	24.0344	1	13.622	5	28.3718	791	3168.54	0	0	791	4488.42	0.0734109	0.176231	-7.13156	-4.10244	-2.6092	2.03523	-0.364378	6.02906	-0.55647	-0.485749
patient7	MSI-40	infl	center	798	2841.16	644	5700.24	154	917.25	29	103.25	26	230.134	3	17.8685	15	53.4053	12	106.216	3	17.8685	28	99.6899	25	221.282	3	17.8685	25	89.0089	13	115.067	12	71.4741	1077	3834.5	9	79.6617	1068	6361.19	0.112978	0.167893	-18.3013	-9.81916	-4.05993	-0.892643	-1.28592	0.412394	0.714073	0.32521
patient7	MSI-41	infl	border	399	1218.53	375	1332.49	24	521.543	66	201.561	64	227.412	2	43.4619	19	58.0251	19	67.513	0	0	18	54.9711	18	63.9597	0	0	21	64.133	21	74.6196	0	0	385	1175.77	86	305.585	299	6497.55	0.281427	0.0460173	-12.9147	-3.86506	-10.2149	3.75492	-0.369268	3.86152	2.83761
patient7	MSI-42	infl	center	142	422.361	104	814.484	38	182.239	8	23.795	6	46.9895	2	9.59153	4	11.8975	2	15.6632	2	9.59153	8	23.795	8	62.6526	0	0	20	59.4874	10	78.3158	10	47.9576	1297	3857.76	2	15.6632	1295	6210.52	0.127688	0.208517	-13.4842	-6.63326	-8.08241	0.985898	-0.180575	1.70616	2.22101	1.85322
patient7	MSI-43	infl	center	267	794.157	254	1950.25	13	63.1173	26	77.3337	21	161.241	5	24.2759	15	44.6156	14	107.494	1	4.85517	31	92.2055	29	222.666	2	9.71035	20	59.4874	13	99.816	7	33.9862	1227	3649.55	1	7.67815	1226	5952.44	0.13024	0.205966	-14.809	-2.35638	-9.35238	-2.93829	1.5092	-1.21001	-1.80714
patient7	MSI-44	infl	center	49	145.744	41	363.898	8	35.7883	3	8.92311	3	26.6267	0	0	3	8.92311	3	26.6267	0	0	5	14.8719	4	35.5022	1	4.47354	29	86.2568	18	159.76	11	49.209	1250	3717.96	0	0	1250	5591.93	0.112669	0.223537	-5.71925	-0.376629	-5.61069	1.07685		1.96037	-2.13458
patient7	MSI-45	infl	border	1034	3210.89	919	4075.54	115	1191.25	107	332.269	104	461.215	3	31.0761	46	142.844	43	190.695	3	31.0761	10	31.0531	10	44.3476	0	0	44	136.634	35	155.216	9	93.2284	825	2561.88	23	101.999	802	8307.68	0.225492	0.0965371	-18.9587	-7.49531	-12.702	9.28898	0.0231934	9.82574	4.52765	0.0278642
patient7	MSI-46	infl	center	460	1380.75	353	3515.6	107	459.737	6	18.0098	6	59.7553	0	0	5	15.0082	5	49.796	0	0	6	18.0098	5	49.796	1	4.29661	18	54.0295	9	89.6329	9	38.6694	1506	4520.47	2	19.9184	1504	6462.09	0.10041	0.232742	-18.0308	-7.47548	-8.47597	1.03401		1.28775	-1.25268
patient7	MSI-47	infl	border	126	416.498	117	576.978	9	90.2334	39	128.916	37	182.463	2	20.0519	15	49.5831	11	54.2457	4	40.1037	2	6.61108	2	9.86286	0	0	9	29.7499	8	39.4515	1	10.0259	765	2528.74	12	59.1772	753	7549.53	0.202781	0.0997413	-11.5105	-0.424736	-8.33955	6.71127	-1.40574	7.16563	-2.01902	2.20532
patient7	MSI-48	infl	border	840	2646.84	688	4693.82	152	890.015	66	207.966	51	347.943	15	87.8304	58	182.758	40	272.896	18	105.396	3	9.453	2	13.6448	1	5.85536	40	126.04	35	238.784	5	29.2768	1175	3702.43	25	170.56	1150	6733.67	0.146576	0.170784	-19.9213	-9.38181	-9.4073	2.62763	-0.0187091	8.80432	3.87701	4.29918
patient8	MSI-1	non-infl	border	185	660.464	182	984.471	3	31.501	25	89.252	25	135.23	0	0	33	117.813	33	178.503	0	0	0	0	0	0	0	0	6	21.4205	6	32.4551	0	0	636	2270.57	146	789.741	490	5145.16	0.184871	0.0952351	-16.1956	-2.27929	-14.3205	-4.75612		-4.00122	-6.52794
patient8	MSI-2	non-infl	center	0	0	0	0	0	0	0	0	0	0	0	0	0	0	0	0	0	0	0	0	0	0	0	0	0	0	0	0	0	0	467	1399.76	128	542.872	339	3464.6	0.235783	0.0978468
patient8	MSI-3	non-infl	center	0	0	0	0	0	0	0	0	0	0	0	0	0	0	0	0	0	0	0	0	0	0	0	0	0	0	0	0	0	0	782	2325.96	758	2278.76	24	6725.38	0.332637	0.00356857
patient8	MSI-4	non-infl	border	0	0	0	0	0	0	2	5.94874	0	0	2	110.176	0	0	0	0	0	0	0	0	0	0	0	0	0	0	0	0	0	0	501	1490.16	389	1223.07	112	6169.87	0.318053	0.0181527
patient8	MSI-5	non-infl	center	0	0	0	0	0	0	1	3.40117	0	0	1	5.49878	0	0	0	0	0	0	0	0	0	0	0	0	0	0	0	0	0	0	442	1503.32	8	71.3279	434	2386.47	0.112158	0.181858
patient8	MSI-6	non-infl	border	0	0	0	0	0	0	0	0	0	0	0	0	0	0	0	0	0	0	0	0	0	0	0	0	0	0	0	0	0	0	320	951.799	51	193.839	269	3679.84	0.263104	0.073101
patient8	MSI-7	non-infl	center	0	0	0	0	0	0	6	18.1577	0	0	6	30.0266	0	0	0	0	0	0	0	0	0	0	0	0	0	0	0	0	0	0	344	1041.04	7	53.5923	337	1686.49	0.130616	0.199823
patient8	MSI-8	non-infl	border	0	0	0	0	0	0	0	0	0	0	0	0	0	0	0	0	0	0	0	0	0	0	0	0	0	0	0	0	0	0	440	1308.72	86	352.26	354	3845.01	0.244138	0.0920674
patient8	MSI-9	non-infl	border	0	0	0	0	0	0	0	0	0	0	0	0	0	0	0	0	0	0	0	0	0	0	0	0	0	0	0	0	0	0	381	1208.81	63	262.5	318	4229.54	0.24	0.0751854
patient8	MSI-10	non-infl	center	0	0	0	0	0	0	0	0	0	0	0	0	0	0	0	0	0	0	1	3.05536	0	0	1	4.75211	1	3.05536	1	8.55723	0	0	950	2902.6	26	222.488	924	4390.95	0.11686	0.210433
patient8	MSI-11	non-infl	border	0	0	0	0	0	0	0	0	0	0	0	0	0	0	0	0	0	0	0	0	0	0	0	0	0	0	0	0	0	0	264	785.234	27	108.567	237	2708.24	0.248695	0.0875107
patient9	MSI-1	non-infl	center	0	0	0	0	0	0	3	9.5475	2	24.0717	1	4.3265	2	6.365	0	0	2	8.65301	1	3.1825	1	12.0359	0	0	27	85.9275	17	204.61	10	43.265	728	2316.86	7	84.2511	721	3119.41	0.083085	0.231134
patient9	MSI-2	non-infl	border	533	1727.15	504	2423.59	29	288.139	36	116.655	36	173.114	0	0	52	168.502	52	250.053	0	0	4	12.9617	4	19.2349	0	0	79	255.994	74	355.845	5	49.6791	476	1542.44	80	384.698	396	3934.58	0.207956	0.100646	-17.1828	-3.02267	-12.6697	0.385013		0.94672	-0.618983
patient9	MSI-3	non-infl	center	3	10.7859	2	18.7647	1	5.82894	4	14.3812	4	37.5293	0	0	2	7.19059	2	18.7647	0	0	0	0	0	0	0	0	65	233.694	44	412.822	21	122.408	659	2369.3	45	422.205	614	3578.97	0.106583	0.171558	-1.95323			1.17208		1.02854	-1.72034
patient9	MSI-4	non-infl	border	341	1237.19	341	2081.03	0	0	84	304.763	79	482.115	5	44.7376	125	453.516	125	762.841	0	0	0	0	0	0	0	0	92	333.788	80	488.218	12	107.37	486	1763.27	75	457.704	411	3677.43	0.163861	0.111763	-17.2913		-13.5492	-5.1306	-1.35333	-2.73147	0.388176
patient9	MSI-5	non-infl	border	381	1345.68	373	1507.34	8	224.259	73	257.833	73	295.002	0	0	139	490.942	139	561.715	0	0	0	0	0	0	0	0	110	388.515	105	424.317	5	140.162	278	981.884	103	416.235	175	4905.67	0.247456	0.035673	-13.4214	0.64804	-9.9838	-0.774108		-0.237143	4.96009
patient9	MSI-6	non-infl	center	2	6.68039	0	0	2	8.23438	0	0	0	0	0	0	0	0	0	0	0	0	0	0	0	0	0	0	27	90.1853	11	194.691	16	65.875	776	2591.99	10	176.992	766	3153.77	0.0564996	0.242884	-1.97494	-2.0078
patient9	MSI-7	non-infl	border	289	1170.98	269	1355.03	20	414.236	45	182.333	43	216.603	2	41.4236	63	255.266	62	312.312	1	20.7118	1	4.05184	1	5.03729	0	0	138	559.154	128	644.773	10	207.118	314	1272.28	70	352.61	244	5053.68	0.19852	0.0482817	-11.6345	-1.31526	-9.51511	-1.53742		0.274801	-2.09846
patient9	MSI-8	non-infl	border	626	2178.35	610	2919.16	16	204.057	95	330.58	91	435.481	4	51.0143	87	302.742	85	406.768	2	25.5072	0	0	0	0	0	0	87	302.742	62	296.701	25	318.839	415	1444.11	53	253.632	362	4616.79	0.208964	0.0784094	-18.6456	-1.95701	-14.0039	0.280602	-0.160598	1.9345	-0.25464	0.096733
patient9	MSI-9	non-infl	center	6	18.9594	1	39.0972	5	17.1887	0	0	0	0	0	0	0	0	0	0	0	0	0	0	0	0	0	0	23	72.6775	8	312.778	15	51.566	802	2534.23	0	0	802	2757.06	0.0255773	0.290889	-1.89526	-1.25227	-1.5921
patient9	MSI-10	non-infl	border	471	1657.2	444	2975.19	27	200.03	62	218.146	61	408.754	1	7.40853	102	358.885	97	649.986	5	37.0427	0	0	0	0	0	0	51	179.443	34	227.83	17	125.945	676	2378.49	35	234.531	641	4748.87	0.149234	0.134979	-20.8274	-4.7879	-14.7524	-3.39907	0.99811	-1.02953	-3.42016	-1.62745
patient9	MSI-11	non-infl	center	1	3.37588	1	26.4237	0	0	1	3.37588	0	0	1	3.87035	1	3.37588	1	26.4237	0	0	0	0	0	0	0	0	38	128.283	4	105.695	34	131.592	749	2528.53	0	0	749	2898.89	0.0378449	0.258374
patient9	MSI-12	non-infl	center	0	0	0	0	0	0	2	6.60406	1	11.1699	1	4.68786	0	0	0	0	0	0	0	0	0	0	0	0	2	6.60406	0	0	2	9.37571	570	1882.16	4	44.6794	566	2653.33	0.0895267	0.213317
patient9	MSI-13	non-infl	border	300	1060.42	297	2167.84	3	20.5616	41	144.925	36	262.768	5	34.2694	4	14.139	3	21.8973	1	6.85387	0	0	0	0	0	0	77	272.175	56	408.75	21	143.931	574	2028.94	53	386.853	521	3570.87	0.137003	0.145903	-18.2022	-1.85074	-14.157	4.05031	-1.3199	7.49751	-1.9069
patient9	MSI-14	non-infl	center	0	0	0	0	0	0	13	42.8972	11	97.5144	2	10.5127	8	26.3983	6	53.1897	2	10.5127	0	0	0	0	0	0	16	52.7965	15	132.974	1	5.25634	852	2811.41	32	283.678	820	4310.2	0.112804	0.190246
patient9	MSI-15	non-infl	center	0	0	0	0	0	0	1	3.01464	1	10.4894	0	0	2	6.02929	2	20.9787	0	0	1	3.01464	1	10.4894	0	0	3	9.04393	1	10.4894	2	8.46096	631	1902.24	1	10.4894	630	2665.2	0.0953346	0.23638
patient9	MSI-16	non-infl	border	842	2726.48	806	4128.67	36	316.894	37	119.81	31	158.795	6	52.8157	79	255.81	74	379.059	5	44.0131	0	0	0	0	0	0	9	29.1429	5	25.6121	4	35.2105	470	1521.91	29	148.55	441	3881.96	0.19522	0.113603	-20.6997	-3.63008	-16.1388	6.83504	2.66315	4.28831	10.15	0.0596197
patient10	MSI-1	non-infl	border	725	2215.58	666	3206.92	59	493.506	355	1084.87	325	1564.94	30	250.935	667	2038.33	619	2980.61	48	401.497	18	55.0075	14	67.4128	4	33.4581	234	715.097	193	929.334	41	342.945	712	2175.85	16	77.0432	696	5821.7	0.207676	0.119553	-18.8288	-3.30605	-10.7931	-4.0243	-0.276782	0.912589	2.86437	4.30194
patient10	MSI-2	non-infl	border	474	1617.58	423	2162.5	51	523.493	291	993.074	234	1196.28	57	585.08	542	1849.64	437	2234.07	105	1077.78	10	34.1263	7	35.786	3	30.7937	70	238.884	49	250.502	21	215.556	532	1815.52	20	102.246	512	5255.46	0.195607	0.0974225	-14.2239	-3.02513	-10.3184	-0.561479	0.556559	1.83136	1.74266	-1.29437
patient10	MSI-3	non-infl	border	791	2391.76	672	3022.67	119	1097.8	271	819.429	231	1039.04	40	369.009	492	1487.67	417	1875.68	75	691.892	18	54.427	15	67.4704	3	27.6757	133	402.155	107	481.289	26	239.856	702	2122.65	49	220.403	653	6024.08	0.22232	0.108398	-17.0783	-7.69052	-12.6328	2.33961	-2.58343	4.02769	-1.90365	0.151104
patient10	MSI-4	non-infl	border	667	2123.13	624	2796.01	43	472.611	374	1190.48	333	1492.1	41	450.629	679	2161.33	636	2849.78	43	472.611	20	63.662	19	85.1349	1	10.991	150	477.465	123	551.136	27	296.756	601	1913.04	13	58.2502	588	6462.69	0.223175	0.0909838	-18.4284	-3.28561	-12.9439	-4.93872	-1.38055	-2.279	2.39804	1.13946
patient10	MSI-5	non-infl	border	963	2960.08	878	3245.71	85	1550.56	434	1334.03	384	1419.54	50	912.096	458	1407.8	429	1585.89	29	529.015	14	43.0333	13	48.0572	1	18.2419	44	135.247	40	147.868	4	72.9676	417	1281.78	68	251.376	349	6366.43	0.270511	0.0548188	-10.6997	1.27951	-8.72607	3.77168	-0.387521	4.63121	5.8351	1.59626
patient10	MSI-6	non-infl	center	36	107.616	24	268.795	12	48.9324	106	316.868	49	548.789	57	232.429	71	212.242	20	223.995	51	207.963	15	44.8398	14	156.797	1	4.0777	44	131.53	17	190.396	27	110.098	1329	3972.81	2	22.3995	1327	5411.11	0.0892875	0.245236	-6.39788	-4.3719	-3.12545	-1.42811	1.67683	0.878755	0.431546	-1.37886
patient10	MSI-7	non-infl	center	80	237.95	48	355.822	32	158.961	169	502.669	107	793.187	62	307.988	145	431.284	81	600.45	64	317.923	3	8.92311	2	14.8259	1	4.96754	64	190.36	33	244.628	31	153.994	1109	3298.58	12	88.9556	1097	5449.4	0.134899	0.201307	-9.76574	-4.3183	-4.64339	-0.563997	-1.28448	1.56314	0.287448	2.30424
patient10	MSI-8	non-infl	border	808	2466.62	702	2810.8	106	1362.05	453	1382.89	436	1745.74	17	218.443	378	1153.94	328	1313.31	50	642.479	15	45.7912	13	52.0519	2	25.6991	56	170.954	41	164.164	15	192.744	587	1791.96	5	20.02	582	7478.45	0.249751	0.0778236	-15.8423	-5.52524	-12.9427	3.5767	-0.943051	0.868471	2.18145	0.40336
patient10	MSI-9	non-infl	center	495	1518.7	339	2394.81	156	846.081	321	984.857	228	1610.67	93	504.395	304	932.7	234	1653.05	70	379.652	8	24.5447	8	56.5147	0	0	216	662.708	146	1031.39	70	379.652	1091	3347.29	18	127.158	1073	5819.52	0.141556	0.184379	-19.2057	-9.22892	-11.1247	-2.51567	3.50426	-0.670705	-1.84528	-0.153506
patient10	MSI-10	non-infl	center	106	315.283	26	276.315	80	330.428	162	481.848	79	839.574	83	342.819	107	318.258	32	340.081	75	309.776	1	2.97437	0	0	1	4.13035	110	327.181	35	371.963	75	309.776	1161	3453.25	0	0	1161	4795.34	0.0940954	0.24211	-9.33814	-8.91149	-2.67301	0.966539	0.561867	-0.582537	-3.00496	-1.53376
patient10	MSI-11	non-infl	center	88	261.745	62	566.633	26	114.645	138	410.463	82	749.418	56	246.927	140	416.412	55	502.659	85	374.801	112	333.13	2	18.2785	110	485.036	113	336.104	65	594.051	48	211.652	1203	3578.17	8	73.114	1195	5269.26	0.109418	0.226787	-10.1768	-4.46984	-6.99595	-3.72934	-1.75581	-2.74706	-2.23272	2.67396
patient10	MSI-12	non-infl	center	39	116.507	26	198.664	13	63.7661	105	313.672	67	511.941	38	186.393	106	316.66	64	489.019	42	206.014	11	32.8609	1	7.64091	10	49.0509	48	143.393	36	275.073	12	58.8611	1174	3507.15	14	106.973	1160	5689.9	0.130874	0.20387	-6.32965	-1.57248	-3.01983	-1.66971	-0.501111	-1.15039	-0.37899	4.40502
patient10	MSI-13	non-infl	center	113	349.402	46	407.248	67	318.356	150	463.808	63	557.753	87	413.387	91	281.377	46	407.248	45	213.821	4	12.3682	3	26.5596	1	4.75157	48	148.418	14	123.945	34	161.554	934	2887.98	31	274.45	903	4290.67	0.112953	0.210457	-8.53511	-6.48463	-4.4626	-1.76609	-0.21489	-1.19232	2.34918	0.410257
patient10	MSI-14	non-infl	center	210	631.755	130	862.936	80	440.144	195	586.63	125	829.746	70	385.126	119	357.995	74	491.21	45	247.581	6	18.0501	2	13.2759	4	22.0072	74	222.618	54	358.45	20	110.036	936	2815.82	32	212.415	904	4973.63	0.150648	0.181759	-12.8303	-6.16591	-7.7912	-3.27539	-2.97255	2.58249	0.404324	0.0653321
patient10	MSI-15	non-infl	border	903	3104.57	823	3084.94	80	3322.04	458	1574.63	455	1705.53	3	124.576	592	2035.34	573	2147.84	19	788.984	13	44.6949	13	48.7294	0	0	154	529.462	141	528.526	13	539.831	306	1052.05	89	333.609	217	9011.02	0.26678	0.0240816	-16.4615	-2.64585	-15.7649	9.39534	1.27758	6.15408	13.388	9.98293
patient10	MSI-16	non-infl	center	167	499.202	96	803.188	71	330.217	226	675.567	113	945.419	113	525.556	188	561.976	70	585.658	118	548.811	1	2.98923	0	0	1	4.65094	135	403.547	78	652.59	57	265.104	1130	3377.83	18	150.598	1112	5171.85	0.119524	0.21501	-14.2202	-9.39748	-6.26336	-3.99752	-1.09574	-0.453799	0.189618	-0.82571
patient10	MSI-17	non-infl	center	302	938.766	194	1728.22	108	515.65	270	839.294	159	1416.43	111	529.973	212	659.002	139	1238.26	73	348.541	3	9.32549	0	0	3	14.3236	199	618.591	136	1211.53	63	300.796	1061	3298.12	10	89.0834	1051	5018.04	0.112254	0.209444	-15.1366	-7.54347	-8.49991	-3.8979	-1.25778	-0.508998	-2.75644	-1.86207
patient10	MSI-18	non-infl	border	253	813.197	228	1574.19	25	150.348	293	941.766	245	1691.56	48	288.668	252	809.983	171	1180.64	81	487.127	1	3.21422	0	0	1	6.01392	88	282.851	59	407.355	29	174.404	965	3101.72	5	34.5216	960	5773.36	0.144837	0.166281	-14.3535	-5.24959	-9.90702	-9.78018	-1.97144	-4.61465	5.78457	-1.03227
patient10	MSI-19	non-infl	border	420	1942.83	389	2105.49	31	986.478	148	684.615	129	698.223	19	604.616	395	1827.18	344	1861.93	51	1622.92	3	13.8773	3	16.2377	0	0	4	18.5031	3	16.2377	1	31.8219	348	1609.77	55	297.692	293	9323.81	0.184755	0.0314249	-13.3437	-1.40416	-12.0153	-4.72567	-0.835108	-4.9208	-2.64433	-2.49766
patient11	MSI-1	non-infl	border	872	4337.29	817	4890.51	55	1618.19	394	1959.74	369	2208.81	25	735.54	266	1323.07	237	1418.67	29	853.226	127	631.693	12	71.8312	115	3383.48	127	631.693	105	628.523	22	647.275	274	1362.87	28	167.606	246	7237.71	0.167058	0.0339887	-13.521	-2.76501	-11.8181	4.87847	0.429963	5.32296	12.7627	0.535702
patient11	MSI-2	non-infl	border	808	2700.12	803	2790.58	5	435.098	663	2215.57	660	2293.63	3	261.059	479	1600.69	478	1661.14	1	87.0197	34	113.619	17	59.0783	17	1479.33	295	985.813	284	986.955	11	957.217	307	1025.91	185	642.911	122	10616.4	0.287754	0.0114917	-19.8487	-1.5991	-18.4785	3.53899	1.12506	3.99347	6.10148
patient11	MSI-3	non-infl	center	1	4.30261	1	64.4723	0	0	4	17.2104	0	0	4	18.4411	3	12.9078	2	128.945	1	4.61028	18	77.4469	0	0	18	82.985	0	0	0	0	0	0	1547	6656.13	2	128.945	1545	7122.88	0.0155105	0.216907				-0.13784			0.520647
patient11	MSI-4	non-infl	border	1118	3892.25	1105	4420.2	13	349.004	536	1866.05	527	2108.1	9	241.618	466	1622.35	453	1812.08	13	349.004	68	236.738	2	8.00036	66	1771.87	145	504.809	131	524.024	14	375.851	434	1510.94	117	468.021	317	8510.33	0.249989	0.0372488	-22.1596	-3.41025	-19.2782	-2.30344	-1.72186	-0.0769457	0.212267	-0.413958
patient11	MSI-5	non-infl	border	8	32.2682	6	102.02	2	10.5758	5	20.1676	5	85.0171	0	0	1	4.03352	0	0	1	5.28791	3	12.1006	0	0	3	15.8637	0	0	0	0	0	0	930	3751.18	23	391.079	907	4796.14	0.0588117	0.189111	-1.78419	1.50373	-2.61541	-1.38351		-1.89919
patient11	MSI-6	non-infl	center	0	0	0	0	0	0	7	30.6991	0	0	7	31.9198	2	8.77116	0	0	2	9.11994	12	52.627	0	0	12	54.7196	0	0	0	0	0	0	1472	6455.57	1	114.675	1471	6707.71	0.00872026	0.2193
patient11	MSI-7	non-infl	center	0	0	0	0	0	0	10	36.6126	1	63.5084	9	34.9672	2	7.32252	0	0	2	7.77049	83	303.885	0	0	83	322.475	0	0	0	0	0	0	1172	4291	1	63.5084	1171	4549.62	0.0157459	0.257384
patient11	MSI-8	non-infl	border	373	1315.21	350	1738.03	23	279.713	266	937.927	247	1226.55	19	231.067	328	1156.54	312	1549.33	16	194.583	351	1237.64	25	124.145	326	3964.63	87	306.765	78	387.333	9	109.453	689	2429.44	54	268.154	635	7722.51	0.201377	0.0822271	-14.0602	-5.3406	-10.626	-1.35489	-0.00419471	1.19302	6.94685	-2.01798
patient11	MSI-9	non-infl	border	0	0	0	0	0	0	42	174.535	36	623.084	6	32.8116	9	37.4003	7	121.155	2	10.9372	229	951.631	0	0	229	1252.31	11	45.7115	9	155.771	2	10.9372	1232	5119.69	24	415.389	1208	6606.06	0.0577771	0.182862
patient11	MSI-10	non-infl	border	1013	3780.77	988	6052.47	25	238.788	567	2116.19	543	3326.41	24	229.237	304	1134.61	282	1727.53	22	210.133	53	197.81	7	42.8819	46	439.37	95	354.564	88	539.086	7	66.8607	878	3276.92	17	104.142	861	8223.86	0.163239	0.104695	-24.0639	-4.40794	-14.8865	-9.24027	-0.771595	-1.793	-5.09408	-2.4623
patient11	MSI-11	non-infl	center	0	0	0	0	0	0	0	0	0	0	0	0	0	0	0	0	0	0	10	37.4015	1	9.47328	9	55.621	1	3.74015	1	9.47328	0	0	583	2180.5	29	274.725	554	3423.78	0.10556	0.161809
patient11	MSI-12	non-infl	center	68	218.913	66	709.233	2	9.19256	189	608.45	170	1826.81	19	87.3293	172	553.722	142	1525.93	30	137.888	39	125.553	0	0	39	179.255	48	154.527	36	386.854	12	55.1554	1693	5450.29	6	64.4757	1687	7753.93	0.0930583	0.217567	-10.5434		-6.01928	-4.87435	-0.65876	0.44478	-6.59804	-0.347819
patient11	MSI-13	non-infl	border	941	3789.96	929	5594.61	12	145.924	401	1615.06	387	2330.59	14	170.244	332	1337.16	321	1933.12	11	133.763	113	455.118	1	6.02219	112	1361.95	112	451.09	97	584.152	15	182.404	760	3060.97	53	319.176	707	8597.33	0.166053	0.0822348	-22.4272	-3.79393	-15.8032	-4.71786	-0.480325	0.834112	2.68962	-0.0945599
patient11	MSI-14	non-infl	border	918	3632.29	911	4452.46	7	145.449	545	2156.43	538	2629.45	7	145.449	396	1566.87	377	1842.57	19	394.789	83	328.41	1	4.88744	82	1703.83	131	518.334	124	606.043	7	145.449	454	1796.36	48	234.597	406	8436.01	0.204606	0.048127	-18.5348	-1.09711	-15.1981	-1.51015	-1.49245	1.42379	11.3429	-1.46395
patient11	MSI-15	non-infl	border	316	1183.82	311	1531.32	5	78.3202	269	1007.74	257	1265.43	12	187.969	264	989.013	252	1240.82	12	187.969	168	629.372	7	34.4671	161	2521.91	82	307.194	75	369.29	7	109.648	682	2554.95	58	285.585	624	9774.37	0.203092	0.0638405	-13.6811	-2.31579	-11.443	-5.10746	-0.649033	-3.16878	-2.17239	-0.869944
patient12	MSI-1	non-infl	border	1	3.60613	1	9.11196	0	0	6	21.6368	5	45.5598	1	5.96803	3	10.8184	2	18.2239	1	5.96803	0	0	0	0	0	0	26	93.7595	15	136.679	11	65.6483	463	1669.64	5	45.5598	458	2733.36	0.109746	0.167559				-1.34925		-1.15181	-1.26718
patient12	MSI-2	non-infl	center	0	0	0	0	0	0	0	0	0	0	0	0	0	0	0	0	0	0	0	0	0	0	0	0	2	5.94874	0	0	2	6.23145	484	1439.6	0	0	484	1508.01	0.0152529	0.320953
patient12	MSI-3	non-infl	border	0	0	0	0	0	0	66	228.811	29	327.268	37	185.152	30	104.005	16	180.562	14	70.0577	0	0	0	0	0	0	120	416.02	44	496.545	76	380.313	488	1691.82	0	0	488	2442.01	0.0886123	0.199835
patient12	MSI-4	non-infl	center	0	0	0	0	0	0	4	11.9486	4	58.7223	0	0	10	29.8716	10	146.806	0	0	0	0	0	0	0	0	27	80.6532	18	264.25	9	33.7522	762	2276.21	1	14.6806	761	2853.94	0.0681172	0.266649
patient12	MSI-5	non-infl	center	3	8.97591	0	0	3	10.7155	26	77.7912	4	73.7194	22	78.5803	12	35.9036	3	55.2896	9	32.1465	0	0	0	0	0	0	311	930.502	83	1529.68	228	814.378	870	2603.01	0	0	870	3107.5	0.0542598	0.279968	-2.70984	-2.60271		-1.7377	-1.79376		-1.27857	-1.44678
patient12	MSI-6	non-infl	center	0	0	0	0	0	0	4	12.1796	1	41.6317	3	9.85556	1	3.04491	0	0	1	3.28519	0	0	0	0	0	0	5	15.2246	1	41.6317	4	13.1407	898	2734.33	1	41.6317	897	2946.81	0.0240201	0.304397
patient12	MSI-7	non-infl	center	0	0	0	0	0	0	7	20.8206	2	39.001	5	17.5485	2	5.94874	1	19.5005	1	3.5097	0	0	0	0	0	0	55	163.59	24	468.012	31	108.801	705	2096.93	3	58.5015	702	2463.81	0.0512807	0.284925
patient12	MSI-8	non-infl	border	0	0	0	0	0	0	5	16.4839	4	27.0664	1	6.42919	5	16.4839	5	33.833	0	0	0	0	0	0	0	0	95	313.195	36	243.597	59	379.322	668	2202.26	2	13.5332	666	4281.84	0.147785	0.155541
patient12	MSI-9	non-infl	center	0	0	0	0	0	0	0	0	0	0	0	0	1	3.02517	1	23.9602	0	0	0	0	0	0	0	0	19	57.4783	10	239.602	9	31.1609	582	1760.65	2	47.9205	580	2008.14	0.0417358	0.288824
patient12	MSI-10	non-infl	center	0	0	0	0	0	0	1	3.00813	1	13.8725	0	0	1	3.00813	0	0	1	3.84103	0	0	0	0	0	0	23	69.1871	5	69.3624	18	69.1385	639	1922.2	1	13.8725	638	2450.58	0.0720852	0.260347
patient12	MSI-11	non-infl	border	7	23.8503	5	33.3224	2	13.9423	55	187.395	48	319.895	7	48.7981	17	57.9222	15	99.9672	2	13.9423	1	3.40719	1	6.66448	0	0	340	1158.44	200	1332.9	140	975.963	603	2054.53	5	33.3224	598	4168.76	0.150049	0.143448	0.419757	-0.859632	0.0695519	0.324424	0.855357	-0.694884	0.387947	1.134
patient12	MSI-12	non-infl	center	0	0	0	0	0	0	12	35.6925	8	182.696	4	13.6791	1	2.97437	1	22.8371	0	0	0	0	0	0	0	0	39	116	20	456.741	19	64.9757	658	1957.14	0	0	658	2250.21	0.0437885	0.292417
patient12	MSI-13	non-infl	border	2	6.80139	2	13.3465	0	0	13	44.209	11	73.4055	2	13.8691	2	6.80139	2	13.3465	0	0	0	0	0	0	0	0	119	404.683	98	653.976	21	145.626	546	1856.78	25	166.831	521	3612.91	0.149853	0.144205	-0.821699		-0.58599	0.00846077		0.136155	-0.963143
patient12	MSI-14	non-infl	border	1	3.24925	1	6.18647	0	0	3	9.74776	3	18.5594	0	0	3	9.74776	3	18.5594	0	0	0	0	0	0	0	0	69	224.199	56	346.442	13	88.9681	434	1410.18	65	402.121	369	2525.33	0.161643	0.14612				-1.47001		-1.3172	-1.11467
patient12	MSI-15	non-infl	border	4	12.2454	3	37.9938	1	4.03726	39	119.393	21	265.957	18	72.6706	10	30.6135	5	63.3231	5	20.1863	0	0	0	0	0	0	570	1744.97	241	3052.17	329	1328.26	1085	3321.57	0	0	1085	4380.42	0.0789602	0.247693	-1.72006		-0.77463	-1.32898	-0.571898	-0.405651	-2.00354	-1.09676
patient12	MSI-16	non-infl	border	5	17.0778	5	45.7911	0	0	30	102.467	14	128.215	16	87.1521	19	64.8955	12	109.899	7	38.1291	0	0	0	0	0	0	312	1065.65	25	228.955	287	1563.29	922	3149.14	0	0	922	5022.14	0.109192	0.183587	-3.33293		-3.37985	-0.892833		-1.03601	-1.55116
patient13	MSI-1	non-infl	border	227	1374.37	159	2873.52	68	619.114	184	1114.02	128	2313.27	56	509.859	179	1083.75	120	2168.69	59	537.173	50	302.724	6	108.435	44	400.603	51	308.778	23	415.666	28	254.929	712	4310.78	19	343.376	693	6309.5	0.0553329	0.109834	-12.2314	-3.3434	-5.62088	-4.83948	-4.08704	-0.876127	-3.39862	-1.1727
patient13	MSI-2	non-infl	border	351	1742.34	320	3185.37	31	306.951	235	1166.53	202	2010.76	33	326.754	193	958.042	171	1702.18	22	217.836	35	173.738	28	278.72	7	69.3115	79	392.152	59	587.302	20	198.033	571	2834.41	67	666.937	504	4990.43	0.100459	0.100993	-15.0542	-3.10542	-10.8433	-8.73681	-1.10489	-6.22106	-8.91558	-1.31623
patient13	MSI-3	non-infl	border	6	29.7315	5	148.426	1	5.94814	46	227.941	23	682.761	23	136.807	2	9.91048	0	0	2	11.8963	9	44.5972	1	29.6852	8	47.5851	13	64.4181	3	89.0557	10	59.4814	864	4281.33	30	890.557	834	4960.75	0.0336868	0.16812	-2.63922		-1.80369	1.56853		0.990601	0.0187886
patient13	MSI-4	non-infl	border	902	4244.5	867	6221.09	35	478.498	545	2564.58	505	3623.59	40	546.855	530	2494	491	3523.13	39	533.184	134	630.558	107	767.77	27	369.127	160	752.905	125	896.927	35	478.498	507	2385.77	70	502.279	437	5974.39	0.139365	0.0731455	-16.3312	-3.74262	-10.4892	-6.23122	-0.233	-1.53387	0.670903	0.335348
patient13	MSI-5	non-infl	center	0	0	0	0	0	0	28	192.732	15	447.293	13	116.337	0	0	0	0	0	0	2	13.7666	0	0	2	17.898	9	61.9496	3	89.4586	6	53.694	665	4577.39	20	596.39	645	5772.11	0.0335351	0.111744	-1.60851		-1.53184	0.127261		-0.167231	-0.884361
patient13	MSI-6	non-infl	center	10	56.768	4	128.572	6	41.3666	13	73.7984	4	128.572	9	62.0499	6	34.0608	5	160.715	1	6.89444	4	22.7072	1	32.1429	3	20.6833	17	96.5056	4	128.572	13	89.6277	730	4144.07	15	482.144	715	4929.52	0.0311111	0.145044	-3.48688	-0.955806	-2.11567	0.947678	1.16069	0.352311	0.87425	0.638869
patient13	MSI-7	non-infl	border	787	3758.29	662	5098.17	125	1571.28	435	2077.33	357	2749.31	78	980.476	383	1829	333	2564.49	50	628.51	55	262.651	44	338.851	11	138.272	140	668.565	88	677.702	52	653.651	585	2793.65	56	431.265	529	6649.64	0.129851	0.0795532	-18.1096	-7.06319	-13.185	-8.1807	-2.04266	-4.55401	1.77157	-0.818507
patient13	MSI-8	non-infl	center	59	385.375	49	720.906	10	117.471	94	613.988	65	956.303	29	340.666	16	104.509	11	161.836	5	58.7355	5	32.6589	0	0	5	58.7355	26	169.826	18	264.823	8	93.9767	446	2913.18	18	264.823	428	5027.76	0.0679701	0.0851274	-6.6393	-1.94219	-5.68656	-0.0903941	0.21709	-0.101906	-0.316956	-1.28478
patient13	MSI-9	non-infl	center	5	31.7953	4	44.5142	1	14.8375	73	464.212	55	612.07	18	267.075	51	324.312	32	356.113	19	281.913	7	44.5135	0	0	7	103.863	43	273.44	29	322.728	14	207.725	377	2397.37	21	233.699	356	5282.15	0.089859	0.0673968	-1.44945		0.625539	1.15201	-0.818667	2.9518	3.94127	0.558961
patient13	MSI-10	non-infl	border	269	1432.54	193	1925.09	76	868.333	201	1070.41	129	1286.72	72	822.632	162	862.717	126	1256.8	36	411.316	68	362.128	33	329.161	35	399.89	81	431.358	40	398.983	41	468.443	546	2907.68	77	768.042	469	5358.53	0.100255	0.087524	-11.2039	-6.33134	-7.39585	-4.12896	-1.05916	-2.66171	15.257	12.4053
patient13	MSI-11	non-infl	center	11	81.1872	11	398.173	0	0	23	169.755	16	579.16	7	64.8971	5	36.9033	3	108.593	2	18.542	3	22.142	0	0	3	27.813	22	162.374	16	579.16	6	55.6261	566	4177.45	8	289.58	558	5173.22	0.0276262	0.107863	-2.8883		-1.92386	-0.612988		-0.172063	-1.5721
patient13	MSI-12	non-infl	center	64	351.648	50	943.676	14	108.514	25	137.363	17	320.85	8	62.008	7	38.4616	5	94.3676	2	15.502	6	32.967	3	56.6205	3	23.253	17	93.4066	8	150.988	9	69.759	636	3494.51	21	396.344	615	4766.86	0.0529843	0.129016	-10.0053	-3.38331	-7.59723	-3.06985	0.61981	-1.75937	-3.17444	1.44572
patient13	MSI-13	non-infl	border	845	3709.39	669	5992.28	176	1515.2	597	2620.72	465	4165.04	132	1136.4	466	2045.65	337	3018.53	129	1110.57	100	438.981	75	671.781	25	215.227	210	921.861	105	940.493	105	903.953	759	3331.87	27	241.841	732	6301.84	0.111644	0.116157	-18.2855	-7.76679	-8.62856	-5.21886	0.00557182	1.95315	9.09116	-0.104775
patient13	MSI-14	non-infl	center	83	441.328	30	1439.18	53	316.941	42	223.323	21	1007.43	21	125.58	32	170.151	16	767.564	16	95.6803	9	47.8548	1	47.9728	8	47.8401	42	223.323	14	671.619	28	167.44	915	4865.24	10	479.728	905	5411.92	0.0208452	0.167224	-7.37314	-4.58544	-0.956205	0.456008	0.752807	0.94148	-2.71038	-1.7953
patient13	MSI-15	non-infl	border	909	3477.15	861	5698.37	48	435.079	637	2436.69	607	4017.32	30	271.924	295	1128.45	274	1813.42	21	190.347	55	210.389	45	297.824	10	90.6414	100	382.525	82	542.702	18	163.155	863	3301.19	15	99.2748	848	7686.39	0.151096	0.110325	-20.3825	-6.02602	-12.8701	-11.1527	-0.434196	-6.60929	-5.98481	-1.98573
patient13	MSI-16	non-infl	border	872	3446.33	662	5134.76	210	1692.22	531	2098.63	429	3327.51	102	821.935	409	1616.46	326	2528.6	83	668.83	89	351.747	59	457.63	30	241.746	200	790.444	134	1039.36	66	531.841	750	2964.16	31	240.45	719	5793.84	0.128925	0.124097	-19.4747	-12.009	-10.6132	-7.35664	-4.39828	-2.38786	-3.98792	-3.94683
patient14	MSI-1	non-infl	center	0	0	0	0	0	0	8	23.795	6	32.2184	2	13.3354	1	2.97437	0	0	1	6.66772	0	0	0	0	0	0	4	11.8975	4	21.4789	0	0	1099	3268.83	155	832.308	944	6294.33	0.186229	0.149976
patient14	MSI-2	non-infl	center	1	2.97437	0	0	1	4.24852	37	110.052	16	158.684	21	89.2188	3	8.92311	2	19.8355	1	4.24852	0	0	0	0	0	0	2	5.94874	1	9.91777	1	4.24852	1164	3462.17	14	138.849	1150	4885.79	0.100829	0.235376				-0.213868	-0.499162		-1.08092
patient14	MSI-3	non-infl	center	0	0	0	0	0	0	5	14.8719	5	19.8152	0	0	5	14.8719	4	15.8522	1	11.9226	0	0	0	0	0	0	0	0	0	0	0	0	713	2120.73	229	907.538	484	5770.53	0.252331	0.0838744
patient14	MSI-4	non-infl	center	0	0	0	0	0	0	6	17.8462	3	28.6416	3	12.961	6	17.8462	2	19.0944	4	17.2814	0	0	0	0	0	0	0	0	0	0	0	0	1236	3676.32	3	28.6416	1233	5326.99	0.104743	0.231463
patient14	MSI-5	non-infl	center	0	0	0	0	0	0	6	17.8462	5	19.356	1	12.8391	2	5.94874	2	7.74239	0	0	0	0	0	0	0	0	0	0	0	0	0	0	805	2394.37	289	1118.78	516	6624.95	0.258318	0.0778873
patient14	MSI-6	non-infl	center	8	23.795	6	70.8689	2	7.95096	30	89.2311	10	118.115	20	79.5096	6	17.8462	2	23.623	4	15.9019	2	5.94874	0	0	2	7.95096	0	0	0	0	0	0	1091	3245.04	8	94.4919	1083	4305.44	0.0846634	0.251542	-2.79068	1.31826	-0.617158	4.22994	2.64549	0.328237	-0.6023	0.968622
patient14	MSI-7	non-infl	center	0	0	0	0	0	0	17	50.5643	17	54.1209	0	0	12	35.6925	11	35.0194	1	45.2608	1	2.97437	1	3.18358	0	0	0	0	0	0	0	0	556	1653.75	427	1359.39	129	5838.65	0.314111	0.0220942
patient14	MSI-8	non-infl	center	7	20.8206	3	18.082	4	23.4887	42	124.924	25	150.684	17	99.8269	5	14.8719	4	24.1094	1	5.87217	0	0	0	0	0	0	0	0	0	0	0	0	944	2807.81	85	512.324	859	5044.19	0.165911	0.170295	-2.78717	-1.85987	0.941529	0.192269	0.652577	1.91995	0.405006
patient14	MSI-9	non-infl	center	0	0	0	0	0	0	29	86.2568	19	89.5519	10	80.6204	4	11.8975	3	14.1398	1	8.06204	0	0	0	0	0	0	0	0	0	0	0	0	826	2456.83	218	1027.49	608	4901.72	0.212167	0.124038
patient14	MSI-10	non-infl	border	5	14.8719	4	17.0636	1	9.82429	78	232.001	56	238.891	22	216.134	36	107.077	27	115.179	9	88.4186	0	0	0	0	0	0	0	0	0	0	0	0	789	2346.78	231	985.424	558	5481.95	0.234417	0.101789	-2.92732		-2.23187	-1.51885	-0.58755	-1.1414	-0.237677	-0.704508
patient14	MSI-11	non-infl	border	4	11.8975	4	15.724	0	0	90	267.693	65	255.514	25	305.561	17	50.5643	14	55.0339	3	36.6673	0	0	0	0	0	0	12	35.6925	9	35.3789	3	36.6673	793	2358.68	271	1065.3	522	6380.11	0.254389	0.0818168	-1.83455		-1.76245	-1.70091		-1.65282	-1.04936
patient14	MSI-12	non-infl	border	51	151.693	51	171.179	0	0	147	437.233	143	479.973	4	104.515	53	157.642	46	154.397	7	182.9	0	0	0	0	0	0	8	23.795	8	26.8516	0	0	591	1757.85	359	1204.97	232	6061.84	0.297933	0.0382722	-4.97251		-4.68741	-0.44212		-0.194781	-0.833634
patient14	MSI-13	non-infl	border	148	446.443	136	539.205	12	151.35	138	416.278	131	519.381	7	88.2877	26	78.4291	22	87.2243	4	50.4501	0	0	0	0	0	0	42	126.693	34	134.801	8	100.9	791	2386.05	252	999.115	539	6798.15	0.252223	0.0792863	-8.65508	-2.27523	-8.2267	-5.66029	0.357244	-5.35792	-3.16433	1.01046
patient14	MSI-14	non-infl	border	18	53.5387	16	62.2884	2	25.2092	115	342.053	107	416.554	8	100.837	16	47.5899	14	54.5024	2	25.2092	1	2.97437	1	3.89303	0	0	8	23.795	7	27.2512	1	12.6046	529	1573.44	103	400.982	426	5369.57	0.256869	0.079336	-1.98248	-1.69164	-1.95195	-0.825716	-1.23922	1.0944	-2.30843	-2.21434
patient14	MSI-15	non-infl	border	17	50.5643	17	68.8566	0	0	122	362.873	101	409.089	21	235.122	40	118.975	30	121.512	10	111.963	1	2.97437	1	4.05039	0	0	6	17.8462	5	20.2519	1	11.1963	727	2162.37	189	765.523	538	6023.59	0.24689	0.0893155	-2.33893		-2.14342	-2.55835		-2.53624	-0.499467
patient14	MSI-16	non-infl	border	6	17.8462	1	5.16724	5	35.0438	56	166.565	22	113.679	34	238.298	12	35.6925	4	20.669	8	56.0701	1	2.97437	1	5.16724	0	0	14	41.6412	8	41.3379	6	42.0525	622	1850.06	40	206.69	582	4079.1	0.193527	0.142679	-3.22215	-2.38888		-2.1478	-2.10432	-1.11377	-1.32811	-0.208007
patient14	MSI-17	non-infl	border	1	2.97437	0	0	1	6.09271	48	142.77	26	151.097	22	134.04	24	71.3849	9	52.3028	15	91.3906	0	0	0	0	0	0	1	2.97437	0	0	1	6.09271	881	2620.42	57	331.251	824	5020.39	0.172075	0.164131				0.151777	-0.29074		-0.361974	-0.464824
patient14	MSI-18	non-infl	border	0	0	0	0	0	0	78	232.001	25	161.39	53	292.331	24	71.3849	6	38.7337	18	99.2822	0	0	0	0	0	0	3	8.92311	0	0	3	16.547	756	2248.62	13	83.9229	743	4098.15	0.154904	0.181301
patient15	MSI-1	non-infl	border	260	773.337	255	1023.5	5	57.4307	170	505.643	168	674.309	2	22.9723	173	514.566	173	694.377	0	0	0	0	0	0	0	0	0	0	0	0	0	0	691	2055.29	138	553.896	553	6351.84	0.249144	0.0870614	-13.591	-0.349394	-11.6978	-2.94796	-0.369909	-0.645853	-0.772273
patient15	MSI-2	non-infl	border	286	850.67	286	1387.75	0	0	115	342.053	115	558.011	0	0	119	353.95	118	572.567	1	7.68544	1	2.97437	1	4.85227	0	0	0	0	0	0	0	0	768	2284.32	87	422.147	681	5233.78	0.206089	0.130116	-15.7184		-10.4921	-5.48875		-2.31847	-4.20933
patient15	MSI-3	non-infl	border	281	835.798	279	1013.2	2	32.8732	234	696.003	229	831.622	5	82.1829	157	466.976	156	566.52	1	16.4366	4	11.8975	4	14.5261	0	0	0	0	0	0	0	0	522	1552.62	144	522.941	378	6213.03	0.275366	0.0608399	-12.8907	-1.68984	-11.4626	0.572415	0.405995	1.89196	3.98269
patient15	MSI-4	non-infl	center	0	0	0	0	0	0	1	2.97437	1	15.6192	0	0	0	0	0	0	0	0	1	2.97437	0	0	1	3.67401	0	0	0	0	0	0	1068	3176.63	0	0	1068	3923.85	0.0640236	0.272182
patient15	MSI-5	non-infl	border	169	502.669	169	1488.92	0	0	122	362.873	119	1048.41	3	13.471	75	223.078	73	643.142	2	8.98069	3	8.92311	2	17.6203	1	4.49034	0	0	0	0	0	0	1000	2974.37	13	114.532	987	4431.97	0.113505	0.2227	-13.6354		-6.23897	-9.81246		-2.93248	-6.17903
patient15	MSI-6	non-infl	center	6	17.8462	6	61.5475	0	0	11	32.7181	7	71.8054	4	16.7561	3	8.92311	2	20.5158	1	4.18901	0	0	0	0	0	0	0	0	0	0	0	0	985	2929.76	5	51.2896	980	4105.23	0.0974857	0.23872	-3.40908		-2.559	-2.77659		-2.13439	-1.83033
patient15	MSI-7	non-infl	center	1	2.97437	1	12.1728	0	0	9	26.7693	8	97.3827	1	3.93615	0	0	0	0	0	0	0	0	0	0	0	0	0	0	0	0	0	0	1038	3087.4	5	60.8642	1033	4066.04	0.0821501	0.254055				1.19484		0.91366
patient15	MSI-8	non-infl	border	155	461.028	150	735.413	5	37.8104	114	339.078	111	544.206	3	22.6863	66	196.309	61	299.068	5	37.8104	1	2.97437	1	4.90276	0	0	0	0	0	0	0	0	776	2308.11	31	151.985	745	5633.76	0.203967	0.132239	-10.9401	-1.43393	-7.51068	-5.50647	-1.35929	-2.48327	-5.11322	-2.2842
patient15	MSI-9	non-infl	center	5	14.8719	5	58.5432	0	0	21	62.4618	20	234.173	1	3.98727	7	20.8206	7	81.9604	0	0	1	2.97437	1	11.7086	0	0	0	0	0	0	0	0	1168	3474.07	5	58.5432	1163	4637.19	0.0854071	0.250798	-3.48753		-2.86197	-2.91639		-1.68154	1.28177
patient15	MSI-10	non-infl	border	29	86.2568	29	134.486	0	0	61	181.437	56	259.696	5	41.47	54	160.616	52	241.147	2	16.588	0	0	0	0	0	0	0	0	0	0	0	0	671	1995.8	55	255.059	616	5109.11	0.215636	0.120569	-3.84276		-3.10227	-0.713389		-0.192938	-1.62446
patient15	MSI-11	non-infl	center	0	0	0	0	0	0	6	17.8462	6	126.4	0	0	4	11.8975	1	21.0667	3	10.3901	0	0	0	0	0	0	0	0	0	0	0	0	1237	3679.3	1	21.0667	1236	4280.71	0.0474683	0.288737
patient15	MSI-12	non-infl	border	185	550.259	183	955.081	2	13.8314	149	443.181	147	767.196	2	13.8314	88	261.745	84	438.398	4	27.6628	1	2.97437	1	5.21902	0	0	0	0	0	0	0	0	635	1888.73	21	109.599	614	4246.24	0.191607	0.144599	-11.8793	1.42868	-8.84616	-5.76204	0.849941	-2.53671	-0.214068	0.503555
patient15	MSI-13	non-infl	center	0	0	0	0	0	0	9	26.7693	9	72.6079	0	0	0	0	0	0	0	0	1	2.97437	1	8.06755	0	0	0	0	0	0	0	0	1102	3277.76	4	32.2702	1098	5173.09	0.123953	0.212252
patient15	MSI-14	non-infl	border	6	17.8462	6	35.0025	0	0	17	50.5643	17	99.1737	0	0	18	53.5387	18	105.007	0	0	0	0	0	0	0	0	0	0	0	0	0	0	867	2578.78	23	134.176	844	5121.7	0.171416	0.164789	-3.31594		-2.75643	2.56624		3.24718	3.33925
patient15	MSI-15	non-infl	center	0	0	0	0	0	0	2	6.62472	2	58.5753	0	0	0	0	0	0	0	0	0	0	0	0	0	0	0	0	0	0	0	0	1168	3868.83	1	29.2876	1167	4358.45	0.0341441	0.267756
patient15	MSI-16	non-infl	center	0	0	0	0	0	0	8	23.795	8	102.329	0	0	5	14.8719	5	63.9556	0	0	0	0	0	0	0	0	0	0	0	0	0	0	1220	3628.73	10	127.911	1210	4689.45	0.0781792	0.258026
patient15	MSI-17	non-infl	border	151	472.167	151	634.066	0	0	178	556.594	178	747.442	0	0	110	343.963	110	461.902	0	0	0	0	0	0	0	0	0	0	0	0	0	0	494	1544.7	61	256.146	433	5302.7	0.238146	0.0816566	-10.4078		-8.35969	-5.13756		-3.4209	-4.52943
patient15	MSI-18	non-infl	border	259	770.362	259	1021.06	0	0	250	743.593	250	985.577	0	0	136	404.515	136	536.154	0	0	1	2.97437	1	3.94231	0	0	0	0	0	0	0	0	589	1751.9	92	362.692	497	6020.81	0.253659	0.082547	-14.0924		-12.0447	-7.76123		-5.19428	2.68267
patient15	MSI-19	non-infl	border	85	252.822	83	519.6	2	11.3336	165	490.771	163	1020.42	2	11.3336	47	139.795	47	294.231	0	0	2	5.94874	2	12.5205	0	0	0	0	0	0	0	0	847	2519.29	27	169.026	820	4646.76	0.159738	0.176467	-11.0726	-1.37136	-7.85271	-6.49391	2.41311	-0.390914	-3.19307
patient16	MSI-1	non-infl	border	566	2522.43	564	3677.35	2	28.1626	339	1510.78	334	2177.72	5	70.4066	322	1435.02	318	2073.4	4	56.3253	129	574.899	17	110.842	112	1577.11	154	686.314	140	912.818	14	197.138	592	2638.3	18	117.362	574	8082.68	0.153371	0.0710161	-18.1844		-16.0331	-11.0819	-0.735117	-7.62194	-4.23178	-1.05254
patient16	MSI-2	non-infl	border	212	1326.23	203	2262.36	9	128.346	178	1113.53	162	1805.43	16	228.172	86	537.998	81	902.715	5	71.3036	152	950.879	5	55.7231	147	2096.33	33	206.441	21	234.037	12	171.129	541	3384.38	45	501.508	496	7073.32	0.0897293	0.0701227	-9.83959	-2.28776	-8.22412	-3.54623	-1.29673	-1.53644	-4.56993	0.534787
patient16	MSI-3	non-infl	border	74	387.315	65	742.573	9	86.9352	164	858.374	130	1485.15	34	328.422	64	334.975	46	525.513	18	173.87	137	717.057	13	148.515	124	1197.77	15	78.5099	9	102.818	6	57.9568	727	3805.11	48	548.362	679	6558.78	0.0875335	0.103525	-9.7621	-4.13478	-6.26041	-0.428933	-1.42114	0.90751	5.41638	-2.80257
patient16	MSI-4	non-infl	border	211	864.019	173	1524.9	38	290.614	241	986.866	225	1983.26	16	122.364	365	1494.63	356	3137.95	9	68.8296	65	266.167	14	123.403	51	390.034	86	352.159	79	696.343	7	53.5341	847	3468.36	55	484.796	792	6057.01	0.11345	0.130758	-12.1657	-4.71796	-8.65686	6.09982	-0.536172	6.90648	29.862	1.69787
patient16	MSI-5	non-infl	border	1093	4257.75	1037	7067.59	56	509.173	485	1889.3	412	2807.95	73	663.744	388	1511.44	303	2065.07	85	772.852	88	342.802	14	95.4159	74	672.836	59	229.833	37	252.171	22	200.032	775	3018.99	60	408.925	715	6501.05	0.146726	0.109982	-28.9131	-8.24575	-21.5548	-7.33128	-3.4988	-1.12058	37.1175	3.49686
patient16	MSI-6	non-infl	border	2	5.98828	2	66.9365	0	0	36	107.789	18	602.429	18	59.1898	6	17.9648	1	33.4683	5	16.4416	2	5.98828	1	33.4683	1	3.28832	1	2.99414	0	0	1	3.28832	1258	3766.63	7	234.278	1251	4113.69	0.029879	0.304107	-1.90877		-1.58409	-1.98013		-0.893934	-1.95191
patient16	MSI-7	non-infl	border	1	3.17509	1	73.6116	0	0	22	69.852	10	736.116	12	39.8186	3	9.52528	1	73.6116	2	6.63643	1	3.17509	0	0	1	3.31822	1	3.17509	0	0	1	3.31822	1131	3591.03	1	73.6116	1130	3749.59	0.0135848	0.301367				-1.64054		-0.700672	-1.40801
patient16	MSI-8	non-infl	center	3	9.07444	0	0	3	9.83636	17	51.4218	0	0	17	55.7394	0	0	0	0	0	0	7	21.1737	0	0	7	22.9515	0	0	0	0	0	0	1162	3514.83	1	39.0499	1161	3806.67	0.0256083	0.304991	-2.66004	-2.65077		-2.61299	-2.59349
patient16	MSI-9	non-infl	border	171	688.248	168	1641.53	3	20.5319	257	1034.38	234	2286.42	23	157.412	174	700.322	163	1592.68	11	75.2838	24	96.5962	8	78.1683	16	109.504	49	197.217	34	332.215	15	102.66	775	3119.25	36	351.757	739	5057.7	0.102343	0.146114	-14.7857	-0.0211183	-11.0463	-11.2777	-0.953816	-6.80774	-10.8527	5.15183
patient16	MSI-10	non-infl	border	1037	3526.21	962	7972.97	75	432.461	394	1339.75	324	2685.28	70	403.63	353	1200.34	310	2569.25	43	247.944	29	98.6113	7	58.0154	22	126.855	31	105.412	21	174.046	10	57.6614	1063	3614.62	43	356.38	1020	5881.47	0.120658	0.173426	-26.1126	-9.88791	-11.9455	-13.9993	-5.68128	-2.26739	-11.8583	-6.25289
patient16	MSI-11	non-infl	border	698	2397.33	632	4255.93	66	462.644	467	1603.95	413	2781.17	54	378.527	441	1514.65	405	2727.3	36	252.351	47	161.425	20	134.681	27	189.264	194	666.308	152	1023.58	42	294.41	780	2678.97	54	363.64	726	5089.09	0.148499	0.142658	-25.0983	-8.19319	-18.0392	-12.6274	-2.60701	-5.67204	-12.2657	-0.567279
patient16	MSI-12	non-infl	border	2	6.41227	0	0	2	7.28397	11	35.2675	0	0	11	40.0619	0	0	0	0	0	0	2	6.41227	0	0	2	7.28397	6	19.2368	1	26.7906	5	18.2099	997	3196.52	14	375.068	983	3580.07	0.0373266	0.274575	-1.98845	-1.97516		3.0451	3.02228
patient16	MSI-13	non-infl	border	11	33.2398	6	279.087	5	16.1588	108	326.355	33	1534.98	75	242.382	37	111.807	13	604.689	24	77.5621	3	9.06541	0	0	3	9.69526	30	90.6541	10	465.146	20	64.6351	1328	4012.96	1	46.5146	1327	4288.54	0.0214986	0.309429	-5.21624	-3.32196	-2.30357	-3.59286	-2.05469	-1.26246	-3.93578	-1.41235
patient16	MSI-14	non-infl	border	0	0	0	0	0	0	3	9.91751	2	60.3014	1	3.71294	0	0	0	0	0	0	3	9.91751	0	0	3	11.1388	24	79.3401	1	30.1507	23	85.3976	913	3018.23	8	241.206	905	3360.21	0.0331667	0.269328
patient16	MSI-15	non-infl	center	0	0	0	0	0	0	64	192.415	16	1346.35	48	149.658	45	135.291	22	1851.23	23	71.7111	7	21.0453	0	0	7	21.8251	34	102.22	9	757.321	25	77.9469	1196	3595.75	0	0	1196	3728.98	0.011884	0.320731
patient17	MSI-1	non-infl	border	27	102.613	27	282.762	0	0	90	342.043	81	848.287	9	53.6871	82	311.639	65	680.724	17	101.409	21	79.8101	2	20.9454	19	113.339	0	0	0	0	0	0	646	2455.11	33	345.598	613	3656.69	0.0954865	0.167638	-5.91229		-4.27034	-2.97335		-0.418157	-1.45658
patient17	MSI-2	non-infl	border	0	0	0	0	0	0	1	5.00995	0	0	1	6.8018	0	0	0	0	0	0	57	285.567	1	19.0177	56	380.901	0	0	0	0	0	0	765	3832.61	5	95.0883	760	5169.37	0.0525827	0.14702
patient17	MSI-3	non-infl	border	0	0	0	0	0	0	2	9.54035	1	6.65058	1	16.8711	0	0	0	0	0	0	15	71.5526	2	13.3012	13	219.324	0	0	0	0	0	0	403	1922.38	49	325.878	354	5972.36	0.150363	0.059273
patient17	MSI-4	non-infl	center	0	0	0	0	0	0	11	38.8486	10	77.8938	1	6.46119	7	24.7219	7	54.5257	0	0	111	392.018	0	0	111	717.192	0	0	0	0	0	0	822	2903.05	3	23.3681	819	5291.71	0.12838	0.15477
patient17	MSI-5	non-infl	border	0	0	0	0	0	0	1	5.05387	0	0	1	27.259	0	0	0	0	0	0	11	55.5926	2	12.4083	9	245.331	0	0	0	0	0	0	211	1066.37	74	459.105	137	3734.49	0.161183	0.0366851
patient17	MSI-6	non-infl	border	0	0	0	0	0	0	0	0	0	0	0	0	0	0	0	0	0	0	22	96.4813	0	0	22	158.557	0	0	0	0	0	0	690	3026	6	67.2101	684	4929.69	0.0892723	0.138751
patient17	MSI-7	non-infl	border	0	0	0	0	0	0	1	3.76216	1	6.28753	0	0	1	3.76216	1	6.28753	0	0	133	500.367	23	144.613	110	1030.35	0	0	0	0	0	0	762	2866.76	89	559.591	673	6303.86	0.159045	0.10676
patient17	MSI-8	non-infl	border	0	0	0	0	0	0	17	72.7	16	117.773	1	10.2058	0	0	0	0	0	0	17	72.7	2	14.7216	15	153.088	0	0	0	0	0	0	613	2621.48	65	478.453	548	5592.8	0.135855	0.097983
patient17	MSI-9	non-infl	border	0	0	0	0	0	0	14	58.8216	14	100.724	0	0	10	42.0154	9	64.7513	1	10.0995	35	147.054	0	0	35	353.484	0	0	0	0	0	0	556	2336.06	47	338.146	509	5140.67	0.138993	0.0990144
patient17	MSI-10	non-infl	center	0	0	0	0	0	0	0	0	0	0	0	0	0	0	0	0	0	0	7	25.0164	0	0	7	27.8597	0	0	0	0	0	0	1095	3913.28	2	70.0346	1093	4350.09	0.0285573	0.251259
patient17	MSI-11	non-infl	center	1	3.69178	1	9.79442	0	0	9	33.226	8	78.3554	1	5.9251	4	14.7671	4	39.1777	0	0	126	465.164	1	9.79442	125	740.638	0	0	0	0	0	0	1029	3798.84	4	39.1777	1025	6073.23	0.102099	0.168773				-0.508292		-0.345478	-1.5002
patient17	MSI-12	non-infl	border	0	0	0	0	0	0	8	34.4233	8	52.2444	0	0	2	8.60582	2	13.0611	0	0	31	133.39	1	6.53055	30	378.433	0	0	0	0	0	0	519	2233.21	38	248.161	481	6067.54	0.153126	0.0792743
patient17	MSI-13	non-infl	center	0	0	0	0	0	0	18	68.1426	17	160.786	1	6.31227	3	11.3571	3	28.374	0	0	3	11.3571	3	28.374	0	0	0	0	0	0	0	0	709	2684.06	5	47.2901	704	4443.84	0.10573	0.158422
patient17	MSI-14	non-infl	center	1	3.333	0	0	1	3.65949	1	3.333	0	0	1	3.65949	0	0	0	0	0	0	41	136.653	1	37.3583	40	146.38	0	0	0	0	0	0	1041	3469.65	1	37.3583	1040	3805.87	0.0267678	0.273262					-1.45194
patient17	MSI-15	non-infl	center	0	0	0	0	0	0	11	37.2987	4	94.8376	7	27.6965	3	10.1724	1	23.7094	2	7.9133	28	94.9421	0	0	28	110.786	0	0	0	0	0	0	1115	3780.73	2	47.4188	1113	4403.75	0.0421774	0.252739
patient17	MSI-16	non-infl	center	0	0	0	0	0	0	2	7.14247	1	24.4755	1	4.18134	1	3.57123	1	24.4755	0	0	139	496.402	1	24.4755	138	577.024	0	0	0	0	0	0	1042	3721.23	0	0	1042	4356.95	0.0408572	0.239158
patient17	MSI-17	non-infl	center	6	23.4708	0	0	6	28.8773	7	27.3826	5	104.467	2	9.62578	3	11.7354	3	62.6804	0	0	54	211.237	2	41.7869	52	250.27	0	0	0	0	0	0	1078	4216.91	6	125.361	1072	5159.42	0.0478618	0.207775	-3.65679	-3.72175		-2.2076	-2.32354		-1.10612
patient18	MSI-1	non-infl	border	127	521.028	121	1366.94	6	38.6523	462	1895.39	418	4722.17	44	283.45	119	488.208	109	1231.38	10	64.4205	13	53.3336	2	22.5941	11	70.8625	97	397.951	52	587.447	45	289.892	923	3786.69	30	338.912	893	5752.75	0.0885186	0.15523	-13.444	-1.89886	-9.08895	-2.99526	-0.400451	3.97023	-2.02315	-0.3969
patient18	MSI-2	non-infl	border	323	1168.04	303	1962.2	20	163.783	550	1988.92	432	2797.59	118	966.319	316	1142.73	278	1800.3	38	311.187	8	28.9298	5	32.3795	3	24.5674	235	849.812	198	1282.23	37	302.998	668	2415.64	29	187.801	639	5232.86	0.154419	0.122113	-17.0721	-3.01358	-12.3474	-4.32288	0.274471	-0.830715	-1.41665	-0.252946
patient18	MSI-3	non-infl	center	0	0	0	0	0	0	74	312.209	13	450.432	61	293.045	0	0	0	0	0	0	1	4.21904	0	0	1	4.80401	23	97.038	6	207.892	17	81.6682	1446	6100.73	23	796.918	1423	6836.11	0.0288612	0.208159
patient18	MSI-4	non-infl	center	0	0	0	0	0	0	77	272.454	2	337.631	75	271.059	6	21.2302	0	0	6	21.6847	0	0	0	0	0	0	18	63.6906	3	506.446	15	54.2117	1696	6001.07	0	0	1696	6129.54	0.00592363	0.276693
patient18	MSI-5	non-infl	center	0	0	0	0	0	0	56	242.388	19	534.958	37	189.241	2	8.6567	1	28.1557	1	5.11462	1	4.32835	0	0	1	5.11462	16	69.2536	5	140.778	11	56.2608	1190	5150.74	6	168.934	1184	6055.71	0.0355168	0.195518
patient18	MSI-6	non-infl	border	373	1711.98	357	3660.25	16	132.954	513	2354.54	463	4747.05	50	415.481	174	798.617	148	1517.42	26	216.05	9	41.3078	9	92.2753	0	0	153	702.232	114	1168.82	39	324.075	680	3121.03	9	92.2753	671	5575.76	0.0975342	0.120342	-15.9816	-3.31771	-9.84052	-9.20752	-0.0972588	-1.96128	-6.2602	-2.33889
patient18	MSI-7	non-infl	center	2	8.41015	2	59.3036	0	0	55	231.279	19	563.384	36	176.399	3	12.6152	2	59.3036	1	4.89996	0	0	0	0	0	0	5	21.0254	1	29.6518	4	19.5999	1262	5306.81	5	148.259	1257	6159.26	0.0337248	0.204083	-1.9456		-1.59451	-1.39698		-1.13022	-2.07418
patient18	MSI-8	non-infl	center	6	21.3108	4	134.07	2	7.94559	234	831.122	85	2849	149	591.946	71	252.178	24	804.423	47	186.721	0	0	0	0	0	0	8	28.4144	4	134.07	4	15.8912	1623	5764.58	5	167.588	1618	6427.98	0.0298351	0.251712	-3.66141	1.98264	-0.364577	-2.38602	-0.607026	-0.740131	-2.44773	-0.979569
patient18	MSI-9	non-infl	center	0	0	0	0	0	0	74	285.489	11	976.736	63	254.092	6	23.1478	0	0	6	24.1992	0	0	0	0	0	0	13	50.1535	2	177.588	11	44.3652	1587	6122.59	13	1154.32	1574	6348.26	0.011262	0.247942
patient18	MSI-10	non-infl	center	33	116.502	21	403.058	12	51.913	263	928.484	153	2936.57	110	475.87	110	388.339	53	1017.24	57	246.587	1	3.53036	1	19.1932	0	0	30	105.911	24	460.638	6	25.9565	1455	5136.67	12	230.319	1443	6242.54	0.0521017	0.231156	-7.019	-4.89309	-3.76054	-0.72953	-1.00993	1.07754	-3.46865	-3.31193
patient18	MSI-11	non-infl	border	288	1248.07	284	2883.03	4	30.246	539	2335.8	475	4821.96	64	483.936	122	528.696	115	1167.42	7	52.9305	6	26.0014	6	60.909	0	0	113	489.694	85	862.878	28	211.722	823	3566.53	33	335	790	5973.59	0.0985076	0.132249	-17.0542	-0.707869	-10.1878	-11.345	-0.348866	-4.53126	-5.35376	-0.00981374
patient18	MSI-12	non-infl	center	0	0	0	0	0	0	73	292.152	7	711.667	66	274.962	14	56.0292	2	203.333	12	49.993	1	4.00209	0	0	1	4.16609	12	48.0251	2	203.333	10	41.6609	1378	5514.88	1	101.667	1377	5736.7	0.00983606	0.240033
patient18	MSI-13	non-infl	border	205	881.113	200	1268.13	5	66.7131	628	2699.21	607	3848.77	21	280.195	67	287.973	60	380.439	7	93.3984	1	4.29811	1	6.34065	0	0	107	459.898	100	634.065	7	93.3984	422	1813.8	59	374.098	363	4843.37	0.157713	0.0749478	-12.6204	-0.179846	-10.3802	-2.66571	3.15219	-0.977096	-1.74411	-1.52515
patient18	MSI-14	non-infl	border	617	2031.4	578	2848.37	39	386.876	686	2258.58	599	2951.85	87	863.032	549	1807.52	481	2370.35	68	674.554	30	98.7717	29	142.911	1	9.91991	247	813.22	225	1108.79	22	218.238	611	2011.65	77	379.454	534	5297.23	0.202923	0.100807	-19.2868	-5.39766	-14.5647	-6.38808	-1.36562	-1.97219	2.61272	3.75185
patient18	MSI-15	non-infl	border	564	3339.51	563	4673.22	1	20.6554	701	4150.7	682	5660.98	19	392.454	156	923.694	148	1228.48	8	165.244	41	242.766	41	340.323	0	0	130	769.745	113	937.963	17	351.143	598	3540.83	360	2988.2	238	4916	0.120474	0.0484134	-17.12	-1.7705	-10.3314	9.18822	0.369788	10.4718	14.9983	1.82638
patient18	MSI-16	non-infl	border	932	3028.27	909	5646.6	23	156.692	749	2433.66	697	4329.68	52	354.26	519	1686.34	495	3074.88	24	163.504	36	116.972	34	211.204	2	13.6254	73	237.193	66	409.984	7	47.6888	1005	3265.46	33	204.992	972	6621.93	0.160982	0.146785	-22.8771	-3.07421	-12.3228	-11.0906	2.7007	2.58819	-3.95832	-0.920933
patient18	MSI-17	non-infl	border	652	2229.81	576	5222.32	76	417.341	382	1306.42	324	2937.55	58	318.497	367	1255.12	305	2765.29	62	340.462	7	23.9397	6	54.3991	1	5.49133	35	119.699	26	235.73	9	49.4219	1214	4151.83	18	163.197	1196	6567.63	0.110296	0.182105	-22.8354	-7.58756	-8.97493	-7.27636	-0.886287	0.153074	-0.886313	-1.13825
patient19	MSI-1	non-infl	border	91	297.443	91	327.522	0	0	116	379.159	116	417.5	0	0	28	91.521	27	97.1767	1	35.5919	0	0	0	0	0	0	0	0	0	0	0	0	374	1222.46	206	741.422	168	5979.44	0.277844	0.0280963	-7.78374		-7.62183	4.72825		4.81785	-3.41349
patient19	MSI-2	non-infl	center	0	0	0	0	0	0	2	5.94874	1	6.7088	1	5.34338	0	0	0	0	0	0	0	0	0	0	0	0	1	2.97437	1	6.7088	0	0	1029	3060.63	40	268.352	989	5284.6	0.149058	0.187148
patient19	MSI-3	non-infl	center	0	0	0	0	0	0	19	56.8846	19	87.052	0	0	0	0	0	0	0	0	0	0	0	0	0	0	0	0	0	0	0	0	590	1766.42	90	412.351	500	4319.69	0.21826	0.115749
patient19	MSI-4	non-infl	center	0	0	0	0	0	0	34	101.7	32	203.782	2	11.2811	1	2.99117	1	6.3682	0	0	0	0	0	0	0	0	0	0	0	0	0	0	937	2802.72	14	89.1548	923	5206.23	0.15703	0.177288
patient19	MSI-5	non-infl	border	0	0	0	0	0	0	26	92.3151	22	131.095	4	35.1412	2	7.10116	2	11.9177	0	0	0	0	0	0	0	0	12	42.607	6	35.7531	6	52.7118	589	2091.29	67	399.243	522	4585.93	0.167818	0.113826
patient19	MSI-6	non-infl	center	0	0	0	0	0	0	0	0	0	0	0	0	0	0	0	0	0	0	0	0	0	0	0	0	0	0	0	0	0	0	866	2597.64	73	416.692	793	5012.96	0.175189	0.15819
patient19	MSI-7	non-infl	border	275	1036.56	265	1220.96	10	207.213	36	135.695	35	161.259	1	20.7213	34	128.156	33	152.044	1	20.7213	0	0	0	0	0	0	6	22.6158	6	27.6444	0	0	197	742.551	76	350.162	121	2507.28	0.217042	0.0482594	-12.3861	-1.66011	-11.516	-0.679956		-0.720416	-3.89581
patient19	MSI-8	non-infl	center	0	0	0	0	0	0	27	84.8199	25	140.696	2	14.2214	1	3.14148	1	5.62782	0	0	0	0	0	0	0	0	0	0	0	0	0	0	844	2651.41	39	219.485	805	5724.13	0.177689	0.140633
patient19	MSI-9	non-infl	border	45	153.551	44	221.155	1	10.6262	108	368.523	102	512.678	6	63.7575	109	371.935	106	532.783	3	31.8787	0	0	0	0	0	0	32	109.192	28	140.735	4	42.505	598	2040.53	97	487.547	501	5323.75	0.198955	0.0941066	-8.19774		-6.59966	-4.04066	-1.07893	-2.97695	-4.47307	0.848599
patient19	MSI-10	non-infl	center	0	0	0	0	0	0	19	59.8337	13	92.2504	6	33.9701	1	3.14914	0	0	1	5.66168	0	0	0	0	0	0	0	0	0	0	0	0	757	2383.9	30	212.885	727	4116.04	0.140921	0.176626
patient19	MSI-11	non-infl	center	1	3.21202	1	5.40961	0	0	13	41.7562	12	64.9153	1	7.90672	4	12.8481	3	16.2288	1	7.90672	0	0	0	0	0	0	0	0	0	0	0	0	730	2344.77	38	205.565	692	5471.45	0.184856	0.126475				-0.572206		-0.496259	-0.563407
patient19	MSI-12	non-infl	border	306	1074.97	304	1295.89	2	39.9429	201	706.105	200	852.556	1	19.9715	181	635.846	180	767.301	1	19.9715	0	0	0	0	0	0	97	340.757	97	413.49	0	0	480	1686.22	224	954.863	256	5112.69	0.234589	0.0500715	-12.5768	1.63483	-11.773	-4.63826		-3.44368	-6.30894
patient19	MSI-13	non-infl	center	83	292.415	80	439.129	3	29.5088	54	190.246	46	252.499	8	78.6901	30	105.692	29	159.184	1	9.83627	0	0	0	0	0	0	18	63.4152	2	10.9782	16	157.38	635	2237.15	57	312.879	578	5685.36	0.182179	0.101665	-8.83307	-0.244102	-7.18996	-3.28908	1.07732	-2.74514	-4.43502
patient19	MSI-14	non-infl	border	23	95.1387	23	155.805	0	0	145	599.788	130	880.638	15	159.351	48	198.55	46	311.611	2	21.2467	0	0	0	0	0	0	2	8.27293	2	13.5483	0	0	486	2010.32	56	379.352	430	4568.05	0.14762	0.0941321	-4.66315		-4.09108	-3.03133		-2.50984	-2.23632
patient19	MSI-15	non-infl	border	118	506.369	115	629.671	3	59.5281	246	1055.65	232	1270.29	14	277.798	90	386.214	89	487.31	1	19.8427	0	0	0	0	0	0	98	420.544	92	503.736	6	119.056	382	1639.26	130	711.802	252	5000.36	0.182635	0.0503963	-10.9209	-2.04061	-9.86072	4.74683	-0.665746	4.75487	-2.70436
patient19	MSI-16	non-infl	border	241	958.615	236	1109.79	5	129.025	161	640.402	125	587.814	36	928.978	57	226.726	53	249.233	4	103.22	0	0	0	0	0	0	0	0	0	0	0	0	300	1193.3	38	178.696	262	6760.9	0.212652	0.0387522	-11.6579	-2.00393	-10.7388	7.26701	-1.43337	5.29125	-0.44282	-1.30194
patient20	MSI-1	infl	center	315	985.336	301	1654.59	14	101.619	222	694.427	208	1143.37	14	101.619	230	719.452	215	1181.85	15	108.877	16	50.0488	16	87.9517	0	0	0	0	0	0	0	0	1010	3159.33	17	93.4487	993	7207.67	0.181918	0.13777	-16.3857	-1.1062	-12.2968	-6.07235	-0.316118	-0.43838	-4.71741	-0.165633
patient20	MSI-2	infl	center	864	3546.28	842	3600.57	22	2248.72	383	1572.02	354	1513.78	29	2964.22	248	1017.92	231	987.805	17	1737.65	5	20.5225	5	21.3811	0	0	0	0	0	0	0	0	278	1141.05	166	709.851	112	11448	0.233852	0.00978334	-15.0666	-1.6607	-15.4941	25.7616	-0.829237	23.7995	128.543	0.846199
patient20	MSI-3	infl	center	483	2341.53	470	3600.13	13	171.674	272	1318.62	262	2006.88	10	132.057	242	1173.19	231	1769.43	11	145.263	10	48.4788	10	76.5986	0	0	0	0	0	0	0	0	658	3189.91	105	804.285	553	7302.74	0.130551	0.075725	-16.5281	-2.97836	-11.8766	-1.51301	-1.48012	3.21469	32.1581	-1.54487
patient20	MSI-4	infl	center	854	2658.75	723	3356.16	131	1238.43	497	1547.3	398	1847.51	99	935.912	365	1136.35	279	1295.12	86	813.014	37	115.192	30	139.26	7	66.1756	0	0	0	0	0	0	974	3032.34	121	561.682	853	8063.97	0.215425	0.105779	-13.4172	-4.74917	-8.82042	13.594	2.62229	13.6741	43.8561	4.58827
patient20	MSI-5	infl	center	411	1511.91	400	1754.02	11	251.179	144	529.72	142	622.676	2	45.6689	91	334.754	89	390.269	2	45.6689	37	136.109	37	162.247	0	0	0	0	0	0	0	0	582	2140.95	196	859.468	386	8814.1	0.228048	0.0437935	-12.6388	-3.73259	-11.2105	3.19414	-0.210383	4.42791	5.01894	-1.30296
patient20	MSI-6	infl	center	457	1820.27	452	2302.55	5	91.3115	306	1218.83	303	1543.53	3	54.7869	358	1425.95	346	1762.57	12	219.148	27	107.543	27	137.542	0	0	0	0	0	0	0	0	671	2672.65	248	1263.35	423	7724.96	0.196304	0.0547576	-15.223	-2.16498	-12.1024	-4.11994	-1.65993	-0.313368	-5.18316	-1.43499
patient20	MSI-7	infl	center	485	1758.02	289	1650.66	196	1944.5	364	1319.42	214	1222.29	150	1488.14	336	1217.93	167	953.842	169	1676.63	9	32.623	6	34.2698	3	29.7627	0	0	0	0	0	0	869	3149.94	120	685.395	749	7430.76	0.175081	0.100797	-11.7699	-7.07068	-8.54109	5.10547	0.619039	4.40624	19.7675	2.53865
patient20	MSI-8	infl	center	688	2314.27	568	2467.84	120	1787.7	399	1342.14	315	1368.61	84	1251.39	462	1554.06	367	1594.54	95	1415.26	25	84.0942	16	69.5167	9	134.077	0	0	0	0	0	0	908	3054.3	293	1273.03	615	9161.96	0.23016	0.0671254	-13.8459	-2.2339	-11.7577	-1.74904	2.75715	-1.69659	1.49107	2.43787
patient20	MSI-9	infl	border	383	1773.57	255	1782.05	128	1756.93	399	1847.67	273	1907.84	126	1729.48	353	1634.65	212	1481.55	141	1935.37	19	87.9841	11	76.8727	8	109.808	0	0	0	0	0	0	962	4454.77	234	1635.29	728	9992.54	0.143094	0.0728543	-11.5509	-7.96961	-7.98908	3.09224	-2.12201	4.7341	29.7301	-1.97384
patient20	MSI-10	infl	border	469	1716.55	198	1811.93	271	1652.98	392	1434.73	143	1308.62	249	1518.79	376	1376.17	117	1070.69	259	1579.78	26	95.1606	13	118.965	13	79.2941	0	0	0	0	0	0	1051	3846.68	28	256.232	1023	6239.83	0.109276	0.163947	-11.6474	-8.76734	-5.98032	-3.16608	-3.19695	1.54795	3.40083	-0.342797
patient20	MSI-11	infl	border	802	3136.09	670	3788.03	132	1673.86	368	1439	286	1616.98	82	1039.82	396	1548.49	306	1730.06	90	1141.27	22	86.0274	18	101.768	4	50.723	0	0	0	0	0	0	717	2803.71	92	520.148	625	7925.47	0.176873	0.0788597	-15.2275	-6.63571	-11.2522	2.57445	-2.23069	3.416	11.0235	-1.85526
patient20	MSI-12	infl	border	851	3866.81	646	4385.06	205	2817.5	402	1826.62	284	1927.8	118	1621.78	515	2340.08	356	2416.53	159	2185.28	24	109.052	14	95.0322	10	137.439	0	0	0	0	0	0	776	3526.02	140	950.322	636	8741.11	0.147319	0.0727596	-15.1874	-5.25834	-12.2849	5.80799	0.81625	4.27915	20.8916	1.25292
patient20	MSI-13	infl	border	410	2750.29	362	3198.47	48	1337.19	191	1281.23	152	1343	39	1086.47	261	1750.79	194	1714.1	67	1866.5	4	26.8321	3	26.5066	1	27.8582	0	0	0	0	0	0	467	3132.64	105	927.732	362	10084.7	0.113179	0.0358961	-9.34248	-4.00517	-6.9474	-1.98488	-0.211387	-1.26847	6.89866	0.31066
patient21	MSI-1	infl	border	17	51.9044	16	57.6149	1	20.0727	3	9.15961	3	10.8028	0	0	1	3.0532	1	3.60093	0	0	0	0	0	0	0	0	0	0	0	0	0	0	576	1758.64	163	586.951	413	8290.04	0.277706	0.0498188	-2.55175		-2.31331	5.17679		6.13815
patient21	MSI-2	infl	border	267	812.064	248	1101.48	19	183.326	22	66.9117	19	84.3877	3	28.9462	9	27.373	9	39.9731	0	0	0	0	0	0	0	0	9	27.373	8	35.5317	1	9.64873	676	2056.01	91	404.173	585	5644.51	0.225151	0.103641	-13.4756	-2.20068	-10.7152	0.160591	1.71434	0.294021	-2.00398
patient21	MSI-3	infl	border	259	845.558	253	1125.54	6	73.5967	326	1064.29	318	1414.71	8	98.129	216	705.176	209	929.793	7	85.8628	3	9.79411	3	13.3463	0	0	46	150.176	40	177.951	6	73.5967	559	1824.97	101	449.326	458	5617.88	0.224781	0.0815254	-15.5739	-3.37889	-12.255	-3.0524	-0.0416071	0.10661	0.707142	-0.271093
patient21	MSI-4	infl	border	66	250.585	64	412.722	2	18.4646	400	1518.7	380	2450.54	20	184.646	58	220.211	54	348.234	4	36.9291	0	0	0	0	0	0	15	56.9512	15	96.7318	0	0	905	3436.05	53	341.786	852	7865.9	0.155068	0.108316	-8.5815	-0.294517	-8.3819	-3.20891	-1.31164	-1.67626	-2.92478	0.135859
patient21	MSI-5	infl	border	194	723.63	182	845.093	12	227.565	354	1320.44	328	1523.03	26	493.058	192	716.169	180	835.807	12	227.565	1	3.73005	1	4.64337	0	0	92	343.165	82	380.756	10	189.638	382	1424.88	48	222.882	334	6333.9	0.215361	0.0527322	-11.9312	0.0715678	-11.7108	3.83562	1.6412	3.14833	4.70919	1.57095
patient21	MSI-6	infl	border	460	1649.01	432	2046.47	28	412.617	591	2118.62	543	2572.3	48	707.343	235	842.43	226	1070.61	9	132.627	11	39.4329	8	37.8976	3	44.2089	25	89.6202	17	80.5324	8	117.89	479	1717.12	67	317.392	412	6071.36	0.211095	0.0678596	-17.9708	-4.38562	-15.8863	-3.17313	-1.83198	-0.205134	0.245507	-0.653108
patient21	MSI-7	infl	border	1	3.00126	0	0	1	3.35442	35	105.044	17	484.617	18	60.3795	7	21.0088	6	171.041	1	3.35442	0	0	0	0	0	0	3	9.00378	2	57.0138	1	3.35442	1547	4642.95	6	171.041	1541	5169.16	0.0350792	0.298114				0.306626	-0.191425		-0.10186	-0.978959
patient21	MSI-8	infl	center	3	9.18702	3	35.3158	0	0	59	180.678	42	494.422	17	70.3642	7	21.4364	3	35.3158	4	16.5563	0	0	0	0	0	0	66	202.114	57	671.001	9	37.2516	912	2792.85	9	105.947	903	3737.58	0.0849478	0.2416	-2.70053		-2.3462	-1.84054		-1.0808	-2.42063
patient21	MSI-9	infl	center	0	0	0	0	0	0	65	198.4	42	814.508	23	83.3165	8	24.4185	1	19.393	7	25.3572	0	0	0	0	0	0	58	177.034	42	814.508	16	57.9593	884	2698.24	2	38.7861	882	3195.01	0.0515649	0.276056
patient21	MSI-10	infl	center	0	0	0	0	0	0	21	62.4618	4	91.0494	17	58.1647	4	11.8975	0	0	4	13.6858	0	0	0	0	0	0	86	255.796	52	1183.64	34	116.329	954	2837.55	0	0	954	3264.07	0.0439322	0.292273
patient21	MSI-11	infl	center	6	18.132	6	59.3982	0	0	198	598.357	176	1742.35	22	95.6967	90	271.98	72	712.779	18	78.2973	0	0	0	0	0	0	190	574.181	162	1603.75	28	121.796	995	3006.9	5	49.4985	990	4306.35	0.101013	0.229893	-1.99815		-1.29628	-1.148		0.747992	-0.868962
patient21	MSI-12	infl	center	23	68.4105	16	168.442	7	29.0195	209	621.644	192	2021.31	17	70.4758	51	151.693	42	442.161	9	37.3107	0	0	0	0	0	0	235	698.977	212	2231.86	23	95.3496	861	2560.93	0	0	861	3569.39	0.094988	0.241217	-5.55931	-1.90878	-2.34601	0.598153	-0.306832	4.59336	-1.38902	-0.0785871
patient21	MSI-13	infl	center	55	165.676	52	327.051	3	17.3433	216	650.653	193	1213.86	23	132.965	68	204.835	57	358.499	11	63.592	0	0	0	0	0	0	372	1120.57	349	2195.02	23	132.965	769	2316.45	6	37.7367	763	4410.97	0.158996	0.172978	-10.2345	-1.26994	-8.31875	-4.12034	1.44408	-1.56018	-4.0042	0.340645
patient21	MSI-14	infl	border	145	551.574	136	695.978	9	133.382	166	631.457	146	747.153	20	296.404	123	467.887	102	521.983	21	311.224	0	0	0	0	0	0	101	384.2	89	455.456	12	177.842	409	1555.82	34	173.994	375	5557.57	0.195409	0.0674755	-11.0502	-3.76012	-8.92297	1.51816	-0.959602	3.10562	5.7607	-1.01691
patient21	MSI-15	infl	border	402	1653.32	351	1938.51	51	821.512	178	732.066	155	856.038	23	370.486	291	1196.8	259	1430.41	32	515.458	4	16.4509	3	16.5685	1	16.1081	55	226.2	41	226.436	14	225.513	428	1760.25	75	414.212	353	5686.15	0.181067	0.0620807	-13.8777	-2.42364	-11.3186	1.353	-1.42802	2.19186	9.93222	0.587074
patient21	MSI-16	infl	center	43	136.923	0	0	43	137.02	65	206.976	0	0	65	207.123	51	162.397	0	0	51	162.512	4	12.737	0	0	4	12.7461	42	133.738	0	0	42	133.834	972	3095.09	0	0	972	3097.29	0.000223411	0.313823	-8.57422	-8.46399		-3.64237	-3.67393		-2.40774	-2.44797
patient21	MSI-17	infl	border	787	2781.96	653	3383.9	134	1490.19	384	1357.4	342	1772.27	42	467.075	263	929.677	237	1228.15	26	289.142	14	49.4885	7	36.2745	7	77.8459	161	569.118	108	559.664	53	589.404	585	2067.91	81	419.748	504	5604.9	0.192973	0.0899213	-15.4635	-4.88397	-10.6625	12.4986	2.0674	10.8438	6.82425	0.935534
patient22	MSI-1	infl	center	4	12.3618	1	27.4131	3	10.4494	44	135.98	9	246.718	35	121.91	21	64.8997	1	27.4131	20	69.6628	0	0	0	0	0	0	16	49.4474	1	27.4131	15	52.2471	1019	3149.18	0	0	1019	3549.32	0.0364789	0.287097	-2.7082	-2.39241		-0.862624	1.35806	-0.712624	-0.0474975	-0.139741
patient22	MSI-2	infl	border	24	72.0315	22	180.698	2	9.45905	306	918.401	252	2069.81	54	255.394	169	507.222	116	952.772	53	250.665	2	6.00262	1	8.21355	1	4.72953	403	1209.53	275	2258.73	128	605.379	1001	3004.31	6	49.2813	995	4705.88	0.12175	0.211438	-5.48356	-1.7756	-2.66851	-1.6759	-0.6853	1.35105	-0.475583	1.22312
patient22	MSI-3	infl	border	569	1793.58	544	4191.7	25	133.36	272	857.386	214	1648.94	58	309.394	499	1572.93	460	3544.45	39	208.041	27	85.1082	2	15.4107	25	133.36	322	1014.99	272	2095.85	50	266.719	968	3051.29	8	61.6426	960	5121.01	0.12978	0.187463	-21.5443	-4.66985	-11.6879	-7.41858	0.417724	0.0827978	-10.185	-0.983877
patient22	MSI-4	infl	center	3	12.3179	0	0	3	14.0339	83	340.795	35	1175.28	48	224.543	48	197.086	25	839.487	23	107.593	66	270.994	0	0	66	308.746	81	332.583	28	940.226	53	247.932	1052	4319.48	1	33.5795	1051	4916.55	0.0297801	0.213768	-2.67841	-2.49496		7.41946	4.78488		-1.36986	-1.67935
patient22	MSI-5	infl	center	3	10.4591	3	44.0585	0	0	96	334.69	76	1116.15	20	91.4321	33	115.05	22	323.096	11	50.2877	0	0	0	0	0	0	113	393.958	58	851.798	55	251.438	1212	4225.46	1	14.6862	1211	5536.22	0.0680913	0.218741	-2.05632		-1.8824	-1.59062		-0.881873	0.623189
patient22	MSI-6	infl	border	108	374.677	105	694.326	3	21.8943	183	634.87	167	1104.31	16	116.769	249	863.84	230	1520.91	19	138.664	1	3.46924	0	0	1	7.29809	356	1235.05	327	2162.33	29	211.645	833	2889.87	49	324.019	784	5721.7	0.151226	0.137022	-12.6425	-1.22824	-8.93156	-5.68687	-0.432984	-3.01347	-7.74392	-0.144767
patient22	MSI-7	infl	center	1	3.23248	0	0	1	4.39351	84	271.528	49	599.377	35	153.773	22	71.1146	9	110.09	13	57.1156	272	879.235	0	0	272	1195.03	72	232.739	45	550.448	27	118.625	1105	3571.89	14	171.251	1091	4793.32	0.0817515	0.227608				-0.227993	-0.636292		1.11615	0.534642
patient22	MSI-8	infl	center	0	0	0	0	0	0	108	354.599	9	494.778	99	345.696	37	121.483	1	54.9753	36	125.707	0	0	0	0	0	0	65	213.416	13	714.68	52	181.577	1016	3335.86	1	54.9753	1015	3544.25	0.01819	0.286379
patient22	MSI-9	infl	border	49	168.482	49	263.045	0	0	236	811.465	230	1234.7	6	57.3878	204	701.436	185	993.129	19	181.728	0	0	0	0	0	0	260	893.987	241	1293.75	19	181.728	588	2021.79	30	161.048	558	5337.06	0.18628	0.104552	-6.42894		-5.2585	-1.68664		-0.141509	-3.27376
patient22	MSI-10	infl	center	4	12.2876	0	0	4	13.4618	106	325.623	27	950.967	79	265.87	57	175.099	11	387.431	46	154.81	1	3.07191	0	0	1	3.36544	33	101.373	15	528.315	18	60.5779	1121	3443.61	1	35.221	1120	3769.29	0.0283921	0.297138	-3.01525	-3.06261		0.736861	0.182898		0.313203	0.00586843
patient22	MSI-11	infl	border	75	292.189	75	486.139	0	0	261	1016.82	241	1562.13	20	195.301	310	1207.72	292	1892.7	18	175.771	6	23.3751	2	12.9637	4	39.0602	250	973.964	213	1380.63	37	361.307	746	2906.31	52	337.056	694	6776.94	0.154277	0.102406	-8.741		-5.89621	-4.11414		-1.53749	-2.44301
patient22	MSI-12	infl	border	31	114.437	31	279.298	0	0	176	649.706	141	1270.36	35	218.888	107	394.992	68	612.654	39	243.904	8	29.5321	1	9.00961	7	43.7776	184	679.238	138	1243.33	46	287.681	887	3274.37	8	72.0769	879	5497.21	0.110993	0.159899	-7.57026		-5.35957	-5.03633		-3.09857	0.0911965
patient22	MSI-13	infl	center	0	0	0	0	0	0	116	355.855	34	947.131	82	282.683	43	131.912	11	306.425	32	110.315	0	0	0	0	0	0	56	171.792	24	668.563	32	110.315	1062	3257.92	1	27.8568	1061	3657.64	0.0358979	0.290077
patient22	MSI-14	infl	border	69	216.041	69	277.762	0	0	270	845.377	260	1046.64	10	140.904	189	591.764	174	700.444	15	211.357	0	0	0	0	0	0	201	629.337	197	793.031	4	56.3618	767	2401.5	279	1123.13	488	6876.13	0.248414	0.0709701	-9.04224		-8.21312	-4.04243		-3.25705	1.91143
patient22	MSI-15	infl	border	90	284.325	87	388.912	3	32.3141	344	1086.75	326	1457.3	18	193.885	76	240.097	68	303.978	8	86.1711	0	0	0	0	0	0	127	401.214	121	540.901	6	64.6283	677	2138.75	186	831.468	491	5288.75	0.223701	0.0928386	-10.7212	-1.74009	-9.54399	4.32064	2.99879	5.10922	8.34687	0.662058
patient23	MSI-1	infl	border	7	22.3978	7	22.6595	0	0	10	31.9969	10	32.3707	0	0	0	0	0	0	0	0	0	0	0	0	0	0	0	0	0	0	0	0	647	2070.2	613	1984.32	34	9420.09	0.308921	0.00360931	0.204545		0.263951	5.97567		6.0918
patient23	MSI-2	infl	center	104	309.335	104	310.567	0	0	240	713.849	240	716.692	0	0	103	306.36	103	307.58	0	0	1	2.97437	1	2.98622	0	0	3	8.92311	3	8.95865	0	0	481	1430.67	467	1394.56	14	10497	0.334872	0.00133372	-8.2223		-7.98629	3.49224		3.36227	3.03524
patient23	MSI-3	infl	border	156	592.029	156	596.489	0	0	208	789.371	207	791.495	1	507.495	161	611.004	160	611.784	1	507.495	1	3.79505	1	3.82365	0	0	29	110.057	29	110.886	0	0	467	1772.29	454	1735.94	13	6597.44	0.26153	0.00197046	-9.11594		-9.36028	-4.05885		-3.86754	0.337745
patient23	MSI-4	infl	border	62	216.792	62	238.471	0	0	162	566.455	159	611.564	3	115.385	260	909.126	257	988.503	3	115.385	1	3.49664	0	0	1	38.4618	22	76.926	20	76.9263	2	76.9235	798	2790.32	542	2084.7	256	9846.21	0.259989	0.0259998	-5.47206		-5.2282	-4.61463	-1.22176	-4.16759	-0.800227	0.855646
patient23	MSI-5	infl	center	684	2063.64	683	2118.15	1	111.075	567	1710.65	567	1758.41	0	0	84	253.429	84	260.505	0	0	0	0	0	0	0	0	3	9.05103	3	9.30374	0	0	461	1390.84	396	1228.09	65	7219.9	0.322451	0.0090029	-19.9806		-20.1655	38.0494		37.2027	35.0865
patient23	MSI-6	infl	center	568	1700.29	567	1931.35	1	24.7011	339	1014.79	330	1124.07	9	222.31	46	137.7	45	153.282	1	24.7011	0	0	0	0	0	0	3	8.98041	3	10.2188	0	0	634	1897.86	325	1107.04	309	7632.64	0.293577	0.0404841	-23.0681		-20.8187	1.77846	2.46553	2.64746	-2.72593
patient23	MSI-7	infl	border	43	133.965	43	152.59	0	0	135	420.587	134	475.513	1	25.5237	253	788.211	251	890.7	2	51.0473	0	0	0	0	0	0	5	15.5773	5	17.743	0	0	1002	3121.69	653	2317.24	349	8907.76	0.281801	0.0391793	-4.18653		-4.0715	-3.05524		-2.80527	-1.70198
patient23	MSI-8	infl	border	1	3.37949	1	3.54748	0	0	256	865.149	254	901.06	2	142.728	292	986.81	291	1032.32	1	71.3641	2	6.75898	2	7.09496	0	0	19	64.2103	19	67.4021	0	0	709	2396.06	589	2089.47	120	8563.69	0.28189	0.0140126				-0.834505		-0.862456	-0.88526
patient23	MSI-9	infl	center	28	87.6947	28	90.5839	0	0	171	535.564	169	546.739	2	196.388	35	109.618	35	113.23	0	0	0	0	0	0	0	0	3	9.39586	3	9.70542	0	0	535	1675.6	462	1494.63	73	7168.16	0.309106	0.0101839	-4.4282		-4.28494	-2.18334		-2.25582	-0.446024
patient23	MSI-10	infl	center	19	56.5131	19	60.3933	0	0	64	190.36	63	200.251	1	46.2945	29	86.2568	29	92.1792	0	0	0	0	0	0	0	0	23	68.4105	22	69.929	1	46.2945	588	1748.93	432	1373.15	156	7221.94	0.314605	0.0216009	-6.30849		-6.00251	-4.22391		-3.95348	-2.57089
patient23	MSI-11	infl	center	235	718.823	235	795.342	0	0	253	773.881	253	856.261	0	0	89	272.235	89	301.214	0	0	0	0	0	0	0	0	4	12.2353	3	10.1533	1	31.7936	556	1700.7	319	1079.63	237	7535.07	0.295471	0.0314529	-14.2906		-13.2637	-1.68834		-1.1101	-0.646263
patient23	MSI-12	infl	border	30	92.1848	30	92.1848	0	0	136	417.904	136	417.904	0	0	94	288.846	94	288.846	0	0	0	0	0	0	0	0	59	181.297	59	181.297	0	0	797	2449.04	797	2449.04	0	0	0.325433	0	-3.42829		-3.33904	-1.42295		-1.40667	3.81874
patient23	MSI-13	infl	center	36	110.311	36	121.63	0	0	202	618.968	200	675.724	2	65.8532	19	58.2198	19	64.1938	0	0	0	0	0	0	0	0	10	30.642	10	33.7862	0	0	678	2077.53	458	1547.41	220	7243.85	0.295979	0.0303706	-5.37605		-5.02064	-3.09614		-2.80637	2.80263
patient23	MSI-14	infl	border	7	21.2769	7	24.4572	0	0	79	240.125	66	230.596	13	303.87	47	142.859	44	153.731	3	70.124	0	0	0	0	0	0	2	6.0791	2	6.98777	0	0	735	2234.07	378	1320.69	357	8344.75	0.286214	0.0427814	-2.42825		-2.28327	-1.66078		-1.8388	7.30567
patient23	MSI-15	infl	center	405	1229.96	401	1258.71	4	373.833	484	1469.87	484	1519.24	0	0	30	91.1079	30	94.1679	0	0	0	0	0	0	0	0	5	15.1846	5	15.6946	0	0	611	1855.56	488	1531.8	123	11495.4	0.31858	0.0107	-17.6164	-0.872298	-16.673	-7.21701		-6.8632	-1.78982
patient23	MSI-16	infl	center	635	1899.89	635	2288.54	0	0	458	1370.31	458	1650.63	0	0	60	179.517	60	216.24	0	0	2	5.9839	2	7.20801	0	0	1	2.99195	1	3.604	0	0	638	1908.87	257	926.229	381	6712.38	0.277469	0.0567608	-19.6944		-16.7766	0.0390549		3.07228	5.41671
patient23	MSI-17	infl	border	368	1277.22	363	1465.85	5	123.496	543	1884.6	532	2148.3	11	271.692	67	232.538	65	262.48	2	49.3985	0	0	0	0	0	0	0	0	0	0	0	0	549	1905.42	118	476.502	431	10645.4	0.247638	0.0404871	-11.6545	-1.17732	-9.98725	-1.29195	-0.488828	0.111916	2.28569	0.925357
patient23	MSI-18	infl	center	52	156.694	52	158.397	0	0	192	578.562	192	584.85	0	0	33	99.4403	33	100.521	0	0	0	0	0	0	0	0	2	6.02668	2	6.09219	0	0	394	1187.26	372	1133.15	22	6165.36	0.328289	0.00356832	-8.6417		-8.67645	0.367343		0.284581	-0.980456
patient23	MSI-19	infl	border	1	3.00711	1	3.14842	0	0	46	138.327	44	138.53	2	134.003	29	87.2063	29	91.3042	0	0	1	3.00711	1	3.14842	0	0	2	6.01423	2	6.29684	0	0	620	1864.41	498	1567.91	122	8174.19	0.31762	0.014925				0.177339		0.0337918	-0.949512
patient23	MSI-20	infl	border	48	149.629	48	149.629	0	0	340	1059.87	340	1059.87	0	0	124	386.543	124	386.543	0	0	0	0	0	0	0	0	4	12.4691	4	12.4691	0	0	629	1960.77	629	1960.77	0	0	0.320793	0	-5.22708		-5.10354	-1.39037		-1.46105	3.10369
patient23	MSI-21	infl	border	54	180.226	53	194.824	1	36.2536	469	1565.29	464	1705.63	5	181.268	115	383.814	115	422.731	0	0	0	0	0	0	0	0	12	40.0502	9	33.0833	3	108.761	746	2489.79	548	2014.4	198	7178.21	0.272041	0.0275835	-5.90725		-5.52094	-0.823951	-0.367305	-0.641412	0.421257
patient24	MSI-1	non-infl	border	0	0	0	0	0	0	3	8.92311	1	5.61344	2	12.6533	0	0	0	0	0	0	0	0	0	0	0	0	0	0	0	0	0	0	300	892.311	0	0	300	1898	0.178144	0.158062
patient24	MSI-2	non-infl	border	5	17.1868	5	24.0599	0	0	19	65.3098	18	86.6156	1	12.0328	5	17.1868	5	24.0599	0	0	0	0	0	0	0	0	0	0	0	0	0	0	333	1144.64	30	144.359	303	3645.94	0.207815	0.0831062	-0.935337		-0.801254	-1.95188		-1.68073	-2.10357
patient24	MSI-3	non-infl	center	0	0	0	0	0	0	6	18.4319	2	21.5846	4	17.1774	0	0	0	0	0	0	3	9.21593	0	0	3	12.883	0	0	0	0	0	0	492	1511.41	10	107.923	482	2069.87	0.0926587	0.232865
patient24	MSI-4	non-infl	border	0	0	0	0	0	0	0	0	0	0	0	0	1	2.97437	0	0	1	8.74711	0	0	0	0	0	0	1	2.97437	1	4.5069	0	0	347	1032.11	24	108.166	323	2825.32	0.221882	0.114324
patient24	MSI-5	non-infl	border	0	0	0	0	0	0	20	59.4874	6	30.9154	14	98.5032	0	0	0	0	0	0	0	0	0	0	0	0	0	0	0	0	0	0	378	1124.31	27	139.119	351	2469.62	0.194078	0.142127
patient24	MSI-6	non-infl	border	8	24.2959	8	30.0904	0	0	6	18.2219	5	18.8065	1	15.7708	0	0	0	0	0	0	0	0	0	0	0	0	6	18.2219	6	22.5678	0	0	335	1017.39	78	293.381	257	4053.11	0.265866	0.0634081	-3.57577		-3.33079	-0.613386		-0.736015
patient24	MSI-7	non-infl	center	0	0	0	0	0	0	2	6.00121	2	14.5367	0	0	0	0	0	0	0	0	0	0	0	0	0	0	0	0	0	0	0	0	641	1923.39	8	58.1467	633	3234.82	0.137583	0.195683
patient24	MSI-8	non-infl	border	2	6.00592	2	8.91968	0	0	5	15.0148	5	22.2992	0	0	1	3.00296	1	4.45984	0	0	0	0	0	0	0	0	0	0	0	0	0	0	402	1207.19	44	196.233	358	3290.99	0.224223	0.108782	-2.00794		-1.96426	1.79084		1.94059
patient24	MSI-9	non-infl	border	11	32.7181	8	35.593	3	26.9197	35	104.103	29	129.025	6	53.8395	5	14.8719	4	17.7965	1	8.97324	0	0	0	0	0	0	2	5.94874	2	8.89826	0	0	426	1267.08	18	80.0843	408	3661.08	0.224763	0.111442	-4.27566	-0.00300131	-2.27658	-0.0722376	1.08207	-0.750545	-1.75959
patient24	MSI-10	non-infl	center	2	6.02281	2	9.5421	0	0	4	12.0456	0	0	4	32.6601	0	0	0	0	0	0	0	0	0	0	0	0	1	3.0114	1	4.77105	0	0	487	1466.55	40	190.842	447	3649.76	0.209597	0.122474	-2.01444		-1.89482	5.00194
patient24	MSI-11	non-infl	center	0	0	0	0	0	0	14	44.4483	2	8.79523	12	137.022	0	0	0	0	0	0	0	0	0	0	0	0	0	0	0	0	0	0	362	1149.3	30	131.928	332	3790.95	0.227396	0.087577
patient24	MSI-12	non-infl	center	0	0	0	0	0	0	19	56.5131	6	22.6835	13	181.322	0	0	0	0	0	0	6	17.8462	2	7.56116	4	55.7913	0	0	0	0	0	0	354	1052.93	54	204.151	300	4184.34	0.26451	0.0716958
patient24	MSI-13	non-infl	center	0	0	0	0	0	0	14	42.6072	5	19.2324	9	131.185	0	0	0	0	0	0	0	0	0	0	0	0	0	0	0	0	0	0	355	1080.4	73	280.793	282	4110.47	0.259978	0.0686053
patient24	MSI-14	non-infl	border	0	0	0	0	0	0	5	14.8719	1	4.50964	4	34.9472	0	0	0	0	0	0	0	0	0	0	0	0	0	0	0	0	0	0	299	889.337	26	117.251	273	2385.14	0.221747	0.114458
patient24	MSI-15	non-infl	center	0	0	0	0	0	0	0	0	0	0	0	0	0	0	0	0	0	0	1	3.09825	0	0	1	5.72748	0	0	0	0	0	0	619	1917.82	36	242.97	583	3339.12	0.148166	0.174597
patient24	MSI-16	non-infl	center	0	0	0	0	0	0	5	15.0245	0	0	5	46.9649	0	0	0	0	0	0	0	0	0	0	0	0	0	0	0	0	0	0	568	1706.79	125	552.298	443	4161.09	0.226327	0.106462
patient24	MSI-17	non-infl	border	0	0	0	0	0	0	2	5.94874	2	7.41764	0	0	0	0	0	0	0	0	0	0	0	0	0	0	0	0	0	0	0	0	335	996.414	67	248.491	268	4025.35	0.269627	0.0665781
patient25	MSI-1	non-infl	border	0	0	0	0	0	0	1	3.3611	0	0	1	6.92714	0	0	0	0	0	0	0	0	0	0	0	0	0	0	0	0	0	0	378	1270.5	6	39.1743	372	2576.9	0.153162	0.14436
patient25	MSI-2	non-infl	border	0	0	0	0	0	0	2	6.5242	2	20.1293	0	0	0	0	0	0	0	0	0	0	0	0	0	0	0	0	0	0	0	0	563	1836.56	9	90.582	554	2673.83	0.0993575	0.207193
patient25	MSI-3	non-infl	center	0	0	0	0	0	0	0	0	0	0	0	0	0	0	0	0	0	0	0	0	0	0	0	0	0	0	0	0	0	0	414	1254.92	1	13.7189	413	1606.95	0.0728923	0.257009
patient25	MSI-4	non-infl	border	0	0	0	0	0	0	0	0	0	0	0	0	0	0	0	0	0	0	0	0	0	0	0	0	0	0	0	0	0	0	416	1377.34	37	198.627	379	3274.21	0.186279	0.115753
patient25	MSI-5	non-infl	center	0	0	0	0	0	0	0	0	0	0	0	0	0	0	0	0	0	0	0	0	0	0	0	0	0	0	0	0	0	0	455	1413.75	2	28.5199	453	1799.67	0.0701264	0.251712
patient25	MSI-6	non-infl	center	0	0	0	0	0	0	0	0	0	0	0	0	0	0	0	0	0	0	0	0	0	0	0	0	0	0	0	0	0	0	561	2016.71	0	0	561	2169.53	0.0195949	0.258581
patient25	MSI-7	non-infl	border	0	0	0	0	0	0	0	0	0	0	0	0	0	0	0	0	0	0	2	6.52743	2	10.18	0	0	0	0	0	0	0	0	360	1174.94	8	40.7198	352	3201.9	0.196464	0.109935
patient25	MSI-8	non-infl	center	0	0	0	0	0	0	0	0	0	0	0	0	0	0	0	0	0	0	0	0	0	0	0	0	0	0	0	0	0	0	502	1624.11	3	65.9989	499	1892.75	0.0454553	0.263638
patient25	MSI-9	non-infl	center	0	0	0	0	0	0	0	0	0	0	0	0	0	0	0	0	0	0	0	0	0	0	0	0	0	0	0	0	0	0	529	1696.82	4	60.9728	525	2132.79	0.065603	0.246156
patient25	MSI-10	non-infl	border	0	0	0	0	0	0	0	0	0	0	0	0	0	0	0	0	0	0	0	0	0	0	0	0	0	0	0	0	0	0	366	1273.84	22	126.074	344	3049.14	0.174501	0.112819
patient25	MSI-11	non-infl	center	0	0	0	0	0	0	0	0	0	0	0	0	0	0	0	0	0	0	0	0	0	0	0	0	0	0	0	0	0	0	532	1675.16	0	0	532	2215.95	0.0775032	0.240077
patient25	MSI-12	non-infl	center	0	0	0	0	0	0	0	0	0	0	0	0	0	0	0	0	0	0	0	0	0	0	0	0	0	0	0	0	0	0	521	1602.98	1	21.7825	520	1863.05	0.0459084	0.279112
patient25	MSI-13	non-infl	border	0	0	0	0	0	0	1	3.45412	1	4.59014	0	0	0	0	0	0	0	0	0	0	0	0	0	0	0	0	0	0	0	0	321	1108.77	25	114.753	296	4131.15	0.217858	0.0716508
patient25	MSI-14	non-infl	center	1	2.97437	1	14.7113	0	0	9	26.7693	9	132.402	0	0	0	0	0	0	0	0	0	0	0	0	0	0	0	0	0	0	0	0	597	1775.7	0	0	597	2225.7	0.0679748	0.268231				7.60803		6.35848
patient25	MSI-15	non-infl	border	0	0	0	0	0	0	0	0	0	0	0	0	0	0	0	0	0	0	1	3.82785	1	6.2009	0	0	0	0	0	0	0	0	451	1726.36	77	477.469	374	3740.89	0.161267	0.0999762
patient25	MSI-16	non-infl	border	0	0	0	0	0	0	0	0	0	0	0	0	0	0	0	0	0	0	0	0	0	0	0	0	0	0	0	0	0	0	270	871.045	5	22.3103	265	3086.41	0.224112	0.0858604
patient26	MSI-1	non-infl	border	2	8.93724	2	16.2808	0	0	55	245.774	19	154.668	36	356.652	0	0	0	0	0	0	0	0	0	0	0	0	1	4.46862	1	8.14042	0	0	273	1219.93	8	65.1233	265	2625.35	0.122844	0.100939				4.25235		6.92564
patient26	MSI-2	non-infl	center	0	0	0	0	0	0	45	149.747	39	1156.33	6	22.4905	0	0	0	0	0	0	0	0	0	0	0	0	0	0	0	0	0	0	624	2076.49	6	177.896	618	2316.52	0.0337275	0.266779
patient26	MSI-3	non-infl	border	0	0	0	0	0	0	0	0	0	0	0	0	0	0	0	0	0	0	0	0	0	0	0	0	0	0	0	0	0	0	317	942.876	0	0	317	3209.99	0.237451	0.0987542
patient26	MSI-4	non-infl	center	0	0	0	0	0	0	0	0	0	0	0	0	0	0	0	0	0	0	0	0	0	0	0	0	1	2.97437	1	31.3873	0	0	495	1472.31	1	31.3873	494	1623.16	0.03186	0.304345
patient26	MSI-5	non-infl	center	0	0	0	0	0	0	18	58.0967	0	0	18	72.5521	0	0	0	0	0	0	0	0	0	0	0	0	0	0	0	0	0	0	726	2343.23	0	0	726	2926.27	0.0617308	0.248097
patient26	MSI-6	non-infl	border	34	132.111	31	239.922	3	23.4099	137	532.329	60	464.365	77	600.854	16	62.1698	15	116.091	1	7.8033	0	0	0	0	0	0	33	128.225	23	178.006	10	78.033	589	2288.62	12	92.8729	577	4502.5	0.129209	0.128151	-5.17841	-1.67434	-4.26465	4.4204	12.869	-0.942904	3.5559
patient26	MSI-7	non-infl	center	0	0	0	0	0	0	1	5.62225	0	0	1	5.82125	0	0	0	0	0	0	0	0	0	0	0	0	0	0	0	0	0	0	448	2518.77	0	0	448	2607.92	0.00608057	0.171784
patient26	MSI-8	non-infl	center	2	6.00889	2	120.763	0	0	1	3.00444	1	60.3815	0	0	1	3.00444	1	60.3815	0	0	0	0	0	0	0	0	22	66.0978	18	1086.87	4	12.6471	388	1165.72	0	0	388	1226.77	0.0165614	0.316279	-1.97738		-1.10075	-2.60263
patient26	MSI-9	non-infl	center	0	0	0	0	0	0	1	2.97437	0	0	1	2.98258	1	2.97437	0	0	1	2.98258	0	0	0	0	0	0	0	0	0	0	0	0	313	930.978	0	0	313	933.549	0.00092563	0.33528
patient26	MSI-10	non-infl	center	0	0	0	0	0	0	4	13.2794	1	22.0902	3	11.721	0	0	0	0	0	0	0	0	0	0	0	0	0	0	0	0	0	0	885	2938.06	18	397.624	867	3387.38	0.0452689	0.25595
patient26	MSI-11	non-infl	center	0	0	0	0	0	0	10	30.9999	4	93.1076	6	21.4576	1	3.09999	0	0	1	3.57627	0	0	0	0	0	0	1	3.09999	1	23.2769	0	0	603	1869.29	3	69.8307	600	2145.76	0.0429611	0.279621
patient26	MSI-12	non-infl	border	699	3061.33	681	3451.88	18	579.751	134	586.865	131	664.017	3	96.6251	25	109.49	25	126.721	0	0	1	4.37959	0	0	1	32.2084	14	61.3143	12	60.826	2	64.4167	446	1953.3	195	988.422	251	8084.3	0.197284	0.0310478	-14.344	-1.5937	-12.5889	2.25734	-0.821651	2.87556	2.91317
patient26	MSI-13	non-infl	border	183	590.216	180	1224.78	3	18.3946	40	129.009	24	163.305	16	98.1044	9	29.027	9	61.2392	0	0	0	0	0	0	0	0	26	83.8558	20	136.087	6	36.7892	750	2418.92	24	163.305	726	4451.49	0.146965	0.163091	-13.3923	-2.53921	-8.28732	3.13005	2.03212	0.495761	-3.14394
patient26	MSI-14	non-infl	border	17	63.6149	16	137.105	1	6.64301	63	235.749	63	539.851	0	0	15	56.1308	15	128.536	0	0	0	0	0	0	0	0	10	37.4205	7	59.9835	3	19.929	611	2286.39	9	77.1216	602	3999.09	0.116699	0.150534	-4.29429		-3.16209	-2.74985		-2.25727	-1.50272
patient26	MSI-15	non-infl	border	49	168.213	49	403.484	0	0	34	116.719	34	279.969	0	0	38	130.451	38	312.906	0	0	0	0	0	0	0	0	7	24.0304	5	41.1719	2	11.7747	749	2571.26	8	65.875	741	4362.54	0.121442	0.169855	-7.63062		-5.21518	-5.9034		-3.44463	-3.03987
patient26	MSI-16	non-infl	border	27	100.135	25	198.975	2	13.8897	57	211.397	54	429.787	3	20.8346	40	148.349	40	318.361	0	0	0	0	0	0	0	0	8	29.6697	7	55.7131	1	6.94486	702	2603.52	1	7.95901	701	4868.35	0.125644	0.143991	-4.28596	-0.296396	-4.25468	-0.957125	-0.389925	1.62436	-0.23
patient27	MSI-1	non-infl	border	0	0	0	0	0	0	225	844.681	225	844.681	0	0	10	37.5414	10	37.5414	0	0	0	0	0	0	0	0	0	0	0	0	0	0	32	120.132	32	120.132	0	0	0.266373	0
patient27	MSI-2	non-infl	center	0	0	0	0	0	0	0	0	0	0	0	0	0	0	0	0	0	0	0	0	0	0	0	0	0	0	0	0	0	0	828	2612.21	571	2016.71	257	7595.02	0.283134	0.033838
patient27	MSI-3	non-infl	center	0	0	0	0	0	0	1	2.97437	1	3.13433	0	0	0	0	0	0	0	0	0	0	0	0	0	0	0	0	0	0	0	0	728	2165.34	611	1915.07	117	6819.12	0.319048	0.0171576
patient27	MSI-4	non-infl	center	0	0	0	0	0	0	1	3.69897	1	3.74276	0	0	0	0	0	0	0	0	0	0	0	0	0	0	0	0	0	0	0	0	872	3225.5	837	3132.69	35	11063.8	0.267182	0.00316348
patient27	MSI-5	non-infl	center	0	0	0	0	0	0	97	357.329	97	357.329	0	0	2	7.36761	2	7.36761	0	0	0	0	0	0	0	0	1	3.6838	1	3.6838	0	0	1142	4206.9	1142	4206.9	0	0	0.271459	0
patient27	MSI-6	non-infl	center	0	0	0	0	0	0	2	7.77171	2	8.32444	0	0	0	0	0	0	0	0	1	3.88586	1	4.16222	0	0	0	0	0	0	0	0	619	2405.35	462	1922.95	157	9188.18	0.240256	0.0170872
patient27	MSI-7	non-infl	center	0	0	0	0	0	0	21	84.2435	7	111.095	14	75.1604	3	12.0348	2	31.7415	1	5.3686	0	0	0	0	0	0	8	32.0928	5	79.3537	3	16.1058	1335	5355.48	28	444.381	1307	7016.76	0.063009	0.186268
patient27	MSI-8	non-infl	center	1	3.83683	1	6.29635	0	0	102	391.357	91	572.968	11	108.045	10	38.3683	7	44.0744	3	29.4668	0	0	0	0	0	0	21	80.5735	20	125.927	1	9.82226	1038	3982.63	160	1007.42	878	8623.95	0.158822	0.10181				-1.26054		-1.11518	-0.507868
patient27	MSI-9	non-infl	border	0	0	0	0	0	0	1	3.4422	1	5.3449	0	0	0	0	0	0	0	0	0	0	0	0	0	0	2	6.88439	2	10.6898	0	0	929	3197.8	70	374.143	859	8306.11	0.187094	0.103418
patient27	MSI-10	non-infl	center	0	0	0	0	0	0	6	19.9571	5	44.5208	1	5.30963	6	19.9571	6	53.425	0	0	0	0	0	0	0	0	9	29.9357	5	44.5208	4	21.2385	1071	3562.35	7	62.3291	1064	5649.44	0.112307	0.188337
patient27	MSI-11	non-infl	border	0	0	0	0	0	0	198	949.738	155	862.082	43	1499.24	2	9.59331	2	11.1236	0	0	0	0	0	0	0	0	20	95.9331	18	100.113	2	69.7319	482	2311.99	231	1284.78	251	8751.35	0.179797	0.0286813
patient27	MSI-12	non-infl	border	1	4.12378	1	4.20547	0	0	5	20.6189	5	21.0273	0	0	1	4.12378	1	4.20547	0	0	2	8.24756	2	8.41094	0	0	19	78.3518	19	79.9039	0	0	486	2004.16	442	1858.82	44	9341.1	0.237786	0.00471037				-1.30674		-1.25935	-1.27988
patient27	MSI-13	non-infl	border	0	0	0	0	0	0	82	351.987	81	364.932	1	90.8773	4	17.1701	4	18.0213	0	0	1	4.29253	1	4.50533	0	0	6	25.7552	6	27.032	0	0	250	1073.13	201	905.572	49	4452.99	0.221959	0.0110038
patient28	MSI-1	non-infl	border	0	0	0	0	0	0	1	3.67551	0	0	1	19.6414	0	0	0	0	0	0	1	3.67551	0	0	1	19.6414	1	3.67551	1	4.52164	0	0	507	1863.48	57	257.734	450	8838.63	0.221159	0.0509129
patient28	MSI-2	non-infl	border	40	196.951	40	261.869	0	0	17	83.7041	17	111.294	0	0	20	98.4754	20	130.934	0	0	1	4.92377	0	0	1	19.8616	11	54.1614	10	65.4672	1	19.8616	606	2983.8	76	497.551	530	10526.7	0.152748	0.0503484	-4.09748		-3.76481	0.305725		0.390242	0.269103
patient28	MSI-3	non-infl	center	0	0	0	0	0	0	1	3.44175	0	0	1	12.6946	0	0	0	0	0	0	1	3.44175	1	4.72196	0	0	1	3.44175	1	4.72196	0	0	1140	3923.59	351	1657.41	789	10016	0.211776	0.0787737
patient28	MSI-4	non-infl	center	0	0	0	0	0	0	5	18.9831	2	12.1423	3	30.4014	0	0	0	0	0	0	1	3.79661	0	0	1	10.1338	0	0	0	0	0	0	1007	3823.19	96	582.832	911	9231.91	0.164713	0.0986795
patient28	MSI-5	non-infl	center	0	0	0	0	0	0	0	0	0	0	0	0	0	0	0	0	0	0	0	0	0	0	0	0	2	7.61148	2	14.0949	0	0	1167	4441.3	135	951.406	1032	8538.41	0.141895	0.120866
patient28	MSI-6	non-infl	border	1	4.11783	1	7.05093	0	0	8	32.9427	8	56.4074	0	0	3	12.3535	3	21.1528	0	0	0	0	0	0	0	0	3	12.3535	3	21.1528	0	0	912	3755.47	98	690.991	814	8057.74	0.141825	0.101021				-0.820466		-0.753688	-1.21241
patient28	MSI-7	non-infl	center	0	0	0	0	0	0	24	80.9367	1	7.58718	23	139.625	0	0	0	0	0	0	0	0	0	0	0	0	3	10.1171	1	7.58718	2	12.1413	1181	3982.76	29	220.028	1152	6993.41	0.131801	0.164727
patient28	MSI-8	non-infl	border	295	1246.61	290	1776.22	5	68.1448	52	219.742	52	318.494	0	0	34	143.677	33	202.121	1	13.629	1	4.2258	0	0	1	13.629	57	240.871	51	312.369	6	81.7738	710	3000.32	83	508.365	627	8545.36	0.163268	0.0733731	-12.7459	-2.97143	-10.9119	-3.10804		-2.65472	-1.4871
patient28	MSI-9	non-infl	center	0	0	0	0	0	0	0	0	0	0	0	0	0	0	0	0	0	0	0	0	0	0	0	0	2	7.14459	2	11.2315	0	0	810	2893.56	61	342.56	749	7353.14	0.178071	0.101861
patient28	MSI-10	non-infl	center	0	0	0	0	0	0	0	0	0	0	0	0	0	0	0	0	0	0	0	0	0	0	0	0	2	7.12748	2	11.0334	0	0	928	3307.15	152	838.541	776	7811.81	0.181267	0.0993368
patient28	MSI-11	non-infl	center	0	0	0	0	0	0	0	0	0	0	0	0	0	0	0	0	0	0	0	0	0	0	0	0	7	28.207	4	59.574	3	16.5726	1463	5895.26	60	893.61	1403	7750.44	0.0671434	0.181022
patient28	MSI-12	non-infl	center	0	0	0	0	0	0	0	0	0	0	0	0	0	0	0	0	0	0	0	0	0	0	0	0	1	3.26122	1	4.18553	0	0	618	2015.43	160	669.685	458	6763.63	0.238918	0.0677152
patient28	MSI-13	non-infl	border	0	0	0	0	0	0	4	15.1392	2	12.0265	2	20.4257	1	3.78479	0	0	1	10.2128	13	49.2023	3	18.0397	10	102.128	0	0	0	0	0	0	795	3008.91	91	547.206	704	7189.83	0.166299	0.0979161
patient28	MSI-14	non-infl	border	0	0	0	0	0	0	1	3.4373	1	5.53653	0	0	0	0	0	0	0	0	0	0	0	0	0	0	0	0	0	0	0	0	672	2309.87	34	188.242	638	5783.84	0.180618	0.110307
patient28	MSI-15	non-infl	border	12	46.8882	12	82.578	0	0	44	171.923	44	302.786	0	0	65	253.978	59	406.009	6	54.2443	0	0	0	0	0	0	9	35.1662	9	61.9335	0	0	717	2801.57	19	130.749	698	6310.42	0.145317	0.110611	-4.6669		-4.26032	-3.50541		-2.77954	-3.40631
patient28	MSI-16	non-infl	border	4	16.7883	4	28.1543	0	0	2	8.39414	1	7.03857	1	10.3964	3	12.5912	3	21.1157	0	0	1	4.19707	0	0	1	10.3964	18	75.5473	17	119.656	1	10.3964	695	2916.96	31	218.196	664	6903.22	0.142074	0.096187	-2.39458		-2.49471				-1.33199
patient29	MSI-1	infl	border	3	11.7932	3	12.1414	0	0	10	39.3108	10	40.4713	0	0	4	15.7243	4	16.1885	0	0	0	0	0	0	0	0	0	0	0	0	0	0	531	2087.4	477	1930.48	54	7402.76	0.247088	0.00729458	-0.419378		-0.379218	0.195046		0.165287	-0.325106
patient29	MSI-2	infl	border	16	62.644	15	66.0752	1	35.2145	122	477.66	110	484.551	12	422.574	37	144.864	33	145.365	4	140.858	1	3.91525	1	4.40501	0	0	15	58.7287	13	57.2651	2	70.429	297	1162.83	107	471.336	190	6690.76	0.227014	0.0283974	-2.84803		-2.72355	-3.48131	-0.699378	-3.6217	-1.63308	4.78491
patient29	MSI-3	infl	border	2	8.86085	1	6.13463	1	15.9482	62	274.686	45	276.058	17	271.12	60	265.826	44	269.924	16	255.172	0	0	0	0	0	0	1	4.43043	0	0	1	15.9482	787	3486.75	258	1582.73	529	8436.61	0.163009	0.0627029				-0.735426	-0.803783		0.767773	0.111151
patient29	MSI-4	infl	border	370	1482.08	359	1484.87	11	1396.36	634	2539.56	630	2605.76	4	507.769	216	865.212	215	889.267	1	126.942	1	4.00561	1	4.13612	0	0	5	20.0281	5	20.6806	0	0	347	1389.95	250	1034.03	97	12313.4	0.241772	0.0078776	-13.5326	-0.578817	-14.05	-7.51299	1.03837	-8.4129	-5.38775
patient29	MSI-5	infl	center	1	4.33123	0	0	1	13.0435	81	350.83	52	337.192	29	378.261	58	251.211	36	233.441	22	286.957	1	4.33123	0	0	1	13.0435	1	4.33123	0	0	1	13.0435	514	2226.25	178	1154.23	336	4382.61	0.154215	0.0766666				0.265801	-0.0837616		-0.381071	-0.564187
patient29	MSI-6	infl	border	312	1279.06	311	1314.58	1	136.021	570	2336.75	563	2379.77	7	952.147	123	504.245	121	511.461	2	272.042	1	4.09956	1	4.22695	0	0	8	32.7964	8	33.8156	0	0	536	2197.36	454	1919.04	82	11153.7	0.236577	0.00735181	-14.0066		-14.0986	-6.02372	4.08804	-6.27468	-4.41919	0.8305
patient29	MSI-7	infl	center	62	262.501	62	271.377	0	0	440	1862.91	431	1886.51	9	1165.02	158	668.954	157	687.197	1	129.447	0	0	0	0	0	0	16	67.7422	16	70.0328	0	0	218	922.988	163	713.459	55	7119.59	0.228464	0.00772516	-4.1649		-4.19718	-0.58882		-0.587522	1.4182
patient29	MSI-8	infl	center	97	402.266	95	402.838	2	376.87	562	2330.66	551	2336.46	11	2072.78	225	933.092	225	954.09	0	0	0	0	0	0	0	0	16	66.3532	16	67.8464	0	0	283	1173.62	223	945.609	60	11306.1	0.235827	0.00530688	-9.71107	-1.15137	-9.80136	-5.80085	-0.550739	-5.50668	-5.28659
patient29	MSI-9	infl	center	129	490.058	127	509.762	2	141.863	397	1508.16	378	1517.24	19	1347.7	217	824.362	200	802.775	17	1205.84	2	7.5978	0	0	2	141.863	73	277.32	73	293.013	0	0	566	2150.18	384	1541.33	182	12909.5	0.249136	0.0140981	-4.35883	-1.2605	-3.95171	0.111124	-0.620869	0.168383	3.12727	1.23881
patient29	MSI-10	infl	center	305	970.119	280	948.593	25	1300.71	773	2458.69	764	2588.3	9	468.255	229	728.384	229	775.813	0	0	1	3.18072	1	3.38783	0	0	4	12.7229	4	13.5513	0	0	462	1469.49	215	728.384	247	12851	0.295174	0.0192203	-11.6236	-1.8686	-10.7874	9.70737	-0.421426	10.9551	12.712
patient29	MSI-11	infl	border	103	416.262	102	427.48	1	113.212	642	2594.56	634	2657.08	8	905.698	209	844.648	205	859.151	4	452.849	0	0	0	0	0	0	1	4.04138	1	4.19098	0	0	324	1309.41	212	888.488	112	12679.8	0.238608	0.00883297	-8.21089		-8.28131	-3.23569	0.985661	-3.34969	2.71268	-0.630288
patient30	MSI-1	non-infl	center	0	0	0	0	0	0	0	0	0	0	0	0	0	0	0	0	0	0	0	0	0	0	0	0	41	132.876	0	0	41	138.822	1418	4595.55	4	302.647	1414	4787.66	0.0132167	0.295343
patient30	MSI-2	non-infl	center	0	0	0	0	0	0	0	0	0	0	0	0	0	0	0	0	0	0	0	0	0	0	0	0	57	177.408	12	607.315	45	149.237	1169	3638.42	0	0	1169	3876.84	0.0197591	0.301534
patient30	MSI-3	non-infl	center	0	0	0	0	0	0	0	0	0	0	0	0	0	0	0	0	0	0	0	0	0	0	0	0	9	27.5733	0	0	9	28.4355	1295	3967.5	0	0	1295	4091.55	0.00989654	0.316506
patient30	MSI-4	non-infl	center	0	0	0	0	0	0	0	0	0	0	0	0	0	0	0	0	0	0	0	0	0	0	0	0	12	35.8299	1	45.1745	11	35.1686	1284	3833.8	0	0	1284	4105.13	0.0221364	0.312779
patient30	MSI-5	non-infl	center	0	0	0	0	0	0	0	0	0	0	0	0	0	0	0	0	0	0	0	0	0	0	0	0	16	49.0329	7	469.53	9	28.9015	1290	3953.28	0	0	1290	4142.55	0.0149085	0.311403
patient30	MSI-6	non-infl	border	0	0	0	0	0	0	57	189.836	0	0	57	316.548	1	3.33045	1	8.31998	0	0	0	0	0	0	0	0	242	805.969	127	1056.64	115	638.65	997	3320.46	6	49.9199	991	5503.5	0.120193	0.180067
patient30	MSI-7	non-infl	center	0	0	0	0	0	0	1	3.00515	0	0	1	3.14338	0	0	0	0	0	0	0	0	0	0	0	0	73	219.376	10	683.368	63	198.033	1281	3849.6	1	68.3368	1280	4023.53	0.0146334	0.318129
patient30	MSI-8	non-infl	border	0	0	0	0	0	0	4	12.6403	0	0	4	20.8835	0	0	0	0	0	0	0	0	0	0	0	0	207	654.136	152	1216.88	55	287.148	877	2771.39	5	40.0291	872	4552.61	0.124909	0.191539
patient30	MSI-9	non-infl	border	0	0	0	0	0	0	0	0	0	0	0	0	92	317.372	54	624.881	38	186.765	18	62.0945	13	150.434	5	24.5744	244	841.726	133	1539.06	111	545.551	1171	4039.6	6	69.4312	1165	5725.83	0.0864164	0.203464
patient31	MSI-1	non-infl	border	129	812.329	5	629.876	124	821.929	75	472.284	1	125.975	74	490.506	17	107.051	1	125.975	16	106.055	31	195.211	1	125.975	30	198.854	1	6.29712	0	0	1	6.62846	449	2827.41	9	1133.78	440	2916.52	0.00793807	0.150865	-10.602	-10.0989	-2.33398	-6.09299	-5.59404	-1.55454	-3.98253	-3.91123
patient31	MSI-2	non-infl	center	0	0	0	0	0	0	2	9.53442	0	0	2	11.8764	0	0	0	0	0	0	3	14.3016	0	0	3	17.8146	5	23.836	2	48.3504	3	17.8146	902	4300.02	4	96.7008	898	5332.49	0.0413647	0.168402
patient31	MSI-3	non-infl	center	0	0	0	0	0	0	6	27.0467	0	0	6	29.4124	0	0	0	0	0	0	2	9.01557	0	0	2	9.80414	12	54.0934	1	56.044	11	53.9228	1028	4634	1	56.044	1027	5034.43	0.0178431	0.203995
patient31	MSI-4	non-infl	border	0	0	0	0	0	0	1	3.69234	0	0	1	3.69234	0	0	0	0	0	0	3	11.077	0	0	3	11.077	1	3.69234	0	0	1	3.69234	356	1314.47	0	0	356	1314.47	0	0.270831
patient31	MSI-5	non-infl	center	0	0	0	0	0	0	1	5.67227	0	0	1	8.67307	0	0	0	0	0	0	1	5.67227	0	0	1	8.67307	1	5.67227	1	16.3943	0	0	621	3522.48	40	655.772	581	5039.06	0.0609968	0.115299
patient31	MSI-6	non-infl	center	0	0	0	0	0	0	1	9.29228	0	0	1	10.0956	0	0	0	0	0	0	1	9.29228	0	0	1	10.0956	0	0	0	0	0	0	660	6132.91	13	1518.1	647	6531.87	0.00856332	0.0990529
patient31	MSI-7	non-infl	border	80	397.663	15	380.077	65	401.955	123	611.407	13	329.4	110	680.232	25	124.27	5	126.692	20	123.679	43	213.744	0	0	43	265.909	18	89.4742	1	25.3385	17	105.127	614	3052.07	16	405.415	598	3697.99	0.0394657	0.16171	-4.61965	-3.68727	-2.12508	-3.07481	-2.56307	-0.048778	-3.26407	-3.38471
patient31	MSI-8	non-infl	center	0	0	0	0	0	0	2	8.8297	0	0	2	8.8297	0	0	0	0	0	0	1	4.41485	0	0	1	4.41485	0	0	0	0	0	0	547	2414.92	0	0	547	2414.92	0	0.226508
patient31	MSI-9	non-infl	border	0	0	0	0	0	0	4	21.1803	2	30.8036	2	16.1385	1	5.29507	0	0	1	8.06924	5	26.4753	0	0	5	40.3462	13	68.8359	2	30.8036	11	88.7616	443	2345.72	9	138.616	434	3502.05	0.0649275	0.123927
patient31	MSI-10	non-infl	border	23	125.584	18	192.608	5	55.7469	158	862.705	104	1112.85	54	602.066	95	518.715	55	588.526	40	445.975	1	5.46016	1	10.7005	0	0	32	174.725	18	192.608	14	156.091	422	2304.19	25	267.512	397	4426.3	0.0934539	0.0896911	-4.3956	-2.0116	-3.43261	-2.0699	0.097981	-2.34744	1.98291	1.04688
patient31	MSI-11	non-infl	border	113	492.963	70	731.033	43	322.167	201	876.864	93	971.229	108	809.164	94	410.076	39	407.29	55	412.074	9	39.2626	0	0	9	67.4303	78	340.275	33	344.63	45	337.152	612	2669.85	14	146.207	598	4480.37	0.0957549	0.133471	-7.05849	-4.60967	-3.67774	-4.05668	-3.76288	-1.79706	-1.03949	-2.64554
patient32	MSI-1	infl	border	121	437.504	115	842.757	6	42.823	361	1305.28	329	2411.02	32	228.389	112	404.963	109	798.787	3	21.4115	3	10.8472	3	21.985	0	0	12	43.3889	4	29.3133	8	57.0973	524	1894.65	25	183.208	499	3561.44	0.136457	0.140112	-8.41102	-0.654187	-6.79015	-3.53841	3.60171	-2.36223	-2.08435	-0.537546
patient32	MSI-2	infl	border	181	601.983	168	1067.49	13	90.7228	342	1137.45	306	1944.35	36	251.232	122	405.757	114	724.366	8	55.8294	5	16.6294	3	19.0623	2	13.9574	32	106.428	15	95.3113	17	118.637	525	1746.08	9	57.1868	516	3601	0.157379	0.143294	-13.4984	-2.13187	-8.29277	-10.4217	-0.485847	-7.73192	-2.95109	0.164433
patient32	MSI-3	infl	border	135	469.118	111	862.777	24	150.83	370	1285.73	315	2448.42	55	345.651	89	309.27	70	544.094	19	119.407	3	10.4248	1	7.77277	2	12.5691	57	198.072	18	139.91	39	245.098	552	1918.17	7	54.4094	545	3425.09	0.128654	0.15912	-10.3851	-4.17502	-6.78781	-6.84771	-1.13974	-2.97465	-1.10946	-0.15634
patient32	MSI-4	infl	border	124	437.718	106	1123.28	18	95.2778	217	766.006	174	1843.87	43	227.608	107	377.708	102	1080.89	5	26.4661	1	3.52998	1	10.597	0	0	46	162.379	29	307.312	17	89.9846	664	2343.91	4	42.3879	660	3493.52	0.0943665	0.188921	-10.4733	-4.62787	-6.14439	-3.11578	1.06397	-1.18816	1.21763	1.1927
patient32	MSI-5	infl	center	170	519.728	141	2661.19	29	105.797	280	856.022	184	3472.76	96	350.224	151	461.64	109	2057.23	42	153.223	0	0	0	0	0	0	13	39.7439	4	75.4948	9	32.8335	859	2626.15	2	37.7474	857	3126.48	0.0529838	0.274111	-15.2063	-4.8602	-9.22182	-10.3412	-1.33045	-3.21339	-11.1879	-2.9219
patient32	MSI-6	infl	center	56	172.751	44	607.221	12	47.6748	199	613.882	152	2097.67	47	186.726	49	151.157	44	607.221	5	19.8645	1	3.08483	1	13.8005	0	0	16	49.3573	10	138.005	6	23.8374	1042	3214.4	8	110.404	1034	4107.98	0.0724613	0.251705	-7.39929	-2.11317	-2.14767	-5.38917	-2.68682	-0.718507	-3.70817	-2.38274
patient32	MSI-7	infl	center	136	435.65	107	3253.58	29	103.835	134	429.244	72	2189.33	62	221.991	117	374.787	84	2554.21	33	118.157	0	0	0	0	0	0	59	188.995	6	182.444	53	189.767	1014	3248.16	0	0	1014	3630.63	0.0328868	0.27929	-14.021	-7.07343	-2.79796	-10.6346	-4.51357	-1.48123	-9.91999	-4.55568
patient32	MSI-8	infl	center	10	33.6095	4	414.148	6	20.8423	76	255.432	12	1242.44	64	222.318	34	114.272	13	1345.98	21	72.948	0	0	0	0	0	0	90	302.486	6	621.222	84	291.792	1060	3562.61	0	0	1060	3682.14	0.00965839	0.287876	-3.76322	-2.15482	-1.87202	-1.3011	0.681722	-0.712128	-1.53777	-1.11255
patient32	MSI-9	infl	border	501	1962.55	488	3033.91	13	137.666	469	1837.2	445	2766.58	24	254.152	209	818.709	195	1212.32	14	148.255	16	62.6763	16	99.4726	0	0	54	211.532	38	236.247	16	169.435	532	2083.99	75	466.278	457	4839.48	0.160848	0.0944317	-17.6896	-1.55681	-14.9301	-11.8636	-2.29444	-8.35425	-0.45551	-2.95069
patient32	MSI-10	infl	center	7	21.3705	2	143.591	5	15.9426	139	424.357	45	3230.8	94	299.72	59	180.123	35	2512.85	24	76.5243	1	3.05293	0	0	1	3.18851	58	177.07	1	71.7956	57	181.745	920	2808.69	0	0	920	2933.43	0.0139284	0.313626	-2.64786	-2.09174	-0.68877	-1.20057	-1.08329	0.0962006	3.58295	1.79817
patient32	MSI-11	infl	center	126	470.192	96	1275.14	30	155.69	260	970.237	183	2430.74	77	399.605	202	753.799	156	2072.11	46	238.725	2	7.46336	2	26.5655	0	0	69	257.486	8	106.262	61	316.57	965	3601.07	0	0	965	5008.04	0.0752856	0.19269	-11.4526	-6.47953	-4.84626	-6.10672	-1.38398	-1.2197	-5.50096	-2.81493
patient32	MSI-12	infl	border	324	1125.89	300	2418.62	24	146.579	350	1216.24	333	2684.66	17	103.827	160	555.996	155	1249.62	5	30.5373	10	34.7497	10	80.6205	0	0	34	118.149	24	193.489	10	61.0747	676	2349.08	19	153.179	657	4012.61	0.124038	0.163734	-16.4682	-4.78273	-10.2049	-11.4449	-2.03762	-6.99787	-4.31812	-0.914403
patient32	MSI-13	infl	border	193	738.563	183	1184.58	10	93.6038	359	1373.8	349	2259.12	10	93.6038	279	1067.66	273	1767.16	6	56.1623	13	49.7478	13	84.1506	0	0	57	218.125	54	349.549	3	28.0811	613	2345.8	55	356.022	558	5223.09	0.154485	0.106833	-11.2876	-1.06801	-9.13339	0.321665	-2.10198	2.8015	3.24778	2.73534
patient32	MSI-14	infl	border	576	2229.32	404	3792.11	172	1132.79	412	1594.59	297	2787.77	115	757.389	343	1327.53	290	2722.06	53	349.057	3	11.6111	2	18.7728	1	6.58599	37	143.203	19	178.342	18	118.548	649	2511.86	30	281.593	619	4076.73	0.106537	0.151837	-20.2981	-12.0686	-12.8859	-8.07613	-6.24517	-2.94353	-0.453155	-0.795022
patient32	MSI-15	infl	center	76	228.841	38	776.629	38	134.191	172	517.904	95	1941.57	77	271.913	121	364.339	75	1532.82	46	162.442	3	9.03321	1	20.4376	2	7.06268	1	3.01107	0	0	1	3.53134	988	2974.94	0	0	988	3488.97	0.0489294	0.283178	-9.20184	-6.13877	-3.16724	-5.58164	-3.82175	-2.38588	-2.48428	-1.86321
patient32	MSI-16	infl	center	33	107.387	8	404.703	25	86.9466	116	377.481	68	3439.97	48	166.937	80	260.331	28	1416.46	52	180.849	1	3.25414	0	0	1	3.47786	8	26.0331	0	0	8	27.8229	927	3016.59	0	0	927	3223.98	0.0197676	0.287533	-6.12418	-5.16384	-1.89367	-2.24282	-3.08469	-1.9842	-2.4404	-2.07775
patient33	MSI-1	non-infl	border	0	0	0	0	0	0	0	0	0	0	0	0	0	0	0	0	0	0	1	3.18914	0	0	1	6.62132	0	0	0	0	0	0	602	1919.86	0	0	602	3986.03	0.162537	0.151027
patient33	MSI-2	non-infl	center	0	0	0	0	0	0	0	0	0	0	0	0	0	0	0	0	0	0	0	0	0	0	0	0	0	0	0	0	0	0	755	2905.33	5	457.692	750	3012.74	0.0109244	0.248943
patient33	MSI-3	non-infl	border	17	54.8904	17	79.742	0	0	7	22.6019	7	32.835	0	0	2	6.45769	2	9.38142	0	0	0	0	0	0	0	0	0	0	0	0	0	0	371	1197.9	21	98.5049	350	3626.17	0.213187	0.0965206	-4.53015		-3.84564	-2.08632		-1.42638	-2.71082
patient33	MSI-4	non-infl	center	0	0	0	0	0	0	0	0	0	0	0	0	0	0	0	0	0	0	0	0	0	0	0	0	0	0	0	0	0	0	700	2345.64	2	36.1812	698	2870.68	0.0552774	0.243148
patient33	MSI-5	non-infl	border	1	3.34851	1	8.16593	0	0	0	0	0	0	0	0	2	6.69703	2	16.3319	0	0	4	13.3941	0	0	4	22.7041	0	0	0	0	0	0	774	2591.75	1	8.16593	773	4387.56	0.12246	0.17618							0.487744
patient33	MSI-6	non-infl	center	0	0	0	0	0	0	0	0	0	0	0	0	0	0	0	0	0	0	0	0	0	0	0	0	0	0	0	0	0	0	648	2492.17	9	130.365	639	3345.94	0.0690371	0.190978
patient33	MSI-7	non-infl	border	131	518.008	130	1354.83	1	6.37189	30	118.628	30	312.654	0	0	21	83.0394	21	218.857	0	0	2	7.90851	2	20.8436	0	0	0	0	0	0	0	0	962	3803.99	7	72.9525	955	6085.16	0.0959529	0.156939	-14.5169		-11.6874	-7.8935		-4.96733	-6.77193
patient33	MSI-8	non-infl	center	0	0	0	0	0	0	0	0	0	0	0	0	0	0	0	0	0	0	0	0	0	0	0	0	0	0	0	0	0	0	750	2728.48	15	166.533	735	3977.15	0.0900725	0.184806
patient33	MSI-9	non-infl	border	0	0	0	0	0	0	1	3.8789	1	15.2524	0	0	0	0	0	0	0	0	0	0	0	0	0	0	0	0	0	0	0	0	633	2455.35	5	76.2619	628	3266.73	0.0655635	0.192241
patient33	MSI-10	non-infl	center	0	0	0	0	0	0	0	0	0	0	0	0	0	0	0	0	0	0	0	0	0	0	0	0	0	0	0	0	0	0	721	2785.26	3	72.0075	718	3305.7	0.0416623	0.217201
patient33	MSI-11	non-infl	center	0	0	0	0	0	0	0	0	0	0	0	0	0	0	0	0	0	0	0	0	0	0	0	0	0	0	0	0	0	0	729	2585.07	1	21.1064	728	3102.83	0.047379	0.234625
patient33	MSI-12	non-infl	center	0	0	0	0	0	0	0	0	0	0	0	0	0	0	0	0	0	0	0	0	0	0	0	0	0	0	0	0	0	0	602	2451.23	8	157.585	594	3048.89	0.0507662	0.194825
patient33	MSI-13	non-infl	center	0	0	0	0	0	0	0	0	0	0	0	0	0	0	0	0	0	0	0	0	0	0	0	0	0	0	0	0	0	0	785	2405.23	0	0	785	2434.9	0.00397666	0.322396
patient33	MSI-14	non-infl	border	2	7.29495	2	11.991	0	0	0	0	0	0	0	0	0	0	0	0	0	0	0	0	0	0	0	0	0	0	0	0	0	0	458	1670.54	47	281.788	411	3827.87	0.166792	0.10737	-2.04216		-1.96137
patient33	MSI-15	non-infl	border	2	7.4107	2	11.5734	0	0	4	14.8214	4	23.1468	0	0	0	0	0	0	0	0	1	3.70535	1	5.78669	0	0	0	0	0	0	0	0	329	1219.06	17	98.3737	312	3214.19	0.17281	0.0970697	-1.96103		-1.8174	-0.421899		-0.17684
patient33	MSI-16	non-infl	border	33	134.549	33	203.456	0	0	64	260.944	63	388.416	1	12.0385	17	69.3132	17	104.811	0	0	2	8.15449	2	12.3307	0	0	0	0	0	0	0	0	414	1687.98	140	863.147	274	3298.56	0.162197	0.0830665	-5.3922		-4.86259	-4.2939		-3.08023	-3.38061
patient34	MSI-1	non-infl	border	3	12.1561	3	12.435	0	0	125	506.502	125	518.127	0	0	0	0	0	0	0	0	0	0	0	0	0	0	225	911.704	224	928.483	1	180.61	358	1450.62	311	1289.1	47	8488.68	0.241254	0.00553678	-2.4815		-2.49392	-1.60138		-1.56012
patient34	MSI-2	non-infl	center	0	0	0	0	0	0	7	23.8254	6	30.1855	1	10.5226	0	0	0	0	0	0	0	0	0	0	0	0	45	153.163	42	211.298	3	31.5679	788	2682.06	233	1172.2	555	5840.06	0.198771	0.0950332
patient34	MSI-3	non-infl	border	4	15.6927	4	20.9419	0	0	114	447.243	112	586.373	2	31.3037	4	15.6927	4	20.9419	0	0	0	0	0	0	0	0	214	839.561	207	1083.74	7	109.563	678	2659.92	189	989.504	489	7653.76	0.191005	0.0638902	-2.73141		-2.74095	-2.1167		-2.03563	-0.467659
patient34	MSI-4	non-infl	center	3	12.5897	3	13.5525	0	0	90	377.692	90	406.576	0	0	12	50.359	12	54.2102	0	0	2	8.39316	2	9.03503	0	0	64	268.581	63	284.603	1	59.0721	742	3113.86	582	2629.19	160	9451.53	0.221361	0.0169285	-1.77422		-1.75847	-1.72904		-1.78495	1.35735
patient34	MSI-5	non-infl	center	0	0	0	0	0	0	20	65.6273	19	88.4146	1	11.1291	1	3.28137	1	4.6534	0	0	88	288.76	31	144.255	57	634.359	65	213.289	61	283.858	4	44.5164	939	3081.2	269	1251.77	670	7456.5	0.214897	0.0898545
patient34	MSI-6	non-infl	border	1	3.64631	1	4.19692	0	0	14	51.0484	14	58.7568	0	0	3	10.9389	3	12.5907	0	0	0	0	0	0	0	0	63	229.718	57	239.224	6	166.762	504	1837.74	230	965.291	274	7615.48	0.23827	0.0359794				-1.24713		-1.29718	-1.16421
patient34	MSI-7	non-infl	center	0	0	0	0	0	0	3	10.6724	2	16.8037	1	6.16983	0	0	0	0	0	0	1	3.55745	0	0	1	6.16983	45	160.085	25	210.047	20	123.397	885	3148.35	86	722.561	799	4929.7	0.119021	0.162079
patient34	MSI-8	non-infl	center	32	135.013	32	153.864	0	0	248	1046.35	246	1182.83	2	68.8732	21	88.6021	21	100.973	0	0	0	0	0	0	0	0	174	734.132	171	822.211	3	103.31	419	1767.82	187	899.143	232	7989.29	0.207976	0.0290389	-5.71823		-5.17575	-3.51067		-3.10914	4.71
patient34	MSI-9	non-infl	border	4	14.7172	4	17.881	0	0	91	334.815	90	402.322	1	20.7942	1	3.67929	1	4.47024	0	0	3	11.0379	0	0	3	62.3827	53	195.002	53	236.923	0	0	541	1990.49	219	978.983	322	6695.74	0.223701	0.0480903	-1.07034		-1.04685	-1.61935		-1.49905
patient34	MSI-10	non-infl	border	0	0	0	0	0	0	65	252.204	60	258.676	5	193.974	2	7.76014	2	8.62252	0	0	0	0	0	0	0	0	41	159.083	38	163.828	3	116.384	327	1268.78	147	633.755	180	6983.05	0.231951	0.0257767
patient34	MSI-11	non-infl	border	35	168.547	35	179.601	0	0	50	240.781	50	256.573	0	0	53	255.228	53	271.967	0	0	0	0	0	0	0	0	64	308.2	63	323.282	1	78.2434	442	2128.51	349	1790.88	93	7276.63	0.194877	0.0127806	-5.96245		-6.00589	-4.68306		-4.47453	-4.93165
patient34	MSI-12	non-infl	border	0	0	0	0	0	0	13	49.3146	13	58.6404	0	0	0	0	0	0	0	0	1	3.79343	1	4.5108	0	0	79	299.681	71	320.267	8	190.823	580	2200.19	231	1042	349	8324.64	0.22169	0.0419237	-2.53323		-2.51828	-1.59935		-1.62688
patient34	MSI-13	non-infl	border	79	478.199	78	703.019	1	18.4321	62	375.296	37	333.483	25	460.804	63	381.349	61	549.797	2	36.8643	0	0	0	0	0	0	98	593.209	74	666.966	24	442.372	405	2451.53	18	162.235	387	7133.24	0.11095	0.054253	-7.75116		-7.06201	0.476147	0.247566	-1.28956	-3.6734	-0.73279
patient35	MSI-1	infl	border	404	1270.72	400	1927.17	4	36.2415	178	559.874	177	852.773	1	9.06038	55	172.995	55	264.986	0	0	1	3.14536	1	4.81793	0	0	122	383.734	122	587.787	0	0	676	2126.26	147	708.235	529	4792.94	0.207558	0.110371	-19.124	-1.67624	-13.5638	-9.14383		-5.74669	-5.76738
patient35	MSI-2	infl	border	556	1667.12	488	2319.83	68	552.179	333	998.474	293	1392.85	40	324.811	140	419.779	121	575.203	19	154.285	0	0	0	0	0	0	151	452.761	127	603.725	24	194.887	750	2248.81	63	299.486	687	5578.63	0.210361	0.123148	-15.1352	-5.38036	-10.2976	-1.72712	-2.66091	2.48121	-0.216166	-2.74201
patient35	MSI-3	infl	center	1	2.97437	1	26.9766	0	0	8	23.795	3	80.9298	5	16.7148	2	5.94874	0	0	2	6.68592	0	0	0	0	0	0	29	86.2568	8	215.813	21	70.2021	995	2959.5	1	26.9766	994	3322.9	0.0370692	0.299136				-1.13677		0.777765	-0.206915
patient35	MSI-4	infl	center	0	0	0	0	0	0	6	18.24	3	55.0487	3	10.9309	4	12.16	1	18.3496	3	10.9309	0	0	0	0	0	0	33	100.32	20	366.991	13	47.3673	1034	3143.35	0	0	1034	3767.52	0.0544972	0.274451
patient35	MSI-5	infl	border	151	455.815	147	925.268	4	23.2016	109	329.032	105	660.906	4	23.2016	56	169.044	50	314.717	6	34.8024	0	0	0	0	0	0	141	425.629	119	749.026	22	127.609	741	2236.81	46	289.54	695	4031.28	0.158873	0.172402	-12.6981	-2.89873	-8.80897	-4.70706	0.834622	-0.503541	-3.73838	2.23898
patient35	MSI-6	infl	center	0	0	0	0	0	0	0	0	0	0	0	0	3	9.25507	0	0	3	9.97837	0	0	0	0	0	0	6	18.5101	2	85.1187	4	13.3045	1046	3226.93	0	0	1046	3479.13	0.0234966	0.30065
patient35	MSI-7	infl	border	460	1463.2	459	3893.94	1	5.08893	189	601.183	188	1594.91	1	5.08893	91	289.458	81	687.167	10	50.8893	1	3.18086	1	8.48354	0	0	159	505.757	159	1348.88	0	0	890	2830.97	41	347.825	849	4320.5	0.117875	0.196505	-22.7857		-11.0205	-13.3797		-3.65244	-10.1623
patient35	MSI-8	infl	center	0	0	0	0	0	0	0	0	0	0	0	0	0	0	0	0	0	0	0	0	0	0	0	0	4	11.8975	1	25.8433	3	10.0837	960	2855.4	1	25.8433	959	3223.41	0.0386948	0.297511
patient35	MSI-9	infl	center	0	0	0	0	0	0	2	5.94874	0	0	2	6.3379	1	2.97437	0	0	1	3.16895	0	0	0	0	0	0	4	11.8975	1	48.4414	3	9.50685	1094	3253.96	0	0	1094	3466.83	0.0206435	0.315562
patient35	MSI-10	infl	border	1106	3392.42	972	3890.73	134	1758.6	642	1969.2	550	2201.55	92	1207.4	658	2018.27	587	2349.65	71	931.795	4	12.2691	2	8.00563	2	26.2477	394	1208.51	352	1408.99	42	551.203	721	2211.51	153	612.43	568	7454.36	0.249824	0.076197	-14.3528	-5.06031	-10.7412	-0.223491	-0.653798	1.8346	-2.56476	-0.109729
patient35	MSI-11	infl	border	493	1520.19	484	2315.3	9	78.0858	400	1233.42	387	1851.28	13	112.791	179	551.954	173	827.575	6	52.0572	0	0	0	0	0	0	102	314.521	94	449.665	8	69.4096	752	2318.82	103	492.718	649	5630.85	0.209045	0.115258	-17.156	-0.382913	-14.0277	-8.80037	-0.25565	-4.16567	-3.90696	-0.43867
patient35	MSI-12	infl	border	649	2108.02	649	4540.89	0	0	369	1198.55	369	2581.8	0	0	159	516.45	158	1105.49	1	6.06253	1	3.24811	1	6.99675	0	0	121	393.021	109	762.645	12	72.7503	767	2491.3	73	510.763	694	4207.39	0.142924	0.164948	-24.7314		-12.0774	-15.4381		-3.32787	-11.6068
patient35	MSI-13	infl	center	1	2.97437	0	0	1	3.21315	8	23.795	0	0	8	25.7052	4	11.8975	2	80.0512	2	6.42629	0	0	0	0	0	0	5	14.8719	1	40.0256	4	12.8526	971	2888.11	0	0	971	3119.96	0.024984	0.311221				-0.0542214	-0.0420352		0.990862	0.888938
patient35	MSI-14	infl	border	654	2153.59	506	2787.14	148	1211.82	397	1307.3	312	1718.56	85	695.976	362	1192.05	312	1718.56	50	409.398	2	6.58591	2	11.0164	0	0	207	681.642	172	947.409	35	286.578	737	2426.91	71	391.081	666	5453.18	0.181548	0.122131	-13.2866	-7.12929	-8.56103	-3.58377	-1.43113	-0.831993	3.57202	-0.799577
patient35	MSI-15	infl	border	721	2156.51	626	3491.6	95	612.708	392	1172.47	347	1935.44	45	290.23	199	595.208	167	931.465	32	206.386	1	2.99099	1	5.57763	0	0	123	367.892	98	546.608	25	161.239	823	2461.59	39	217.528	784	5056.45	0.179288	0.155049	-18.6889	-6.49601	-9.40518	0.297932	2.467	5.35083	-2.77125	0.462102
patient36	MSI-1	non-infl	center	0	0	0	0	0	0	2	6.66297	0	0	2	7.40641	0	0	0	0	0	0	1	3.33149	0	0	1	3.7032	7	23.3204	3	99.5687	4	14.8128	939	3128.26	2	66.3791	937	3469.9	0.0301299	0.270036
patient36	MSI-2	non-infl	center	0	0	0	0	0	0	1	3.25341	0	0	1	6.05133	0	0	0	0	0	0	0	0	0	0	0	0	10	32.5341	8	56.2916	2	12.1027	758	2466.08	96	675.499	662	4005.98	0.142117	0.165253
patient36	MSI-3	non-infl	center	0	0	0	0	0	0	1	3.17273	0	0	1	3.99337	0	0	0	0	0	0	0	0	0	0	0	0	2	6.34546	2	30.878	0	0	935	2966.5	12	185.268	923	3685.88	0.0647711	0.250415
patient36	MSI-4	non-infl	center	0	0	0	0	0	0	10	34.909	3	57.2148	7	29.9113	0	0	0	0	0	0	0	0	0	0	0	0	5	17.4545	2	38.1432	3	12.8191	952	3323.33	29	553.076	923	3944.02	0.052434	0.234025
patient36	MSI-5	non-infl	center	1	3.6213	0	0	1	4.88069	2	7.24259	0	0	2	9.76138	0	0	0	0	0	0	0	0	0	0	0	0	1	3.6213	0	0	1	4.88069	931	3371.43	19	266.647	912	4451.19	0.0712552	0.204889				-0.391157	-0.323413
patient36	MSI-6	non-infl	center	66	218.983	29	348.852	37	169.52	9	29.8613	4	48.1176	5	22.9081	0	0	0	0	0	0	1	3.31792	1	12.0294	0	0	2	6.63585	1	12.0294	1	4.58161	874	2899.86	31	372.911	843	3862.3	0.0831297	0.218264	-6.91516	-5.86586	-3.66812	0.0726121	0.612695	-0.444163
patient36	MSI-7	non-infl	border	1042	3099.3	876	4051.07	166	1383.72	54	160.616	37	171.107	17	141.707	10	29.7437	10	46.2451	0	0	3	8.92311	3	13.8735	0	0	12	35.6925	11	50.8696	1	8.33568	813	2418.16	246	1137.63	567	4726.33	0.216239	0.119966	-23.567	-11.3038	-15.8511	5.4545	5.83922	5.35826	13.3727
patient36	MSI-8	non-infl	border	1056	3297.53	1049	4703.04	7	72.0221	166	518.362	162	726.304	4	41.1555	42	131.152	40	179.334	2	20.5777	30	93.6799	30	134.501	0	0	47	146.765	43	192.784	4	41.1555	874	2729.21	364	1631.94	510	5247.33	0.223047	0.0971924	-24.0211	-3.88431	-15.8348	3.936	0.42507	9.5449	2.05768	0.333619
patient36	MSI-9	non-infl	border	1226	4072.32	1128	4392.58	98	2214.17	155	514.853	153	595.802	2	45.1872	66	219.228	66	257.013	0	0	52	172.725	51	198.601	1	22.5936	58	192.655	56	218.071	2	45.1872	1071	3557.47	754	2936.17	317	7162.18	0.256797	0.0442603	-19.8477	-6.81413	-16.8224	4.3134	-0.0139138	5.61729	-0.303637
patient36	MSI-10	non-infl	border	1097	3949.87	1095	4145.63	2	147.088	91	327.655	90	340.737	1	73.544	73	262.844	73	276.375	0	0	11	39.6067	10	37.8596	1	73.544	122	439.274	122	461.888	0	0	793	2855.28	703	2661.53	90	6618.96	0.264134	0.0135973	-18.4187	-1.25573	-16.7571	-1.32264		-1.30855	5.75502
patient37	MSI-1	infl	border	132	461.669	109	717.192	23	171.722	80	279.8	73	480.321	7	52.2633	23	80.4424	22	144.754	1	7.46619	0	0	0	0	0	0	134	468.664	72	473.741	62	462.904	862	3014.84	3	19.7392	859	6413.46	0.151982	0.133937	-13.1347	-4.76409	-11.1	-5.6811	0.351032	-6.54179	-4.34131
patient37	MSI-2	infl	center	4	12.002	0	0	4	13.6022	8	24.004	3	76.5173	5	17.0027	6	18.003	4	102.023	2	6.80108	17	51.0085	0	0	17	57.8092	153	459.076	40	1020.23	113	384.261	910	2730.45	0	0	910	3094.49	0.0392068	0.294071	0.483384	0.559507		-0.509411	-1.17566		0.804689	-0.431459
patient37	MSI-3	infl	center	5	14.8719	2	34.8989	3	10.7567	1	2.97437	0	0	1	3.58555	0	0	0	0	0	0	0	0	0	0	0	0	119	353.95	45	785.226	74	265.331	885	2632.32	3	52.3484	882	3162.46	0.0573083	0.278897	-3.46351	-2.49574	-1.50309
patient37	MSI-4	infl	border	12	42.0501	11	88.037	1	6.2334	16	56.0669	13	104.044	3	18.7002	24	84.1003	23	184.077	1	6.2334	0	0	0	0	0	0	179	627.248	89	712.299	90	561.006	709	2484.46	15	120.05	694	4325.98	0.124948	0.160426	-2.47072		-4.32323	-2.94572	0.394112	-3.42377	9.97838
patient37	MSI-5	infl	center	12	35.9159	7	76.0389	5	20.6564	34	101.762	28	304.156	6	24.7876	4	11.972	3	32.5881	1	4.13127	1	2.99299	0	0	1	4.13127	63	188.558	43	467.096	20	82.6255	961	2876.26	26	282.43	935	3862.74	0.0920582	0.242056	-5.16401	-2.57091	-2.57074	0.41685	1.60097	-1.47901	-3.03727
patient37	MSI-6	infl	center	14	41.6412	0	0	14	42.9287	14	41.6412	3	297.532	11	33.7297	2	5.94874	0	0	2	6.13266	1	2.97437	0	0	1	3.06633	197	585.951	7	694.24	190	582.603	1130	3361.04	0	0	1130	3464.96	0.010083	0.326123	-4.17513	-4.35077		0.931308	0.349443		-1.28161	-1.28157
patient37	MSI-7	infl	center	11	32.7181	11	134.922	0	0	5	14.8719	5	61.3282	0	0	0	0	0	0	0	0	2	5.94874	0	0	2	7.85309	99	294.463	65	797.266	34	133.503	858	2552.01	12	147.188	846	3321.86	0.0815286	0.254677	-1.76949		-0.138699	0.66269		0.94988
patient37	MSI-8	infl	center	28	90.9517	23	271.587	5	22.4046	49	159.166	37	436.901	12	53.7711	16	51.9724	10	118.081	6	26.8856	0	0	0	0	0	0	120	389.793	94	1109.96	26	116.504	1110	3605.59	28	330.628	1082	4848.36	0.0846874	0.223168	-5.11725	-2.28111	-2.20878	-2.9416	-1.58778	-0.414189	-2.73633	-1.7889
patient37	MSI-9	infl	border	193	592.95	187	871.709	6	54.0686	109	334.878	103	480.139	6	54.0686	26	79.8793	22	102.554	4	36.0457	0	0	0	0	0	0	156	479.276	129	601.339	27	243.309	1013	3112.22	197	918.324	816	7353.33	0.214521	0.11097	-14.4646	-1.39483	-12.3486	-5.81161	-0.627386	-4.29726	-5.25067	-1.01587
patient37	MSI-10	infl	center	0	0	0	0	0	0	7	20.9107	1	433.496	6	18.0478	0	0	0	0	0	0	0	0	0	0	0	0	175	522.768	17	7369.43	158	475.26	787	2350.96	0	0	787	2367.28	0.00230683	0.33245
patient37	MSI-11	infl	border	20	70.4739	8	51.4677	12	93.4901	24	84.5686	23	147.97	1	7.79084	7	24.6658	7	45.0342	0	0	0	0	0	0	0	0	180	634.265	142	913.552	38	296.052	708	2494.77	65	418.175	643	5009.51	0.155437	0.128356	-6.59174	-4.3597	-4.14476	11.5829		8.52878	4.69872
patient37	MSI-12	infl	center	9	26.8799	6	138.961	3	10.2865	13	38.8265	10	231.601	3	10.2865	0	0	0	0	0	0	0	0	0	0	0	0	84	250.879	59	1366.45	25	85.7205	803	2398.28	4	92.6404	799	2739.63	0.0431777	0.291646	-2.95437	-2.64808	-0.940918	-0.831985	-0.851596	-0.0786476
patient37	MSI-13	infl	border	138	446.961	134	469.214	4	172.656	18	58.2993	17	59.5271	1	43.164	2	6.4777	2	7.00319	0	0	0	0	0	0	0	0	89	288.258	85	297.635	4	172.656	464	1502.83	276	966.44	188	8114.82	0.285584	0.0231675	-9.48079	-1.04651	-9.22558	3.08381		2.74284	0.95002
patient37	MSI-14	infl	border	148	450.847	137	510.002	11	184.426	7	21.3239	6	22.3359	1	16.766	2	6.09253	2	7.44529	0	0	0	0	0	0	0	0	41	124.897	29	107.957	12	201.192	607	1849.08	227	845.04	380	6371.09	0.268626	0.0596444	-11.7983	-2.60077	-11.3741	5.74437		6.94595	-0.339444
patient37	MSI-15	infl	border	529	1877.33	491	2171.06	38	683.131	39	138.404	35	154.76	4	71.9085	15	53.2324	13	57.4822	2	35.9543	0	0	0	0	0	0	200	709.765	177	782.642	23	413.474	476	1689.24	81	358.158	395	7100.96	0.226157	0.0556262	-13.4928	-4.77692	-11.2604	1.32774	3.04123	0.668148	5.21001	0.891479
patient37	MSI-16	infl	border	77	264.184	77	480.817	0	0	20	68.6192	19	118.643	1	7.61502	2	6.86192	2	12.4887	0	0	0	0	0	0	0	0	111	380.837	81	505.794	30	228.451	537	1842.43	22	137.376	515	3921.73	0.160144	0.131319	-7.61273		-5.00822	12.506		11.8552	-2.80913
patient38	MSI-1	non-infl	border	4	12.0723	4	12.3567	0	0	84	253.518	83	256.403	1	131.093	2	6.03613	1	3.08919	1	131.093	6	18.1084	3	9.26756	3	393.278	0	0	0	0	0	0	151	455.728	115	355.257	36	4719.33	0.32371	0.0076282	-1.83127		-1.81419	-1.23025		-1.20961	-1.36026
patient38	MSI-2	non-infl	border	10	31.2208	9	28.5107	1	216.046	173	540.12	168	532.2	5	1080.23	2	6.24416	2	6.33572	0	0	0	0	0	0	0	0	0	0	0	0	0	0	294	917.891	267	845.818	27	5833.24	0.315671	0.00462865	-3.43792		-2.89999	-2.63911	-0.916251	-2.26641	-0.360678
patient38	MSI-3	non-infl	border	15	51.0994	15	58.1308	0	0	172	585.94	171	662.691	1	28.1638	47	160.112	47	182.143	0	0	0	0	0	0	0	0	0	0	0	0	0	0	488	1662.44	269	1042.48	219	6167.88	0.258039	0.0355065	-2.34435		-2.21071	0.220613		0.399147	2.01382
patient38	MSI-4	non-infl	center	0	0	0	0	0	0	52	155.279	50	170.535	2	47.9782	10	29.8614	8	27.2856	2	47.9782	0	0	0	0	0	0	0	0	0	0	0	0	862	2574.06	580	1978.21	282	6764.93	0.293194	0.0416856
patient38	MSI-5	non-infl	center	0	0	0	0	0	0	31	92.2055	24	104.206	7	66.1044	3	8.92311	3	13.0258	0	0	0	0	0	0	0	0	0	0	0	0	0	0	756	2248.62	128	555.767	628	5930.51	0.230312	0.105893
patient38	MSI-6	non-infl	center	39	116.949	36	140.229	3	39.0847	113	338.851	99	385.628	14	182.395	3	8.99604	3	11.6857	0	0	11	32.9855	9	35.0571	2	26.0565	0	0	0	0	0	0	624	1871.18	303	1180.26	321	4182.07	0.256724	0.0767563	-8.72394	-2.2185	-7.9424	-7.22331	-1.75275	-6.53669	5.24566
patient38	MSI-7	non-infl	border	0	0	0	0	0	0	156	464.002	156	464.002	0	0	12	35.6925	12	35.6925	0	0	0	0	0	0	0	0	0	0	0	0	0	0	227	675.182	227	675.182	0	0	0.336205	0
patient38	MSI-8	non-infl	border	83	255.935	83	255.935	0	0	195	601.294	195	601.294	0	0	16	49.3369	16	49.3369	0	0	0	0	0	0	0	0	0	0	0	0	0	0	162	499.536	162	499.536	0	0	0.324301	0	-6.08491		-6.48508	0.346151		0.375988	-2.07682
patient38	MSI-9	non-infl	center	0	0	0	0	0	0	33	98.1543	29	146.146	4	29.033	12	35.6925	5	25.1977	7	50.8077	2	5.94874	0	0	2	14.5165	0	0	0	0	0	0	986	2932.73	127	640.021	859	6234.83	0.198431	0.137774
patient38	MSI-10	non-infl	center	0	0	0	0	0	0	8	23.795	0	0	8	80.4926	1	2.97437	1	4.22266	0	0	7	20.8206	0	0	7	70.4311	0	0	0	0	0	0	683	2031.5	16	67.5626	667	6711.07	0.236817	0.099388
patient38	MSI-11	non-infl	center	0	0	0	0	0	0	9	26.7693	3	13.7881	6	50.5791	0	0	0	0	0	0	7	20.8206	0	0	7	59.009	2	5.94874	0	0	2	16.8597	813	2418.16	50	229.801	763	6431.98	0.217579	0.118626
patient38	MSI-12	non-infl	center	0	0	0	0	0	0	25	76.2029	7	44.2848	18	105.88	1	3.04812	0	0	1	5.88222	2	6.09623	2	12.6528	0	0	0	0	0	0	0	0	981	2990.2	53	335.299	928	5458.7	0.158068	0.170004
patient38	MSI-13	non-infl	center	0	0	0	0	0	0	44	130.872	31	192.056	13	74.3733	4	11.8975	3	18.586	1	5.72103	0	0	0	0	0	0	0	0	0	0	0	0	1045	3108.22	19	117.711	1026	5869.77	0.161412	0.174794
patient38	MSI-14	non-infl	border	203	820.658	203	880.386	0	0	231	933.852	231	1001.82	0	0	149	602.355	149	646.194	0	0	1	4.04265	1	4.33688	0	0	1	4.04265	1	4.33688	0	0	327	1321.95	249	1079.88	78	4647.9	0.230581	0.0167818	-9.45151		-9.01028	-2.8773		-2.52107	11.8036
patient38	MSI-15	non-infl	border	147	632.352	147	655.887	0	0	179	770.007	179	798.666	0	0	97	417.266	97	432.796	0	0	2	8.60343	2	8.92364	0	0	0	0	0	0	0	0	141	606.542	128	571.113	13	1558.44	0.224124	0.00834166	-7.79337		-7.26137	-4.28769		-4.39301	-4.6651
patient38	MSI-16	non-infl	border	93	454.716	92	736.362	1	12.5652	212	1036.56	198	1584.78	14	175.913	36	176.019	28	224.11	8	100.522	10	48.8942	1	8.00394	9	113.087	0	0	0	0	0	0	328	1603.73	60	480.236	268	3367.48	0.124939	0.0795847	-6.53319		-5.26151	-3.90969	-0.478242	-2.3733	-4.36282	-0.82914
patient39	MSI-1	non-infl	border	386	1545.93	329	2575.73	57	467.377	74	296.37	70	548.027	4	32.7984	66	264.33	66	516.711	0	0	0	0	0	0	0	0	417	1670.08	354	2771.45	63	516.575	608	2435.04	8	62.6317	600	4919.76	0.127731	0.121957	-15.1824	-6.20096	-9.96034	-2.64786	0.509441	-0.784934	-0.190828
patient39	MSI-2	non-infl	border	182	580.12	162	882.529	20	153.652	42	133.874	40	217.908	2	15.3652	23	73.3119	21	114.402	2	15.3652	1	3.18747	1	5.44771	0	0	566	1804.11	473	2576.77	93	714.48	801	2553.17	7	38.134	794	6099.97	0.183563	0.130165	-12.8523	-3.10511	-8.21184	0.320279	-0.683807	1.22848	4.94699
patient39	MSI-3	non-infl	center	7	22.6013	6	113.097	1	3.89613	8	25.8301	6	113.097	2	7.79226	2	6.45752	2	37.699	0	0	0	0	0	0	0	0	54	174.353	26	490.087	28	109.092	1151	3716.3	2	37.699	1149	4476.66	0.0530518	0.256665	-3.58323		-2.51187	-2.78313	0.336581	-1.41677	-1.99111
patient39	MSI-4	non-infl	border	142	454.409	111	595.59	31	245.79	42	134.403	41	219.993	1	7.9287	38	121.602	37	198.53	1	7.9287	0	0	0	0	0	0	156	499.21	135	724.367	21	166.503	652	2086.44	22	118.045	630	4995.08	0.18637	0.126124	-10.8437	-5.90155	-7.05939	-0.423324	0.869291	1.16635	0.748996	-0.125375
patient39	MSI-5	non-infl	border	76	248.743	69	352.162	7	63.8665	59	193.103	43	219.463	16	145.981	30	98.188	30	153.114	0	0	0	0	0	0	0	0	178	582.582	155	791.088	23	209.847	639	2091.4	7	35.7266	632	5766.23	0.195933	0.109604	-7.46402	-3.80821	-5.31889	4.071	-2.05255	4.41981	3.48327
patient39	MSI-6	non-infl	border	80	245.582	76	449.07	4	25.5562	9	27.628	7	41.3617	2	12.7781	1	3.06978	1	5.90882	0	0	1	3.06978	1	5.90882	0	0	14	42.9769	6	35.4529	8	51.1125	1001	3072.85	122	720.876	879	5615.98	0.169239	0.156518	-9.51048	0.26716	-8.14239	-1.49454	0.191867	-0.657913
patient39	MSI-7	non-infl	center	4	12.033	2	45.8279	2	6.92576	9	27.0743	6	137.484	3	10.3886	4	12.033	3	68.7418	1	3.46288	1	3.00826	1	22.9139	0	0	102	306.842	30	687.418	72	249.327	1301	3913.74	0	0	1301	4505.21	0.0436415	0.288777	-2.9255	-1.89477	-1.6182	0.339821	-1.21727	0.775989	-2.27516
patient39	MSI-8	non-infl	center	10	30.605	3	47.0356	7	26.6197	7	21.4235	5	78.3927	2	7.60563	2	6.12099	0	0	2	7.60563	0	0	0	0	0	0	128	391.743	66	1034.78	62	235.775	1296	3966.4	0	0	1296	4928.45	0.0637815	0.262963	-2.55203	-2.63795	-1.2918	5.9701	2.20878	-1.12541	-0.311725	0.059106
patient39	MSI-9	non-infl	center	14	41.6412	2	50.0353	12	40.5086	2	5.94874	0	0	2	6.75143	0	0	0	0	0	0	0	0	0	0	0	0	37	110.052	15	375.265	22	74.2657	1376	4092.74	0	0	1376	4644.98	0.0399718	0.296234	-5.27494	-4.64056	-1.51536	-1.95341	-1.90094
patient39	MSI-10	non-infl	center	25	74.3593	17	218.457	8	30.9613	4	11.8975	0	0	4	15.4807	8	23.795	4	51.4016	4	15.4807	1	2.97437	0	0	1	3.87017	75	223.078	26	334.11	49	189.638	1238	3682.27	0	0	1238	4791.27	0.0778186	0.258387	-5.25496	-1.6108	-2.08654	0.864224	0.366597		-2.07403	-0.844909
patient39	MSI-11	non-infl	center	29	91.5143	22	223.467	7	32.0452	1	3.15567	1	10.1576	0	0	1	3.15567	1	10.1576	0	0	0	0	0	0	0	0	68	214.585	43	436.776	25	114.447	1036	3269.27	0	0	1036	4742.69	0.0984486	0.218442	-3.47878	-2.59509	-1.22414
patient39	MSI-12	non-infl	center	12	39.5534	7	54.2175	5	28.6898	11	36.2573	6	46.4721	5	28.6898	4	13.1845	3	23.2361	1	5.73797	0	0	0	0	0	0	85	280.17	38	294.324	47	269.684	1104	3638.91	0	0	1104	6334.72	0.12911	0.174278	-1.68892	-0.890581	-1.20104	-0.0243983	7.38182	-0.305205	-0.797921
patient39	MSI-13	non-infl	border	183	664.869	164	1009.67	19	168.421	159	577.673	141	868.068	18	159.557	243	882.859	221	1360.59	22	195.014	0	0	0	0	0	0	263	955.522	211	1299.02	52	460.942	681	2474.19	15	92.3476	666	5903.61	0.16243	0.112812	-11.0268	-1.4148	-8.72155	-0.323237	-0.669855	2.6815	20.2071	2.51145
patient39	MSI-14	non-infl	border	32	119.709	22	183.65	10	67.7869	72	269.346	65	542.603	7	47.4508	169	632.215	142	1185.38	27	183.025	0	0	0	0	0	0	517	1934.05	336	2804.84	181	1226.94	836	3127.41	20	166.955	816	5531.41	0.119793	0.147521	-6.0772	-3.85158	-3.84953	-1.85906	3.66472	-1.4911	-5.36409	-3.31598
patient40	MSI-1	infl	border	633	1991	633	2002.45	0	0	12	37.744	10	31.6342	2	1100.25	15	47.18	15	47.4513	0	0	12	37.744	12	37.9611	0	0	254	798.915	254	803.509	0	0	845	2657.81	821	2597.17	24	13203	0.316113	0.00181777	-15.2849		-15.612	-0.688032		-1.33676	2.69792
patient40	MSI-2	infl	center	114	352.756	85	321.821	29	491.129	18	55.6982	16	60.578	2	33.871	12	37.1322	11	41.6474	1	16.9355	2	6.18869	2	7.57225	0	0	172	532.228	154	583.063	18	304.839	1102	3409.97	545	2063.44	557	9433.06	0.264122	0.0590476	-11.4249	-3.42925	-9.41056	-0.366636	0.38349	0.968385	-0.335757	1.32739
patient40	MSI-3	infl	border	137	554.803	130	543.384	7	909.898	27	109.341	25	104.497	2	259.971	46	186.284	45	188.095	1	129.985	4	16.1986	4	16.7195	0	0	97	392.817	97	405.448	0	0	716	2899.55	668	2792.16	48	6239.3	0.239241	0.00769317	-10.8024	0.92911	-9.95998	-1.9813	0.187445	-0.167125	-0.0887562
patient40	MSI-4	infl	border	432	1913.14	432	1927	0	0	27	119.571	27	120.437	0	0	50	221.428	50	223.032	0	0	0	0	0	0	0	0	89	394.142	89	396.997	0	0	664	2940.57	651	2903.88	13	8005.66	0.224183	0.00162385	-15.5835		-15.2362	-1.82139		-1.86937	-1.47811
patient40	MSI-5	infl	center	247	819.36	164	2144.44	83	368.925	168	557.298	92	1202.98	76	337.811	221	733.112	61	797.626	160	711.181	10	33.1725	7	91.5309	3	13.3347	511	1695.11	130	1699.86	381	1693.5	1076	3569.36	20	261.517	1056	4693.8	0.0764769	0.224978	-16.4122	-10.172	-8.67916	-6.63888	-1.8892	-2.37795	4.32291	3.60218
patient40	MSI-6	infl	center	294	888.882	236	900.088	58	846.023	39	117.913	35	133.488	4	58.3464	25	75.5852	19	72.4647	6	87.5196	3	9.07022	3	11.4418	0	0	319	964.467	271	1033.58	48	700.157	1072	3241.09	434	1655.25	638	9306.25	0.262197	0.0685561	-12.2197	-3.95537	-10.7635	-2.62082	-0.651641	-2.85809	1.95052	-1.97038
patient40	MSI-7	infl	center	328	1021.74	228	1485.36	100	596.94	345	1074.7	254	1654.74	91	543.216	275	856.646	128	833.884	147	877.502	10	31.1508	8	52.1177	2	11.9388	223	694.662	119	775.251	104	620.818	1035	3224.1	87	566.78	948	5658.99	0.153499	0.167521	-17.4433	-8.40384	-10.2864	-1.0432	1.34266	-5.55452	-0.666198	0.130443
patient40	MSI-8	infl	border	273	1006.85	267	1019.9	6	641.625	55	202.845	54	206.271	1	106.937	68	250.791	67	255.929	1	106.937	1	3.6881	1	3.81984	0	0	90	331.929	89	339.966	1	106.937	645	2378.82	569	2173.49	76	8127.25	0.261791	0.00935126	-10.4106	-1.07621	-10.4645	3.61464		3.40846	1.69649
patient40	MSI-9	infl	center	173	564.617	69	782.997	104	476.454	138	450.388	71	805.692	67	306.946	169	551.562	59	669.519	110	503.941	7	22.8458	5	56.7389	2	9.16257	374	1220.62	127	1441.17	247	1131.58	1070	3492.14	19	215.608	1051	4814.93	0.088123	0.218279	-12.1076	-8.23232	-5.78616	-1.50574	-1.30157	-1.96075	-0.414304	0.930369
patient40	MSI-10	infl	center	165	559.201	97	788.921	68	395.094	118	399.913	68	553.058	50	290.51	111	376.19	55	447.326	56	325.371	6	20.3346	5	40.666	1	5.8102	254	860.83	108	878.386	146	848.289	1014	3436.54	36	292.795	978	5682.37	0.122953	0.172111	-10.9351	-6.10595	-7.71925	-0.252165	-0.711115	-1.28046	2.31915	-0.241766
patient40	MSI-11	infl	center	101	343.532	65	575.374	36	198.857	216	734.683	130	1150.75	86	475.048	132	448.973	51	451.447	81	447.429	0	0	0	0	0	0	140	476.183	48	424.891	92	508.191	981	3336.69	64	566.522	917	5065.34	0.11297	0.181034	-8.59836	-6.27328	-4.0979	-0.725234	3.03338	-1.20465	-0.710319	1.65626
patient40	MSI-12	infl	center	41	141.642	26	133.018	15	159.573	182	628.751	152	777.644	30	319.147	144	497.473	91	465.563	53	563.826	1	3.45467	1	5.11608	0	0	88	304.011	70	358.125	18	191.488	900	3109.21	299	1529.71	601	6393.57	0.195462	0.0940006	-5.29824	-3.44618	-3.64497	-1.05558	1.11716	-2.71745	0.318226	1.03806
patient40	MSI-13	infl	border	379	1588.08	377	1645.82	2	208.623	68	284.933	67	292.493	1	104.312	154	645.29	154	672.297	0	0	1	4.1902	1	4.36556	0	0	114	477.682	112	488.943	2	208.623	644	2698.49	545	2379.23	99	10326.8	0.229066	0.00958666	-11.9473		-11.9522	1.12454		1.13438	6.53958
patient40	MSI-14	infl	center	46	151.382	30	284.778	16	80.5955	166	546.29	87	825.855	79	397.94	179	589.072	62	588.54	117	589.354	0	0	0	0	0	0	220	723.999	120	1139.11	100	503.722	1073	3531.14	36	341.733	1037	5223.59	0.105345	0.198522	-6.57503	-3.93001	-5.08851	-2.20305	1.30283	-3.17439	0.00975966	1.62779
patient40	MSI-15	infl	center	208	654.951	172	1311.66	36	193.082	83	261.35	52	396.547	31	166.265	85	267.648	46	350.791	39	209.172	4	12.5952	3	22.8777	1	5.36339	274	862.772	134	1021.87	140	750.875	1203	3788.01	56	427.051	1147	6151.81	0.131132	0.186449	-13.2743	-4.21646	-9.97177	-3.64976	2.26549	-3.52652	0.345611	3.0601
patient40	MSI-16	infl	border	269	1026.95	264	1080.15	5	285.193	148	565.012	143	585.084	5	285.193	204	778.8	194	793.75	10	570.386	12	45.8118	12	49.0979	0	0	178	679.541	152	621.907	26	1483	635	2424.21	469	1918.91	166	9468.41	0.244409	0.017532	-11.6297	-2.31015	-10.944	1.66765	-1.07484	1.30646	1.7586	-1.05009
patient40	MSI-17	infl	border	128	390.965	110	504.646	18	164.503	121	369.584	93	426.655	28	255.894	49	149.666	26	119.28	23	210.198	7	21.3809	7	32.1138	0	0	135	412.346	89	408.304	46	420.397	1192	3640.86	226	1036.82	966	8828.33	0.217975	0.10942	-8.7231	-0.830857	-8.28944	8.26718	5.84253	4.39293	4.07556	1.52116
patient40	MSI-18	infl	border	246	833.867	157	684.414	89	1356.34	225	762.683	197	858.786	28	426.714	211	715.227	103	449.01	108	1645.9	3	10.1691	1	4.35932	2	30.4796	238	806.749	142	619.024	96	1463.02	990	3355.8	427	1861.43	563	8580	0.229393	0.0656177	-15.2374	-2.35807	-11.0339	21.7093	0.705889	17.2272	3.61334	12.1803
patient41	MSI-1	infl	border	517	1641.06	475	2101.47	42	471.866	456	1447.43	405	1791.78	51	572.98	300	952.259	285	1260.88	15	168.523	29	92.0517	7	30.9691	22	247.168	315	999.872	302	1336.1	13	146.054	918	2913.91	179	791.924	739	8302.59	0.226032	0.0890084	-16.8287	-5.79418	-12.0785	-1.24134	-0.475966	0.00360748	0.487904	-1.58616
patient41	MSI-2	infl	border	209	716.724	207	784.478	2	72.1113	562	1927.27	546	2069.2	16	576.89	132	452.668	122	462.349	10	360.557	3	10.2879	1	3.78975	2	72.1113	97	332.642	94	356.236	3	108.167	449	1539.76	206	780.688	243	8761.52	0.26387	0.0277349	-12.94	0.04955	-12.4986	0.779642	0.291038	0.809025	3.59029	-0.57888
patient41	MSI-3	infl	center	38	117.245	26	740.125	12	41.5257	239	737.411	35	996.322	204	705.936	152	468.981	11	313.13	141	487.927	26	80.2204	0	0	26	89.9723	0	0	0	0	0	0	1247	3847.49	2	56.9327	1245	4308.29	0.0351292	0.288978	-7.21198	-3.5747	-3.9945	1.0096	2.12564	-0.950919	6.3487	0.506467
patient41	MSI-4	infl	center	322	962.041	275	1207.09	47	439.727	531	1586.47	409	1795.27	122	1141.42	51	152.373	40	175.577	11	102.915	2	5.97541	1	4.38942	1	9.35589	2	5.97541	2	8.77884	0	0	1101	3289.46	293	1286.1	808	7559.56	0.227821	0.106884	-16.5103	-3.54907	-13.3494	-3.72458	0.591459	-3.78912	3.4624	2.17498
patient41	MSI-5	infl	center	6	20.0097	6	49.6234	0	0	166	553.603	71	587.211	95	530.894	24	80.0389	5	41.3529	19	106.179	9	30.0146	1	8.27057	8	44.7069	0	0	0	0	0	0	826	2754.67	50	413.529	776	4336.57	0.120911	0.178943	-3.31363		-2.91808	-2.42845		-1.8471	0.906784
patient41	MSI-6	infl	border	426	1525.68	393	2064.21	33	371.487	576	2062.89	493	2589.46	83	934.346	440	1575.82	364	1911.89	76	855.546	57	204.14	8	42.0196	49	551.602	63	225.629	58	304.642	5	56.2859	716	2564.29	67	351.914	649	7305.91	0.190387	0.0888322	-18.0476	-4.24178	-13.3685	-1.97661	2.60938	-0.210612	-1.58979	-1.64377
patient41	MSI-7	infl	border	2	7.05321	0	0	2	7.73934	107	377.347	9	358.014	98	379.227	7	24.6862	1	39.7793	6	23.218	343	1209.63	11	437.572	332	1284.73	2	7.05321	0	0	2	7.73934	1266	4464.68	8	318.235	1258	4868.04	0.0251387	0.25842	-2.10886	-1.98365		-0.634091	-0.67493		-0.745752	-0.836533
patient41	MSI-8	infl	border	35	128.384	32	455.63	3	14.8231	287	1052.75	134	1907.95	153	755.976	59	216.419	15	213.577	44	217.405	116	425.501	1	14.2384	115	568.218	1	3.66811	0	0	1	4.94102	1129	4141.3	31	441.392	1098	5425.24	0.0702324	0.202387	-5.93192	0.0612212	-4.17754	-3.91802	-0.0152622	-2.32772	7.19837	0.0986482
patient41	MSI-9	infl	border	0	0	0	0	0	0	74	236.56	1	22355.3	73	233.397	5	15.9838	0	0	5	15.9861	26	83.1158	0	0	26	83.1277	2	6.39352	0	0	2	6.39444	706	2256.91	0	0	706	2257.24	4.47321e-05	0.312772
patient41	MSI-10	infl	border	1	3.33811	0	0	1	3.93307	78	260.372	36	794.411	42	165.189	3	10.0143	1	22.067	2	7.86614	195	650.931	4	88.2678	191	751.216	0	0	0	0	0	0	1248	4165.96	12	264.804	1236	4861.28	0.0453166	0.254254				-1.3119	-1.38969		-1.68102	-1.69535
patient41	MSI-11	infl	border	737	2919.39	673	4027.42	64	749.897	535	2119.23	480	2872.45	55	644.442	623	2467.82	569	3405.05	54	632.725	94	372.351	9	53.8585	85	995.956	261	1033.87	218	1304.57	43	503.837	598	2368.79	41	245.355	557	6526.44	0.167105	0.0853451	-17.0701	-5.93298	-13.0019	-2.89027	-0.545243	-0.0308157	0.143063	-0.0303842
patient41	MSI-12	infl	border	1	3.63014	0	0	1	3.71688	101	366.644	23	3577.72	78	289.916	18	65.3424	7	1088.87	11	40.8856	677	2457.6	1	155.553	676	2512.61	12	43.5616	0	0	12	44.6025	1306	4740.96	3	466.659	1303	4843.09	0.00642868	0.269043				0.379066	0.0808617		-1.22123	-1.35558
patient41	MSI-13	infl	border	1038	3769.61	709	5248.63	329	2345.36	833	3025.13	594	4397.3	239	1703.77	632	2295.18	392	2901.92	240	1710.9	57	207.002	14	103.64	43	306.537	222	806.218	130	962.372	92	655.846	917	3330.19	39	288.711	878	6259.05	0.135083	0.140277	-16.4445	-11.5873	-9.78763	-0.338697	-0.80293	2.0768	7.30956	2.71973
patient41	MSI-14	infl	border	162	616.915	142	1048.81	20	157.226	719	2738.04	564	4165.69	155	1218.5	154	586.45	97	716.439	57	448.095	296	1127.2	6	44.3158	290	2279.78	104	396.044	74	546.562	30	235.84	816	3107.42	37	273.281	779	6123.97	0.135392	0.127205	-12.6841	-3.42181	-8.65507	-1.45434	-1.67497	1.74514	-0.757064	0.106646
patient41	MSI-15	infl	border	994	3878.39	982	6462.64	12	115.007	793	3094.13	715	4705.49	78	747.545	239	932.531	203	1335.96	36	345.021	155	604.78	25	164.528	130	1245.91	40	156.072	32	210.595	8	76.6713	1033	4030.56	405	2665.35	628	6018.7	0.15195	0.104342	-20.2339	-3.10047	-7.78419	-5.31916	-0.758559	6.55224	24.9597	-3.70544
patient41	MSI-16	infl	border	471	2014.65	408	3469.13	63	542.268	684	2925.73	551	4685.03	133	1144.79	373	1595.47	316	2686.88	57	490.623	489	2091.64	11	93.5305	478	4114.35	197	842.646	154	1309.43	43	370.119	836	3575.9	31	263.586	805	6928.98	0.117609	0.116179	-18.3425	-8.46363	-11.6313	-7.86713	-5.79076	0.363573	-4.40924	-3.31931
patient42	MSI-1	infl	center	287	853.645	285	930.202	2	67.0678	2	5.94874	2	6.52774	0	0	0	0	0	0	0	0	0	0	0	0	0	0	0	0	0	0	0	0	1013	3013.04	716	2336.93	297	9959.57	0.306385	0.0298206	-10.9124		-10.3766	3.44098		3.47347
patient42	MSI-2	infl	center	436	1296.83	421	2157.17	15	106.351	1	2.97437	1	5.12391	0	0	0	0	0	0	0	0	2	5.94874	1	5.12391	1	7.09008	0	0	0	0	0	0	1168	3474.07	227	1163.13	941	6671.77	0.195163	0.141042	-18.7714	-2.21789	-13.2169
patient42	MSI-3	infl	center	44	130.872	36	313.606	8	36.1318	3	8.92311	3	26.1338	0	0	0	0	0	0	0	0	0	0	0	0	0	0	0	0	0	0	0	0	1224	3640.63	54	470.409	1170	5284.27	0.114794	0.221412	-7.93234	-2.01899	-6.0893	4.1398		5.74109
patient42	MSI-4	infl	center	28	83.2824	12	107.743	16	71.1649	1	2.97437	1	8.97862	0	0	0	0	0	0	0	0	0	0	0	0	0	0	0	0	0	0	0	0	967	2876.22	30	269.359	937	4167.6	0.111376	0.22483	-3.32696	-1.54097	-1.49671
patient42	MSI-5	infl	center	5	15.0157	3	45.5201	2	7.48838	4	12.0125	1	15.1734	3	11.2326	0	0	0	0	0	0	2	6.00627	1	15.1734	1	3.74419	0	0	0	0	0	0	1289	3871.04	10	151.734	1279	4788.82	0.0659049	0.267081	-2.28979	-2.00933	-1.54862	6.0994	0.534234
patient42	MSI-6	infl	center	154	461.635	149	526.08	5	99.2648	2	5.99526	1	3.53074	1	19.853	0	0	0	0	0	0	0	0	0	0	0	0	0	0	0	0	0	0	596	1786.59	294	1038.04	302	5995.59	0.283227	0.0503703	-9.29601	-2.4293	-8.5475	-0.355822
patient42	MSI-7	infl	center	408	1229.09	398	1524.15	10	141.194	14	42.1745	11	42.1247	3	42.3581	0	0	0	0	0	0	0	0	0	0	0	0	0	0	0	0	0	0	776	2337.67	254	972.698	522	7370.31	0.261129	0.0708247	-12.6459	-0.174542	-10.1822	5.36075	3.8826	3.8915
patient42	MSI-8	infl	border	258	1042.72	212	1358.92	46	503.153	153	618.357	131	839.71	22	240.639	158	638.565	113	724.33	45	492.215	0	0	0	0	0	0	0	0	0	0	0	0	558	2255.19	83	532.03	475	5195.61	0.156006	0.0914234	-12.5148	-3.18685	-11.5717	-2.46104	-1.46607	-1.3683	-0.145441	-0.431941
patient42	MSI-9	infl	border	91	385.262	69	393.548	22	361.398	77	325.991	63	359.326	14	229.981	62	262.486	45	256.662	17	279.262	0	0	0	0	0	0	0	0	0	0	0	0	385	1629.96	65	370.734	320	5256.7	0.175328	0.0608746	-6.86808	-3.34416	-6.4285	-3.60478	-1.70076	-2.75213	-2.88716	-1.54624
patient42	MSI-10	infl	center	70	209.707	43	279.186	27	150.183	27	80.8868	20	129.854	7	38.9364	0	0	0	0	0	0	2	5.99162	2	12.9854	0	0	0	0	0	0	0	0	1165	3490.12	104	675.241	1061	5901.64	0.154019	0.179781	-5.03504	-2.94538	-1.3198	-1.65998	0.596256	-1.8392
patient42	MSI-11	infl	border	115	474.808	104	651.168	11	133.35	126	520.225	120	751.347	6	72.7361	89	367.46	61	381.935	28	339.435	2	8.25753	2	12.5225	0	0	1	4.12877	1	6.26123	0	0	424	1750.6	49	306.8	375	4546.01	0.159713	0.08249	-8.56161	-0.450872	-7.41369	-1.81756	-1.32769	-0.681539	-3.44022	1.63382
patient42	MSI-12	infl	border	120	437.097	73	470.258	47	393.948	71	258.615	55	354.304	16	134.11	77	280.47	61	392.955	16	134.11	0	0	0	0	0	0	0	0	0	0	0	0	651	2371.25	45	289.885	606	5079.42	0.155234	0.119305	-9.5164	-4.69468	-6.95138	0.342095	0.286869	-0.691906	5.98833	-0.398274
patient42	MSI-13	infl	border	13	74.3439	3	34.533	10	113.65	43	245.907	29	333.819	14	159.11	28	160.125	14	161.154	14	159.11	0	0	0	0	0	0	0	0	0	0	0	0	430	2459.07	26	299.286	404	4591.45	0.0868735	0.0879895	-2.05203	-1.0653	-2.29243	-1.02503	-1.24267	-1.58051	-1.32543	-0.999453
patient42	MSI-14	infl	border	19	66.9779	10	156.739	9	40.9323	15	52.8773	12	188.087	3	13.6441	4	14.1006	3	47.0218	1	4.54803	0	0	0	0	0	0	0	0	0	0	0	0	822	2897.67	28	438.87	794	3611.13	0.0638002	0.219876	-2.85513	-2.12283	-2.45855	-0.830408	-0.256886	-0.993662	0.16158
patient42	MSI-15	infl	border	18	81.8696	9	159.76	9	55.0367	22	100.063	8	142.009	14	85.6126	7	31.8382	3	53.2534	4	24.4607	0	0	0	0	0	0	0	0	0	0	0	0	756	3438.52	23	408.276	733	4482.43	0.0563345	0.163527	-2.43052	1.22557	-3.16453	3.6112	1.46114	3.61828	-0.959908	0.560754
patient42	MSI-16	infl	border	66	224.942	45	333.053	21	132.663	24	81.7969	21	155.425	3	18.9518	8	27.2656	4	29.6048	4	25.2691	0	0	0	0	0	0	0	0	0	0	0	0	835	2845.85	37	273.844	798	5041.18	0.135113	0.158296	-4.28803	-0.686739	-4.3044	-0.0665551	-0.199919	0.283571	-2.16776	-0.110275
patient43	MSI-1	non-infl	border	19	57.1551	17	116.598	2	10.7165	0	0	0	0	0	0	0	0	0	0	0	0	2	6.01633	0	0	2	10.7165	3	9.0245	3	20.5761	0	0	730	2195.96	14	96.022	716	3836.5	0.1458	0.186629	-5.11208	-1.0851	-4.02842
patient43	MSI-2	non-infl	border	4	12.0299	4	37.6642	0	0	0	0	0	0	0	0	0	0	0	0	0	0	0	0	0	0	0	0	1	3.00747	1	9.41604	0	0	747	2246.58	6	56.4962	741	3274.36	0.106202	0.226304	-1.43908		-0.734645
patient43	MSI-3	non-infl	border	0	0	0	0	0	0	0	0	0	0	0	0	0	0	0	0	0	0	2	6.09064	0	0	2	8.61426	2	6.09064	2	20.7901	0	0	850	2588.52	11	114.346	839	3613.68	0.0961995	0.232173
patient43	MSI-4	non-infl	center	0	0	0	0	0	0	1	2.97437	0	0	1	3.43903	1	2.97437	0	0	1	3.43903	3	8.92311	0	0	3	10.3171	0	0	0	0	0	0	1136	3378.89	6	132.083	1130	3886.1	0.0454258	0.29078
patient43	MSI-5	non-infl	center	2	5.94874	2	13.4921	0	0	14	41.6412	8	53.9682	6	31.92	9	26.7693	7	47.2222	2	10.64	0	0	0	0	0	0	0	0	0	0	0	0	954	2837.55	40	269.841	914	4862.48	0.148235	0.18797	-1.96994		-1.83509	-1.70753		-1.50784	-2.14824
patient43	MSI-6	non-infl	center	0	0	0	0	0	0	0	0	0	0	0	0	0	0	0	0	0	0	2	5.94874	0	0	2	6.12584	0	0	0	0	0	0	851	2531.19	0	0	851	2606.55	0.00971986	0.326486
patient43	MSI-7	non-infl	center	0	0	0	0	0	0	0	0	0	0	0	0	0	0	0	0	0	0	0	0	0	0	0	0	0	0	0	0	0	0	925	2751.29	0	0	925	3299.83	0.0558881	0.280317
patient43	MSI-8	non-infl	border	3	8.92311	3	25.3654	0	0	6	17.8462	6	50.7309	0	0	8	23.795	8	67.6412	0	0	3	8.92311	0	0	3	13.7656	2	5.94874	2	16.9103	0	0	854	2540.11	3	25.3654	851	3904.85	0.118271	0.217934	-1.59684		-1.04998	-1.02623		-0.285581	-1.32159
patient43	MSI-9	non-infl	border	5	14.8719	5	28.9705	0	0	4	11.8975	4	23.1764	0	0	4	11.8975	4	23.1764	0	0	12	35.6925	2	11.5882	10	61.1186	0	0	0	0	0	0	745	2215.91	5	28.9705	740	4522.78	0.172589	0.163616	-2.90662		-2.53167	-0.608055		-0.0614498	-1.33266
patient43	MSI-10	non-infl	center	1	2.97437	0	0	1	4.59394	2	5.94874	1	8.43687	1	4.59394	0	0	0	0	0	0	29	86.2568	2	16.8737	27	124.036	0	0	0	0	0	0	916	2724.52	0	0	916	4208.05	0.118527	0.217678				0.587323
patient43	MSI-11	non-infl	center	0	0	0	0	0	0	2	5.94874	0	0	2	7.43612	0	0	0	0	0	0	3	8.92311	0	0	3	11.1542	0	0	0	0	0	0	849	2525.24	1	14.8704	848	3152.91	0.0672478	0.268958
patient43	MSI-12	non-infl	center	0	0	0	0	0	0	6	17.8462	3	66.5768	3	10.3042	0	0	0	0	0	0	52	154.667	3	66.5768	49	168.301	3	8.92311	1	22.1923	2	6.86944	922	2742.37	2	44.3846	920	3159.94	0.0450607	0.291145
patient43	MSI-13	non-infl	border	10	31.7002	10	78.7408	0	0	1	3.17002	1	7.87408	0	0	0	0	0	0	0	0	0	0	0	0	0	0	11	34.8703	10	78.7408	1	5.30628	700	2219.02	11	86.6149	689	3656.02	0.126999	0.188456	-1.9713		-0.767259
patient43	MSI-14	non-infl	center	0	0	0	0	0	0	0	0	0	0	0	0	0	0	0	0	0	0	6	17.8462	0	0	6	21.9622	0	0	0	0	0	0	725	2156.42	3	47.6124	722	2642.78	0.0630088	0.273197
patient43	MSI-15	non-infl	center	0	0	0	0	0	0	0	0	0	0	0	0	0	0	0	0	0	0	9	26.7693	1	17.4206	8	28.6942	0	0	0	0	0	0	865	2572.83	1	17.4206	864	3098.97	0.0574033	0.278802
patient43	MSI-16	non-infl	center	0	0	0	0	0	0	4	11.8975	3	33.9257	1	4.03589	0	0	0	0	0	0	10	29.7437	1	11.3086	9	36.323	1	2.97437	0	0	1	4.03589	698	2076.11	2	22.6171	696	2808.98	0.0884286	0.247777
patient43	MSI-17	non-infl	border	108	403.743	108	747.722	0	0	0	0	0	0	0	0	0	0	0	0	0	0	0	0	0	0	0	0	5	18.6918	2	13.8467	3	24.3786	585	2186.94	18	124.62	567	4607.56	0.144439	0.123059	-10.7318		-8.16273
patient43	MSI-18	non-infl	border	6	21.6817	6	84.4392	0	0	34	122.863	28	394.049	6	29.1725	31	112.022	20	281.464	11	53.4828	9	32.5226	0	0	9	43.7587	31	112.022	11	154.805	20	97.2415	623	2251.29	1	14.0732	622	3024.21	0.0710571	0.205673	-3.14018		-2.5347	-2.18548		-1.1576	-1.38007
patient44	MSI-1	non-infl	border	0	0	0	0	0	0	0	0	0	0	0	0	0	0	0	0	0	0	0	0	0	0	0	0	12	37.3479	8	43.89	4	28.7708	319	992.831	13	71.3213	306	2200.97	0.182274	0.13903
patient44	MSI-2	non-infl	border	6	19.6455	5	27.8002	1	7.96441	1	3.27425	1	5.56003	0	0	5	16.3712	4	22.2401	1	7.96441	0	0	0	0	0	0	24	78.582	22	122.321	2	15.9288	299	979	14	77.8405	285	2269.86	0.179855	0.125559	-3.0577		-3.1058				-2.67815
patient44	MSI-3	non-infl	border	84	376.162	84	431.821	0	0	63	282.121	61	313.584	2	69.4855	31	138.822	31	159.362	0	0	0	0	0	0	0	0	51	228.384	49	251.895	2	69.4855	267	1195.66	109	560.339	158	5489.35	0.194525	0.028783	-7.25928		-7.00336	-1.25712		-1.13473	-3.13796
patient44	MSI-4	non-infl	center	0	0	0	0	0	0	0	0	0	0	0	0	0	0	0	0	0	0	0	0	0	0	0	0	2	5.94874	2	15.2019	0	0	471	1400.93	3	22.8028	468	2286.91	0.131563	0.204643
patient44	MSI-5	non-infl	center	0	0	0	0	0	0	0	0	0	0	0	0	0	0	0	0	0	0	0	0	0	0	0	0	19	59.0007	19	284.802	0	0	582	1807.29	1	14.9896	581	2275.6	0.0667131	0.255317
patient44	MSI-6	non-infl	center	0	0	0	0	0	0	0	0	0	0	0	0	0	0	0	0	0	0	0	0	0	0	0	0	1	2.97437	1	16.0624	0	0	407	1210.57	1	16.0624	406	1482.03	0.0622571	0.273948
patient44	MSI-7	non-infl	center	0	0	0	0	0	0	1	3.05578	0	0	1	4.06191	0	0	0	0	0	0	0	0	0	0	0	0	6	18.3347	4	49.3464	2	8.12382	511	1561.5	5	61.683	506	2055.33	0.0810596	0.246189
patient44	MSI-8	non-infl	center	0	0	0	0	0	0	0	0	0	0	0	0	0	0	0	0	0	0	0	0	0	0	0	0	2	5.94874	2	53.8954	0	0	439	1305.75	0	0	439	1467.75	0.0371089	0.299097
patient44	MSI-9	non-infl	center	0	0	0	0	0	0	0	0	0	0	0	0	1	3.00487	1	23.3635	0	0	0	0	0	0	0	0	25	75.1218	16	373.815	9	31.0354	540	1622.63	0	0	540	1862.13	0.0428019	0.289991
patient44	MSI-10	non-infl	center	0	0	0	0	0	0	0	0	0	0	0	0	0	0	0	0	0	0	1	2.97437	0	0	1	3.49089	15	44.6156	9	180.921	6	20.9453	457	1359.29	1	20.1024	456	1591.84	0.0497453	0.28646
patient44	MSI-11	non-infl	center	0	0	0	0	0	0	0	0	0	0	0	0	0	0	0	0	0	0	0	0	0	0	0	0	4	11.8975	3	100.952	1	3.26277	532	1582.37	0	0	532	1735.79	0.0297171	0.306488
patient44	MSI-12	non-infl	border	85	382.113	85	592.909	0	0	61	274.222	61	425.5	0	0	30	134.863	30	209.262	0	0	0	0	0	0	0	0	18	80.9181	14	97.6556	4	50.5776	281	1263.22	76	530.131	205	2592.1	0.143361	0.0790864	-9.3152		-8.04222	-6.4206		-4.67044	-1.14008
patient44	MSI-13	non-infl	border	5	16.0985	5	48.1217	0	0	7	22.5379	7	67.3704	0	0	9	28.9773	6	57.7461	3	14.5149	0	0	0	0	0	0	26	83.7123	12	115.492	14	67.7362	486	1564.78	4	38.4974	482	2332.06	0.103903	0.206684	-2.85031		-2.21147	-2.39044		-1.88787	-1.43163
patient44	MSI-14	non-infl	border	4	13.1987	4	30.6478	0	0	5	16.4983	5	38.3097	0	0	0	0	0	0	0	0	0	0	0	0	0	0	29	95.6904	22	168.563	7	40.569	326	1075.69	10	76.6194	316	1831.4	0.130515	0.172545	-1.14405		-0.785385	-0.447748		0.0263179
patient44	MSI-15	non-infl	border	0	0	0	0	0	0	6	19.7553	6	49.9759	0	0	5	16.4627	4	33.3172	1	5.4449	0	0	0	0	0	0	25	82.3137	16	133.269	9	49.0041	384	1264.34	9	74.9638	375	2041.84	0.120058	0.183658
patient45	MSI-1	non-infl	border	19	75.7485	19	153.868	0	0	4	15.947	4	32.3934	0	0	0	0	0	0	0	0	0	0	0	0	0	0	0	0	0	0	0	0	425	1694.37	11	89.0817	414	3250.93	0.123482	0.127348	-3.24616		-2.77619	2.54652		2.58167
patient45	MSI-2	non-infl	border	1	4.19187	1	7.1714	0	0	3	12.5756	3	21.5142	0	0	0	0	0	0	0	0	0	0	0	0	0	0	0	0	0	0	0	0	308	1291.1	4	28.6856	304	3067.16	0.139443	0.0991143				2.03889		2.0798
patient45	MSI-3	non-infl	center	3	10.9209	3	25.4091	0	0	0	0	0	0	0	0	0	0	0	0	0	0	0	0	0	0	0	0	0	0	0	0	0	0	502	1827.42	8	67.7577	494	3153.81	0.118068	0.156636	-1.40272		-1.13322
patient45	MSI-4	non-infl	center	0	0	0	0	0	0	2	9.38044	0	0	2	12.4405	0	0	0	0	0	0	0	0	0	0	0	0	0	0	0	0	0	0	482	2260.69	14	266.949	468	2911.08	0.0524445	0.160765
patient45	MSI-5	non-infl	center	0	0	0	0	0	0	0	0	0	0	0	0	0	0	0	0	0	0	0	0	0	0	0	0	0	0	0	0	0	0	529	2418.05	9	257.496	520	2828.87	0.034952	0.183819
patient45	MSI-6	non-infl	center	0	0	0	0	0	0	0	0	0	0	0	0	0	0	0	0	0	0	0	0	0	0	0	0	0	0	0	0	0	0	574	2455.07	15	339.378	559	2948.26	0.0441986	0.189603
patient45	MSI-7	non-infl	center	0	0	0	0	0	0	0	0	0	0	0	0	0	0	0	0	0	0	0	0	0	0	0	0	0	0	0	0	0	0	652	2717.24	6	109.055	646	3493.19	0.0550182	0.184931
patient45	MSI-8	non-infl	center	0	0	0	0	0	0	0	0	0	0	0	0	0	0	0	0	0	0	0	0	0	0	0	0	0	0	0	0	0	0	632	2482.07	3	76.3198	629	2921.26	0.0393083	0.215318
patient45	MSI-9	non-infl	center	0	0	0	0	0	0	0	0	0	0	0	0	0	0	0	0	0	0	0	0	0	0	0	0	0	0	0	0	0	0	393	1835.5	8	92.0776	385	3026.07	0.0868832	0.127228
patient45	MSI-10	non-infl	center	0	0	0	0	0	0	2	8.17814	0	0	2	13.0593	0	0	0	0	0	0	0	0	0	0	0	0	0	0	0	0	0	0	490	2003.64	9	98.4605	481	3140.77	0.0914072	0.153147
patient45	MSI-11	non-infl	border	190	780.336	190	1384.61	0	0	15	61.6055	15	109.311	0	0	4	16.4281	4	29.1496	0	0	2	8.21406	2	14.5748	0	0	0	0	0	0	0	0	412	1692.1	83	604.854	329	3096.13	0.137223	0.106262	-15.1091		-12.4299	-5.9413		-4.94633	-4.09029
patient45	MSI-12	non-infl	border	157	701.837	157	1060.68	0	0	30	134.109	30	202.677	0	0	5	22.3515	5	33.7795	0	0	1	4.4703	1	6.7559	0	0	0	0	0	0	0	0	289	1291.92	10	67.559	279	3686.58	0.148019	0.07568	-11.1349		-8.95478	-3.54847		-2.27481	-2.55648
patient45	MSI-13	non-infl	border	59	248.058	59	351.024	0	0	4	16.8175	4	23.7982	0	0	1	4.20437	1	5.94956	0	0	0	0	0	0	0	0	0	0	0	0	0	0	242	1017.46	14	83.2938	228	3267.98	0.16808	0.0697678	-6.35216		-5.19775	-3.1304		-2.45325
patient46	MSI-1	infl	border	2	6.05366	2	9.44412	0	0	11	33.2951	11	51.9427	0	0	0	0	0	0	0	0	0	0	0	0	0	0	0	0	0	0	0	0	654	1979.55	63	297.49	591	4982.85	0.211772	0.118607	0.0128383		0.190036	0.96995		1.3427
patient46	MSI-2	infl	border	5	17.1015	4	26.0288	1	7.21004	27	92.3483	21	136.651	6	43.2602	11	37.6234	7	45.5504	4	28.8402	0	0	0	0	0	0	0	0	0	0	0	0	904	3091.96	149	969.574	755	5443.58	0.153676	0.138696	-2.39633		-0.935261	-0.740346	0.46157	-0.847757	-0.272977	0.118442
patient46	MSI-3	infl	center	0	0	0	0	0	0	3	8.92311	0	0	3	9.20134	2	5.94874	0	0	2	6.13423	0	0	0	0	0	0	0	0	0	0	0	0	1014	3016.01	0	0	1014	3110.05	0.0101662	0.326039
patient46	MSI-4	infl	border	17	51.8519	14	94.2897	3	16.7245	20	61.0023	12	80.8197	8	44.5986	14	42.7016	12	80.8197	2	11.1496	1	3.05011	1	6.73498	0	0	0	0	0	0	0	0	1011	3083.67	0	0	1011	5636.14	0.148479	0.179378	-2.68986	-2.07895	-0.735757	-1.75733	-1.40977	-0.872275	-2.83228	-1.88013
patient46	MSI-5	infl	border	16	55.7988	14	100.269	2	13.5944	74	258.069	73	522.83	1	6.79718	105	366.18	103	737.692	2	13.5944	4	13.9497	4	28.6482	0	0	0	0	0	0	0	0	768	2678.34	18	128.917	750	5097.88	0.139625	0.14712	-4.31744	-0.617592	-2.23093	-1.01452	-0.799492	-0.895997	0.475833	0.389358
patient46	MSI-6	infl	center	0	0	0	0	0	0	11	32.7181	0	0	11	32.7181	11	32.7181	0	0	11	32.7181	0	0	0	0	0	0	0	0	0	0	0	0	1044	3105.24	0	0	1044	3105.24	0	0.336205
patient46	MSI-7	infl	center	1	2.97437	0	0	1	3.35168	4	11.8975	1	26.4216	3	10.055	4	11.8975	2	52.8432	2	6.70336	1	2.97437	1	26.4216	0	0	0	0	0	0	0	0	1008	2998.17	4	105.686	1004	3365.09	0.0378479	0.298358				-1.69261	-1.74012		0.200159	-0.386527
patient46	MSI-8	infl	border	1	3.01179	1	6.27999	0	0	23	69.2712	19	119.32	4	23.1492	10	30.1179	10	62.7999	0	0	0	0	0	0	0	0	0	0	0	0	0	0	958	2885.3	26	163.28	932	5393.76	0.159236	0.172792				-0.980157		-0.800656	-1.61448
patient46	MSI-9	infl	center	0	0	0	0	0	0	3	8.92311	0	0	3	9.34656	6	17.8462	2	131.303	4	12.4621	0	0	0	0	0	0	0	0	0	0	0	0	1038	3087.4	0	0	1038	3233.91	0.0152319	0.320974
patient46	MSI-10	infl	border	6	19.0255	6	34.4463	0	0	19	60.2475	19	109.08	0	0	31	98.2986	31	177.973	0	0	3	9.51277	1	5.74105	2	14.1662	0	0	0	0	0	0	720	2283.06	11	63.1516	709	5021.9	0.174184	0.141182	-3.07407		-2.8131	-0.893071		-0.277816	-0.745762
patient46	MSI-11	infl	center	0	0	0	0	0	0	0	0	0	0	0	0	1	2.97437	0	0	1	3.4777	0	0	0	0	0	0	0	0	0	0	0	0	859	2554.99	2	41.1021	857	2980.39	0.0486593	0.287546
patient46	MSI-12	infl	center	0	0	0	0	0	0	2	5.94874	0	0	2	6.07709	1	2.97437	0	0	1	3.03854	0	0	0	0	0	0	0	0	0	0	0	0	1023	3042.78	0	0	1023	3108.43	0.00710041	0.329105
patient46	MSI-13	infl	center	0	0	0	0	0	0	0	0	0	0	0	0	0	0	0	0	0	0	0	0	0	0	0	0	0	0	0	0	0	0	937	2786.99	0	0	937	3034.04	0.027376	0.308829
patient46	MSI-14	infl	center	0	0	0	0	0	0	3	8.92311	0	0	3	9.1883	1	2.97437	0	0	1	3.06277	0	0	0	0	0	0	0	0	0	0	0	0	1000	2974.37	0	0	1000	3062.77	0.00970337	0.326502
patient46	MSI-15	infl	border	14	42.0994	14	52.2642	0	0	7	21.0497	5	18.6658	2	30.9228	0	0	0	0	0	0	0	0	0	0	0	0	0	0	0	0	0	0	444	1335.15	86	321.052	358	5535.19	0.26787	0.0646771	-2.70609		-2.6423	1.84174		0.760387
patient46	MSI-16	infl	border	2	6.20299	2	8.70039	0	0	3	9.30449	3	13.0506	0	0	0	0	0	0	0	0	1	3.1015	1	4.35019	0	0	0	0	0	0	0	0	555	1721.33	50	217.51	505	5456.5	0.229875	0.0925502	0.772512		0.8793	3.63968		3.41789
patient46	MSI-17	infl	border	120	364.2	120	491.158	0	0	41	124.435	41	167.812	0	0	44	133.54	44	180.091	0	0	2	6.07001	2	8.18597	0	0	0	0	0	0	0	0	526	1596.41	129	527.995	397	4661.35	0.24432	0.0851684	-9.74639		-8.40676	4.47193		6.13058	4.53593
patient46	MSI-18	infl	border	79	237.92	69	228.18	10	337.247	12	36.1398	12	39.6836	0	0	5	15.0582	5	16.5348	0	0	1	3.01165	1	3.30696	0	0	0	0	0	0	0	0	384	1156.47	143	472.896	241	8127.64	0.302392	0.0296519	-6.45018	-0.781598	-5.73203	4.55209		4.40681	-1.99387
patient46	MSI-19	infl	border	16	63.9865	16	81.482	0	0	19	75.984	17	86.5746	2	37.2507	7	27.9941	6	30.5557	1	18.6253	2	7.99831	1	5.09262	1	18.6253	0	0	0	0	0	0	394	1575.67	131	667.134	263	4898.47	0.196362	0.0536903	-3.69592		-3.57981	-0.641255		-0.576401	-0.963306
patient47	MSI-1	infl	border	140	428.279	58	401.802	82	449.217	39	119.306	16	110.842	23	126	22	67.301	12	83.1314	10	54.7825	1	3.05914	0	0	1	5.47825	407	1245.07	274	1898.17	133	728.608	1034	3163.15	16	110.842	1018	5576.86	0.14435	0.18254	-14.5941	-11.1394	-7.37663	-0.230179	-1.88057	0.893656	2.3806	-0.929895
patient47	MSI-2	infl	center	143	515.26	124	1393	19	100.788	72	259.431	47	527.993	25	132.616	60	216.193	26	292.081	34	180.358	5	18.0161	5	56.1694	0	0	246	886.391	125	1404.24	121	641.864	1097	3952.73	3	33.7017	1094	5803.3	0.0890164	0.188514	-13.5259	-5.5603	-8.89013	-6.87834	3.16608	-3.25438	-5.90605	-3.34311
patient47	MSI-3	infl	border	250	763.948	202	1006.39	48	379.354	163	498.094	141	702.483	22	173.871	164	501.15	129	642.697	35	276.612	7	21.3905	7	34.875	0	0	341	1042.02	260	1295.36	81	640.16	776	2371.29	47	234.161	729	5761.44	0.200717	0.126531	-13.8994	-8.43323	-10.5209	1.06684	0.0778055	3.26742	4.53692	-0.33564
patient47	MSI-4	infl	center	42	132.71	12	100.708	30	152.035	73	230.663	53	444.796	20	101.357	76	240.142	45	377.657	31	157.103	21	66.3551	18	151.063	3	15.2035	206	650.912	143	1200.11	63	319.273	954	3014.42	6	50.3542	948	4804.3	0.119156	0.197323	-8.89821	-7.14199	-3.99121	-0.122679	-1.8782	-0.143745	0.0281838	-1.77259
patient47	MSI-5	infl	center	41	128.305	3	59.1244	38	141.364	42	131.434	13	256.206	29	107.883	31	97.0112	7	137.957	24	89.2822	0	0	0	0	0	0	105	328.586	35	689.785	70	260.407	1068	3342.19	0	0	1068	3973.06	0.0507404	0.26881	-6.3034	-6.69691	-1.68326	-0.851525	-1.22346	-0.806814	-2.06053	-2.12232
patient47	MSI-6	infl	border	506	1719.76	489	2314.12	17	205.027	354	1203.15	329	1556.94	25	301.51	316	1074	298	1410.24	18	217.087	32	108.759	32	151.435	0	0	261	887.068	209	989.06	52	627.14	629	2137.8	265	1254.07	364	4389.98	0.211312	0.0829161	-18.1685	-2.55634	-15.6017	0.274296	0.509243	3.75289	8.10675	-0.0554597
patient47	MSI-7	infl	center	1088	3694.39	1031	3998.49	57	1555.12	395	1341.25	374	1450.47	21	572.94	176	597.622	167	647.67	9	245.546	28	95.0763	28	108.591	0	0	307	1042.44	290	1124.7	17	463.808	472	1602.71	219	849.34	253	6902.56	0.257847	0.0366531	-16.5543	-3.60272	-14.3139	3.43309	-0.782458	4.43337	20.2157	0.657146
patient47	MSI-8	infl	border	270	933.496	249	1360.45	21	197.725	233	805.573	200	1092.73	33	310.711	223	770.999	190	1038.1	33	310.711	17	58.7757	17	92.8823	0	0	218	753.712	178	972.533	40	376.619	557	1925.77	89	486.266	468	4406.45	0.183027	0.106208	-15.8286	-4.26999	-11.705	-1.06471	-2.37711	1.85875	14.0841	3.73508
patient47	MSI-9	infl	center	169	520.982	152	1489.27	17	76.465	223	687.45	165	1616.65	58	260.88	154	474.741	74	725.041	80	359.835	10	30.8274	6	58.7871	4	17.9918	243	749.105	131	1283.52	112	503.769	871	2685.06	2	19.5957	869	3908.71	0.102063	0.222324	-14.1114	-4.35783	-7.69274	-8.38077	1.58304	-2.07962	0.529706	3.9184
patient47	MSI-10	infl	center	334	1049.48	273	2662.97	61	282.753	353	1109.18	303	2955.61	50	231.765	173	543.593	136	1326.61	37	171.506	26	81.6961	26	253.617	0	0	173	543.593	112	1092.5	61	282.753	721	2265.5	25	243.862	696	3226.17	0.102517	0.215736	-18.5824	-8.80494	-10.6248	-8.5576	-4.80748	-0.704731	-5.05436	-1.72913
patient47	MSI-11	infl	border	476	1569.74	434	2690.97	42	295.87	278	916.782	193	1196.67	85	598.784	301	992.631	238	1475.69	63	443.804	19	62.6577	17	105.407	2	14.089	263	867.315	192	1190.47	71	500.16	804	2651.41	47	291.418	757	5332.7	0.16128	0.141954	-20.1779	-6.25261	-12.961	-1.35139	0.193409	-0.383017	0.843919	9.27136
patient47	MSI-12	infl	center	33	100.098	29	477.921	4	14.8701	135	409.493	68	1120.64	67	249.074	138	418.593	48	791.042	90	334.577	11	33.3661	7	115.36	4	14.8701	260	788.653	100	1648	160	594.803	876	2657.15	0	0	876	3256.55	0.0606795	0.268997	-7.59581	-2.20705	-5.47777	-3.58841	0.0977278	-0.767443	-1.58037	1.15456
patient47	MSI-13	infl	border	418	1644.67	415	2684.04	3	30.1398	342	1345.64	303	1959.68	39	391.817	235	924.638	182	1177.1	53	532.47	7	27.5424	6	38.8055	1	10.0466	245	963.984	181	1170.63	64	642.982	777	3057.21	317	2050.22	460	4621.44	0.154617	0.0995362	-17.7387	-2.35755	-13.5131	-9.96817	-0.315137	-7.24821	2.5909	8.51498
patient47	MSI-14	infl	border	818	2814.83	706	3847.32	112	1045.76	545	1875.41	475	2588.49	70	653.601	298	1025.45	265	1444.11	33	308.126	37	127.321	37	201.63	0	0	410	1410.86	336	1831.02	74	690.95	769	2646.22	237	1291.52	532	4967.37	0.183504	0.107099	-22.2352	-9.6069	-17.12	-6.91421	-5.92221	-1.42726	-1.79914	-0.698336
patient47	MSI-15	infl	border	585	1892.44	542	2811.6	43	369.568	303	980.187	256	1327.99	47	403.946	408	1319.86	331	1717.05	77	661.784	28	90.5783	27	140.061	1	8.5946	433	1400.73	331	1717.05	102	876.649	767	2481.2	238	1234.62	529	4546.54	0.192773	0.116352	-18.9749	-4.77477	-14.0142	2.18975	-0.724033	4.88739	4.68632	10.4428
patient48	MSI-1	infl	border	296	1166.17	290	1320.03	6	175.791	226	890.385	224	1019.61	2	58.5972	129	508.229	126	573.532	3	87.8957	4	15.759	4	18.2074	0	0	55	216.687	53	241.248	2	58.5972	541	2131.41	303	1379.21	238	6973.06	0.219691	0.0341313	-15.5584	-2.6212	-16.0262	1.20401		1.56068	1.33189	-0.825712
patient48	MSI-2	infl	border	79	313.458	73	306.137	6	442.093	137	543.592	137	574.53	0	0	143	567.399	134	561.95	9	663.139	4	15.8713	4	16.7746	0	0	42	166.649	42	176.133	0	0	534	2118.82	435	1824.24	99	7294.53	0.238456	0.0135718	-8.11938	-2.21212	-7.68261	-2.37031		-2.29575	-2.62083	-1.03222
patient48	MSI-3	infl	border	317	1302.99	305	1951.59	12	137.924	252	1035.82	251	1606.07	1	11.4937	200	822.076	187	1196.55	13	149.418	2	8.22076	2	12.7973	0	0	81	332.941	68	435.11	13	149.418	422	1734.58	53	339.13	369	4241.18	0.156282	0.0870042	-14.4508	-1.29004	-11.3946	-4.28618		-3.3706	-2.04486	0.494338
patient48	MSI-4	infl	center	12	45.7574	11	77.0344	1	8.37104	86	327.928	54	378.169	32	267.873	64	244.039	33	231.103	31	259.502	3	11.4393	3	21.0094	0	0	17	64.8229	10	70.0313	7	58.5973	610	2326	87	609.272	523	4378.05	0.142793	0.119459	-3.66473		-2.97261	-1.65725	-0.0382975	-1.80104	-1.3987	-0.342716
patient48	MSI-5	infl	border	184	783.322	183	1092.45	1	14.8405	108	459.776	106	632.784	2	29.6809	133	566.206	125	746.208	8	118.724	0	0	0	0	0	0	67	285.231	60	358.18	7	103.883	458	1949.79	147	877.54	311	4615.39	0.167514	0.0673833	-13.2234		-11.653	-7.68309	0.982394	-6.11841	-9.26146	1.35451
patient48	MSI-6	infl	center	0	0	0	0	0	0	6	22.5003	4	44.9634	2	11.2548	13	48.7507	5	56.2043	8	45.0192	0	0	0	0	0	0	4	15.0002	3	33.7226	1	5.6274	492	1845.03	14	157.372	478	2689.9	0.0889612	0.177702
patient48	MSI-7	infl	border	167	656.35	166	710.086	1	48.3957	194	762.466	189	808.472	5	241.979	170	668.141	168	718.641	2	96.7914	3	11.7907	3	12.8329	0	0	75	294.768	75	320.822	0	0	491	1929.75	377	1612.67	114	5517.11	0.233774	0.020663	-12.9249		-12.7648	-5.85219	0.222065	-5.80695	-6.55137	0.917148
patient48	MSI-8	infl	center	9	37.4468	6	32.0737	3	56.3154	69	287.092	59	315.391	10	187.718	33	137.305	28	149.677	5	93.8589	2	8.32152	2	10.6912	0	0	10	41.6076	7	37.4193	3	56.3154	648	2696.17	311	1662.48	337	6326.09	0.187069	0.0532714	-1.46489	-1.65926	-0.657168	-0.50383	2.91617	-1.43022	-1.39291	-1.61984
patient48	MSI-9	infl	center	38	153.567	37	178.293	1	25.0466	72	290.968	66	318.036	6	150.28	50	202.061	46	221.661	4	100.187	0	0	0	0	0	0	53	214.185	49	236.117	4	100.187	484	1955.95	242	1166.13	242	6061.29	0.207524	0.0399255	-5.38698		-5.37457	-4.24658	-0.96316	-3.7394	-2.93509	-0.979342
patient48	MSI-10	infl	center	3	10.1101	3	20.0633	0	0	33	111.211	23	153.818	10	67.9316	22	74.1405	6	40.1266	16	108.691	0	0	0	0	0	0	16	53.9204	15	100.316	1	6.79316	655	2207.37	63	421.329	592	4021.55	0.149527	0.147207	0.177549		0.0958966	-1.20474		-1.12365	-1.11603
patient48	MSI-11	infl	border	206	797.395	182	952.206	24	357.11	168	650.303	149	779.554	19	282.712	146	565.144	131	685.379	15	223.194	7	27.096	7	36.6233	0	0	85	329.022	80	418.552	5	74.398	504	1950.91	118	617.365	386	5743.53	0.191135	0.0672061	-9.23989	-0.996985	-8.07893	-2.83969	-1.70198	-1.4624	-0.428056	-1.7856
patient48	MSI-12	infl	center	0	0	0	0	0	0	18	60.8091	14	85.1905	4	30.3788	9	30.4046	6	36.5102	3	22.7841	1	3.37828	1	6.08504	0	0	5	16.8914	5	30.4252	0	0	453	1530.36	41	249.487	412	3129.02	0.164337	0.131671
patient48	MSI-13	infl	center	102	428.522	97	551.158	5	80.6007	134	562.961	114	647.753	20	322.403	111	466.333	87	494.338	24	386.883	7	29.4084	7	39.7743	0	0	31	130.237	27	153.415	4	64.4806	443	1861.13	122	693.209	321	5174.57	0.175993	0.0620342	-6.77461	-1.88621	-5.91487	-2.75366	-0.752165	-2.6344	-0.954219	-0.411915
patient48	MSI-14	infl	center	367	1595.82	359	1837.71	8	231.053	285	1239.26	278	1423.07	7	202.171	158	687.028	149	762.726	9	259.934	1	4.34828	1	5.11897	0	0	31	134.797	30	153.569	1	28.8816	371	1613.21	147	752.488	224	6469.47	0.195352	0.0346241	-12.1177	-2.61923	-11.3913	-1.38839	-0.164244	-0.45056	-1.56624	-1.54031
patient48	MSI-15	infl	center	46	189.488	46	301.808	0	0	64	263.636	55	360.857	9	99.6191	42	173.011	33	216.514	9	99.6191	0	0	0	0	0	0	21	86.5055	18	118.099	3	33.2064	468	1927.84	109	715.153	359	3973.7	0.152415	0.0903441	-4.06681		-3.33597	-0.568439		0.130497	0.149074
patient48	MSI-16	infl	border	136	525.234	126	592.262	10	216.503	217	838.057	192	902.495	25	541.257	244	942.331	230	1081.11	14	303.104	1	3.86201	1	4.70049	0	0	41	158.342	39	183.319	2	43.3006	452	1745.63	147	690.973	305	6603.34	0.212744	0.0461888	-7.90451	-1.89734	-7.43947	-1.89122	3.23896	-2.7667	-2.91163	2.25718
patient48	MSI-17	infl	center	274	1004.74	267	1752.76	7	58.1507	151	553.707	137	899.359	14	116.301	98	359.359	89	584.255	9	74.7652	1	3.66693	1	6.56466	0	0	36	132.01	32	210.069	4	33.229	594	2178.16	42	275.716	552	4585.6	0.152331	0.120377	-13.9816	-2.05563	-10.7066	-6.20318	-1.18329	-3.01191	0.587038	1.95308
patient48	MSI-18	infl	border	1220	3915.39	1204	4590.85	16	324.343	514	1649.6	512	1952.26	2	40.5429	490	1572.57	484	1845.49	6	121.629	7	22.4653	7	26.691	0	0	60	192.56	58	221.154	2	40.5429	465	1492.34	186	709.218	279	5655.73	0.262261	0.0493305	-16.0002	-0.0659176	-12.9301	5.00304		7.15731	42.7183	2.25444
patient48	MSI-19	infl	border	768	3137.83	765	3421.96	3	141.518	406	1658.8	404	1807.15	2	94.3451	225	919.286	223	997.512	2	94.3451	1	4.08572	1	4.47315	0	0	21	85.8001	21	93.9361	0	0	432	1765.03	259	1158.54	173	8160.85	0.223556	0.0211988	-17.299	-0.178995	-16.0364	-5.42386		-4.63156	13.3899
patient49	MSI-1	infl	border	45	151.343	43	283.903	2	13.7101	145	487.66	117	772.48	28	191.941	103	346.407	77	508.385	26	178.231	0	0	0	0	0	0	179	602.008	123	812.095	56	383.882	702	2360.95	22	145.253	680	4661.43	0.15146	0.145878	-7.18326	-0.00273125	-6.26321	0.220919	-0.317773	1.52096	-2.34883	0.359919
patient49	MSI-2	infl	border	11	45.3059	11	81.9013	0	0	170	700.182	132	982.816	38	350.275	42	172.986	30	223.367	12	110.613	0	0	0	0	0	0	189	778.437	160	1191.29	29	267.315	499	2055.24	17	126.575	482	4442.97	0.134308	0.108486	-4.40338		-3.90754	-1.58038		-1.12764	-1.1141
patient49	MSI-3	infl	border	58	236.333	55	329.088	3	38.3198	266	1083.87	255	1525.77	11	140.506	250	1018.68	234	1400.12	16	204.372	1	4.0747	1	5.98342	0	0	217	884.21	187	1118.9	30	383.198	427	1739.9	22	131.635	405	5173.18	0.167128	0.0782884	-6.69951	-2.07651	-5.72044	-3.17876	2.13476	-2.38454	-2.03977	-0.970348
patient49	MSI-4	infl	border	16	57.4711	16	125.635	0	0	119	427.441	76	596.767	43	284.678	36	129.31	23	180.601	13	86.0653	0	0	0	0	0	0	151	542.383	102	800.925	49	324.4	651	2338.35	34	266.975	617	4084.79	0.127353	0.151048	-5.30931		-4.60121	-0.845559		-0.996117	-1.53981
patient49	MSI-5	infl	border	103	316.987	97	811.575	6	29.2093	252	775.54	235	1966.19	17	82.7597	98	301.599	87	727.908	11	53.5504	4	12.3102	3	25.1003	1	4.86822	189	581.655	115	962.177	74	360.248	639	1966.55	18	150.602	621	3023.16	0.119521	0.205414	-11.297	-3.8177	-6.79501	-3.00196	-1.83564	2.86434	-4.682	-2.74048
patient49	MSI-6	infl	border	4	12.3585	3	30.2765	1	4.45283	104	321.322	69	696.359	35	155.849	81	250.26	42	423.871	39	173.66	0	0	0	0	0	0	195	602.479	114	1150.51	81	360.679	778	2403.73	5	50.4608	773	3442.04	0.0990869	0.224576	-0.797389		-2.0501	-2.47071	0.891688	-1.42984	-0.648476	1.73664
patient49	MSI-7	infl	border	170	529.382	164	654.116	6	85.2166	381	1186.44	372	1483.73	9	127.825	242	753.591	237	945.277	5	71.0138	2	6.22803	1	3.98851	1	14.2028	353	1099.25	333	1328.17	20	284.055	349	1086.79	60	239.311	289	4104.6	0.25072	0.0704088	-13.3256	-2.82645	-11.4722	-2.47442	-1.78052	-1.43833	-0.294188	-0.633218
patient49	MSI-8	infl	center	13	40.5046	13	212.573	0	0	219	682.346	138	2256.54	81	311.783	95	295.995	34	555.96	61	234.8	0	0	0	0	0	0	96	299.111	55	899.346	41	157.816	929	2894.52	16	261.628	913	3514.3	0.0611555	0.259796	-2.81308		-0.969973	-3.46411		-1.17492	-1.6683
patient49	MSI-9	infl	center	0	0	0	0	0	0	176	595.273	92	1115.67	84	393.995	45	152.2	22	266.79	23	107.88	0	0	0	0	0	0	56	189.405	34	412.311	22	103.189	824	2786.96	4	48.5072	820	3846.14	0.082462	0.213201				-0.60511		-0.485646	0.418691
patient49	MSI-10	infl	center	6	19.2647	5	109.174	1	3.76431	140	449.509	23	502.201	117	440.425	68	218.333	8	174.678	60	225.859	0	0	0	0	0	0	78	250.441	10	218.348	68	255.973	1101	3535.07	7	152.844	1094	4118.16	0.0457984	0.265653	-3.10912		-2.33863	-1.2393	1.22132	-1.18922	-2.14038	-0.328414
patient49	MSI-11	infl	center	0	0	0	0	0	0	106	328.911	30	566.296	76	282.213	34	105.5	6	113.259	28	103.973	0	0	0	0	0	0	153	474.749	34	641.802	119	441.886	914	2836.08	1	18.8765	913	3390.27	0.0529758	0.2693
patient49	MSI-12	infl	border	53	185.886	53	311.49	0	0	208	729.514	183	1075.52	25	217.446	146	512.063	120	705.259	26	226.144	0	0	0	0	0	0	171	599.745	118	693.505	53	460.986	514	1802.74	10	58.7716	504	4383.71	0.17015	0.114971	-8.07249		-6.80821	-4.80106		-3.42736	-3.94943
patient49	MSI-13	infl	center	3	9.173	1	18.2674	2	7.34472	109	333.286	39	712.428	70	257.065	72	220.152	11	200.941	61	224.014	0	0	0	0	0	0	77	235.44	9	164.407	68	249.721	893	2730.5	0	0	893	3279.42	0.0547423	0.272304	-0.573203	-1.97236		3.981	3.0454	3.00845	-0.422843	-0.845242
patient49	MSI-14	infl	center	11	32.8407	5	61.1477	6	23.6985	99	295.566	43	525.87	56	221.186	85	253.769	18	220.132	67	264.633	1	2.98552	0	0	1	3.94974	86	256.755	41	501.411	45	177.738	1234	3684.13	0	0	1234	4873.98	0.0817693	0.253181	-3.32431	-2.31433	-2.62312	-1.92479	-2.09876	-0.79328	0.440648	0.270306
patient49	MSI-15	infl	center	5	15.6546	5	56.5698	0	0	112	350.663	76	859.861	36	155.838	32	100.189	16	181.023	16	69.2614	0	0	0	0	0	0	71	222.295	27	305.477	44	190.469	923	2889.84	0	0	923	3995.52	0.0883864	0.231009	-2.66074		-2.28761	-0.00182229		0.851596	-2.10202
patient49	MSI-16	infl	center	1	3.05464	1	9.83334	0	0	101	308.519	61	599.834	40	177.245	56	171.06	28	275.334	28	124.072	3	9.16392	0	0	3	13.2934	100	305.464	49	481.834	51	225.988	931	2843.87	4	39.3334	927	4107.66	0.101695	0.225676				-0.6575		-0.370136	-0.615882
patient50	MSI-1	infl	border	77	258.02	59	496.621	18	100.21	52	174.247	43	361.944	9	50.1048	99	331.74	57	479.786	42	233.823	0	0	0	0	0	0	364	1219.73	199	1675.04	165	918.589	1015	3401.17	32	269.354	983	5472.56	0.118803	0.179623	-10.7586	-5.61642	-7.51587	-3.18249	0.397461	-1.50595	-1.00819	-2.70202
patient50	MSI-2	infl	border	519	2273.2	519	3107.46	0	0	58	254.037	56	335.294	2	32.629	45	197.098	43	257.458	2	32.629	0	0	0	0	0	0	194	849.711	163	975.945	31	505.749	791	3464.54	379	2269.22	412	6721.57	0.167018	0.0612952	-21.4488		-17.9384	-8.94479		-7.73157	4.16784
patient50	MSI-3	infl	border	45	163.543	41	312.531	4	27.7837	93	337.99	69	525.967	24	166.702	123	447.019	100	762.271	23	159.756	0	0	0	0	0	0	301	1093.92	173	1318.73	128	889.079	663	2409.54	111	846.12	552	3834.15	0.131187	0.143969	-7.42568	-2.51001	-5.17385	-0.931779	3.6994	-1.06011	-3.60943	-0.90494
patient50	MSI-4	infl	center	4	12.881	2	32.0836	2	8.05805	35	112.708	10	160.418	25	100.726	16	51.5238	3	48.1255	13	52.3773	1	3.22024	1	16.0418	0	0	30	96.6072	5	80.2091	25	100.726	1262	4063.94	1	16.0418	1261	5080.6	0.0623371	0.248199	-1.64675	-0.572343	-0.493067	-1.12306	0.0231467	-0.137977	-0.171608	-0.328429
patient50	MSI-5	infl	center	3	11.3682	0	0	3	16.0876	19	71.9986	6	77.5048	13	69.7128	89	337.257	3	38.7524	86	461.177	2	7.5788	1	12.9175	1	5.36252	73	276.626	17	219.597	56	300.301	1230	4660.96	15	193.762	1215	6515.47	0.0774145	0.186479	-2.5566	-2.64866		0.565651	2.77455		-0.166253	0.0390513
patient50	MSI-6	infl	border	146	568.694	138	992.914	8	67.9442	145	564.799	129	928.158	16	135.888	172	669.968	146	1050.47	26	220.819	1	3.89517	1	7.19503	0	0	323	1258.14	215	1546.93	108	917.247	840	3271.94	199	1431.81	641	5444.03	0.138985	0.117744	-12.9576	-1.88955	-10.6404	-8.81853	-0.56259	-6.70354	-7.05714	-0.976763
patient50	MSI-7	infl	center	1	3.66047	1	21.0764	0	0	54	197.665	10	210.764	44	194.912	104	380.689	4	84.3055	100	442.983	1	3.66047	0	0	1	4.42983	97	355.066	14	295.069	83	367.676	1111	4066.78	5	105.382	1106	4899.39	0.0474465	0.225742				-1.10361		-1.05631	-0.842398
patient50	MSI-8	infl	center	9	34.518	3	23.6334	6	44.845	2	7.67067	0	0	2	14.9483	81	310.662	11	86.6557	70	523.192	2	7.67067	1	7.87779	1	7.47416	81	310.662	15	118.167	66	493.295	906	3474.81	20	157.556	886	6622.11	0.126939	0.133794	-2.88417	-3.2212		-2.58899	-2.56478		0.0196414	0.530274
patient50	MSI-9	infl	center	8	29.4365	2	20.7496	6	34.2107	21	77.2709	1	10.3748	20	114.036	6	22.0774	0	0	6	34.2107	2	7.35913	0	0	2	11.4036	45	165.58	3	31.1244	42	239.475	1128	4150.55	26	269.745	1102	6283.36	0.0963874	0.175384	-2.3132	-3.50709		-2.22452	-1.77026	0.53996	-1.50826	-2.2706
patient50	MSI-10	infl	border	73	246.41	27	298.313	46	223.577	156	526.574	78	861.792	78	379.109	152	513.072	31	342.507	121	588.105	1	3.37547	1	11.0486	0	0	402	1356.94	168	1856.17	234	1137.33	1023	3453.11	23	254.118	1000	4860.37	0.090509	0.205746	-9.64205	-6.74395	-4.01732	0.790074	0.832244	-2.36282	-0.431909	1.10009
patient50	MSI-11	infl	center	43	140.807	1	49.9438	42	147.182	61	199.749	2	99.8877	59	206.756	197	645.09	24	1198.65	173	606.249	0	0	0	0	0	0	203	664.738	5	249.719	198	693.858	974	3189.43	2	99.8877	972	3406.21	0.0200225	0.285361	-6.65457	-5.87079		-1.53271	-1.34749	-0.881337	-2.12574	-2.33988
patient50	MSI-12	infl	center	77	346.925	55	804.286	22	143.261	72	324.397	47	687.299	25	162.796	186	838.027	48	701.922	138	898.635	0	0	0	0	0	0	124	558.685	51	745.792	73	475.365	985	4437.94	13	190.104	972	6329.51	0.0683836	0.153566	-6.08646	-3.74047	-2.66544	-1.28806	-1.62067	0.0658973	7.64539	-2.04312
patient50	MSI-13	infl	center	122	377.193	100	1282.45	22	89.6253	159	491.587	115	1474.82	44	179.251	182	562.697	47	602.753	135	549.973	5	15.4587	3	38.4736	2	8.14775	284	878.055	104	1333.75	180	733.298	1352	4180.04	11	141.07	1341	5463.07	0.0779756	0.245467	-13.1421	-5.19991	-7.06943	-4.23663	-1.30292	5.49574	2.47487	-0.0473488
patient50	MSI-14	infl	center	189	601.961	148	1869.88	41	174.598	141	449.082	98	1238.17	43	183.115	102	324.868	65	821.232	37	157.564	1	3.18498	1	12.6343	0	0	279	888.609	137	1730.91	142	604.707	698	2223.11	5	63.1717	693	2951.14	0.0791493	0.234825	-12.8846	-5.47473	-9.40328	-5.19591	-1.01656	-1.7792	-1.33758	1.81483
patient50	MSI-15	infl	border	431	1731.89	355	2108.48	76	944.175	331	1330.06	304	1805.58	27	335.431	236	948.321	199	1181.94	37	459.664	2	8.03662	1	5.93939	1	12.4234	379	1522.94	275	1633.33	104	1292.03	535	2149.8	96	570.182	439	5453.85	0.168367	0.0804935	-19.0181	-8.73074	-15.8898	-7.32601	-2.52207	-4.54575	1.31473	43.8292
patient50	MSI-16	infl	center	161	488.238	71	877.606	90	361.656	80	242.603	46	568.59	34	136.626	56	169.822	24	296.656	32	128.589	4	12.1301	3	37.082	1	4.0184	250	758.133	110	1359.67	140	562.576	999	3029.5	3	37.082	996	4002.32	0.0809019	0.248855	-15.4527	-10.6895	-6.91131	-6.6673	-3.08157	-2.21979	-1.32791	2.87854
patient50	MSI-17	infl	center	17	55.4427	2	33.575	15	60.7153	23	75.0107	5	83.9375	18	72.8583	34	110.885	7	117.512	27	109.287	5	16.3067	0	0	5	20.2384	293	955.571	74	1242.27	219	886.443	1284	4187.55	3	50.3625	1281	5185.08	0.0595682	0.247055	-4.21044	-4.43043	1.86504	2.33124	1.79824	0.0192906	0.00107319	0.384407
patient50	MSI-18	infl	border	29	105.822	19	144.037	10	70.356	80	291.923	60	454.853	20	140.712	83	302.87	27	204.684	56	393.993	0	0	0	0	0	0	282	1029.03	148	1121.97	134	942.77	626	2284.3	19	144.037	607	4270.61	0.131911	0.142134	-5.0778	-3.0093	-3.44699	0.554972	3.56614	1.40642	2.41821	2.06819
patient50	MSI-19	infl	border	64	239.242	42	199.741	22	384.351	75	280.362	59	280.589	16	279.528	98	366.339	58	275.833	40	698.82	0	0	0	0	0	0	257	960.706	192	913.103	65	1135.58	454	1697.12	27	128.405	427	7459.9	0.210272	0.0572393	-8.25023	-5.51464	-5.93537	-0.852398	-1.83089	-0.12665	11.3989	-0.316673
patient50	MSI-20	infl	border	7	23.3561	4	29.9102	3	18.0751	67	223.551	33	246.759	34	204.852	112	373.698	30	224.327	82	494.054	1	3.33659	0	0	1	6.02505	378	1261.23	190	1420.74	188	1132.71	854	2849.45	19	142.074	835	5030.91	0.133733	0.165974	-0.388866	-1.87545	0.397355	1.02966	3.86935	0.815315	2.69638	1.83843
patient50	MSI-21	infl	border	14	53.6359	12	66.6124	2	24.7302	120	459.736	87	482.94	33	408.049	61	233.699	35	194.286	26	321.493	0	0	0	0	0	0	304	1164.66	246	1365.55	58	717.177	569	2179.92	31	172.082	538	6652.44	0.180147	0.0808726	-2.4978	-1.63141	-1.9053	3.87188	-1.38582	3.77787	5.71655	-0.55646
patient51	MSI-1	non-infl	border	109	335.223	87	738.785	22	106.077	78	239.884	53	450.065	25	120.542	27	83.0368	22	186.819	5	24.1084	2	6.15087	2	16.9836	0	0	4	12.3017	3	25.4754	1	4.82169	1213	3730.5	8	67.9343	1205	5810.13	0.117761	0.207396	-10.8495	-4.27548	-7.37913	-6.83213	-2.23182	-4.30729	-5.09533	0.726459
patient51	MSI-2	non-infl	center	1	3.08624	1	10.8569	0	0	15	46.2936	6	65.1413	9	38.808	5	15.4312	0	0	5	21.56	0	0	0	0	0	0	32	98.7598	21	227.995	11	47.4319	1175	3626.33	19	206.281	1156	4984.67	0.0921074	0.231911				4.33829		2.6553	0.765855
patient51	MSI-3	non-infl	center	0	0	0	0	0	0	29	87.226	15	145.42	14	61.05	11	33.0857	8	77.5573	3	13.0821	2	6.01559	1	9.69467	1	4.36071	17	51.1325	11	106.641	6	26.1643	1169	3516.11	38	368.397	1131	4931.97	0.103149	0.22932
patient51	MSI-4	non-infl	center	2	5.97164	1	16.5142	1	3.64481	9	26.8724	3	49.5427	6	21.8689	4	11.9433	2	33.0285	2	7.28962	1	2.98582	1	16.5142	0	0	24	71.6597	10	165.142	14	51.0273	1208	3606.87	6	99.0855	1202	4381.06	0.0605538	0.274363	-1.88363			0.213352	0.0605279	-0.34892	2.09509	2.24949
patient51	MSI-5	non-infl	border	158	562.593	149	1438.67	9	50.7688	135	480.697	129	1245.56	6	33.8458	49	174.475	43	415.186	6	33.8458	9	32.0464	9	86.8994	0	0	18	64.0929	13	125.521	5	28.2049	876	3119.19	10	96.5549	866	4885.08	0.103568	0.177274	-11.6923	-3.09779	-6.08263	-8.67427	-1.22461	-3.44241	-6.75602	-2.03058
patient51	MSI-6	non-infl	border	7	23.1095	6	32.3905	1	8.49858	69	227.793	56	302.312	13	110.482	10	33.0135	8	43.1874	2	16.9972	2	6.60271	2	10.7968	0	0	20	66.0271	20	107.968	0	0	516	1703.5	12	64.781	504	4283.29	0.185239	0.117667	-1.46962		-2.77822	-1.66747	0.0334074	-2.0131	-1.70821	0.949739
patient51	MSI-7	non-infl	center	23	72.0665	13	214.437	10	38.6809	42	131.6	15	247.428	27	104.438	49	153.533	25	412.38	24	92.8341	1	3.13333	0	0	1	3.86809	22	68.9332	11	181.447	11	42.5489	1294	4054.53	2	32.9904	1292	4997.57	0.0606237	0.258526	-5.77002	-2.62892	-0.728053	0.113572	1.49173	-0.971539	-1.46371	-1.39354
patient51	MSI-8	non-infl	border	27	92.374	25	171.782	2	13.628	67	229.224	54	371.049	13	88.5819	24	82.1102	23	158.039	1	6.814	1	3.42126	1	6.87128	0	0	4	13.685	4	27.4851	0	0	767	2624.11	2	13.7426	765	5212.71	0.145533	0.146757	-4.94937	-1.82366	-3.56178	-1.49431	1.38209	-0.901731	-1.74215	-0.895017
patient51	MSI-9	non-infl	center	1	3.05594	0	0	1	3.67507	77	235.308	42	761.868	35	128.627	4	12.2238	0	0	4	14.7003	3	9.16783	0	0	3	11.0252	19	58.0629	5	90.6985	14	51.451	1292	3948.28	8	145.118	1284	4718.79	0.0551277	0.272104				4.74863	2.34381		-0.196529	-0.160331
patient51	MSI-10	non-infl	center	1	3.02252	1	13.5788	0	0	11	33.2478	2	27.1576	9	34.9915	1	3.02252	1	13.5788	0	0	10	30.2252	9	122.209	1	3.88795	41	123.923	19	257.997	22	85.5349	1117	3376.16	12	162.945	1105	4296.18	0.0736443	0.257205				-1.51801		-0.848074	-0.562105
patient51	MSI-11	non-infl	border	132	441.851	126	1222.43	6	30.6638	128	428.461	112	1086.61	16	81.7702	108	361.514	98	950.78	10	51.1064	4	13.3894	4	38.8073	0	0	59	197.494	48	465.688	11	56.217	900	3012.62	8	77.6147	892	4558.69	0.103073	0.19567	-12.0002	-1.33472	-8.10371	-8.72629	-0.64625	-4.11825	-4.1364	1.54518
patient51	MSI-12	non-infl	center	0	0	0	0	0	0	39	121.079	14	219.355	25	96.7937	11	34.1504	4	62.6729	7	27.1022	4	12.4183	1	15.6682	3	11.6152	43	133.497	19	297.696	24	92.922	1141	3542.33	6	94.0093	1135	4394.44	0.0638235	0.258281
patient51	MSI-13	non-infl	border	393	1582.57	362	3132.27	31	233.506	123	495.309	108	934.49	15	112.987	158	636.251	144	1245.99	14	105.455	6	24.1614	5	43.2634	1	7.53247	88	354.368	68	588.383	20	150.649	734	2955.75	27	233.623	707	5325.45	0.115571	0.132759	-18.0725	-5.05295	-8.43406	-6.80492	-2.21844	-1.65347	-2.92033	-0.648371
patient51	MSI-14	non-infl	center	0	0	0	0	0	0	34	106.276	2	70.4582	32	109.763	2	6.25152	0	0	2	6.8602	1	3.12576	0	0	1	3.4301	26	81.2697	6	211.374	20	68.602	1126	3519.61	1	35.2291	1125	3858.86	0.0283856	0.291537
patient51	MSI-15	non-infl	border	298	963.738	294	1628.6	4	31.0826	51	164.935	49	271.433	2	15.5413	22	71.1485	15	83.0918	7	54.3946	8	25.8722	7	38.7762	1	7.77066	48	155.233	45	249.275	3	23.312	785	2538.71	94	520.708	691	5369.52	0.180523	0.128689	-17.4553	-3.07747	-13.1971	-5.07412	-1.67274	-2.52694	2.5485	-0.0300362
patient51	MSI-16	non-infl	border	18	58.4343	9	74.7988	9	47.9449	38	123.361	31	257.64	7	37.2904	9	29.2171	7	58.1768	2	10.6544	4	12.9854	3	24.9329	1	5.32721	21	68.1733	11	91.4207	10	53.2721	894	2902.23	10	83.1097	884	4709.25	0.120323	0.187716	-4.34715	-2.46119	-1.7932	-0.379282	-0.506429	-0.634847	0.411857	-0.837371
patient52	MSI-1	non-infl	border	1094	3609.07	1088	3740.95	6	488.208	94	310.103	94	323.207	0	0	31	102.268	31	106.59	0	0	0	0	0	0	0	0	20	65.9793	19	65.3291	1	81.3681	211	696.082	81	278.508	130	10577.8	0.290835	0.0122898	-26.7877	-1.80475	-25.7218	-4.83533		-4.58604	-5.12722
patient52	MSI-2	non-infl	border	207	689.097	183	934.808	24	229.377	32	106.527	23	117.49	9	86.0165	55	183.093	52	265.628	3	28.6722	0	0	0	0	0	0	30	99.8691	20	102.165	10	95.5738	557	1854.24	67	342.252	490	4683.12	0.195762	0.104631	-13.4899	-5.08057	-11.9807	1.07183	0.708804	0.716807	9.17193	-1.94641
patient52	MSI-3	non-infl	border	159	503.448	121	501.122	38	511.002	28	88.6576	20	82.8301	8	107.579	4	12.6654	2	8.28301	2	26.8948	1	3.16634	0	0	1	13.4474	53	167.816	20	82.8301	33	443.765	581	1839.64	27	111.821	554	7449.87	0.241458	0.0743637	-13.1572	-3.89785	-12.1206	-2.40767	4.71726	-1.45235	1.28846	1.10191
patient52	MSI-4	non-infl	center	0	0	0	0	0	0	74	220.103	24	307.505	50	193.68	6	17.8462	0	0	6	23.2416	0	0	0	0	0	0	6	17.8462	1	12.8127	5	19.368	1228	3652.53	0	0	1228	4756.78	0.0780475	0.258158
patient52	MSI-5	non-infl	center	3	8.99894	0	0	3	11.0384	69	206.976	17	276.004	52	191.332	11	32.9961	9	146.12	2	7.35891	0	0	0	0	0	0	209	626.926	94	1526.14	115	423.138	862	2585.7	5	81.1776	857	3153.29	0.0615934	0.271779	-0.848802	-0.834689		0.917247	0.721957		5.27799	2.19893
patient52	MSI-6	non-infl	center	0	0	0	0	0	0	77	231.349	2	85.174	75	242.444	16	48.0725	1	42.587	15	48.4888	0	0	0	0	0	0	111	333.503	53	2257.11	58	187.49	1005	3019.55	0	0	1005	3248.75	0.0234814	0.309349
patient52	MSI-7	non-infl	center	17	57.5059	0	0	17	65.2765	0	0	0	0	0	0	1	3.3827	0	0	1	3.83979	3	10.1481	0	0	3	11.5194	10	33.827	0	0	10	38.3979	740	2503.2	9	255.748	731	2806.89	0.0351909	0.260431	-5.83182	-6.07308
patient52	MSI-8	non-infl	border	17	58.7576	17	123.274	0	0	32	110.603	20	145.029	12	79.2496	0	0	0	0	0	0	0	0	0	0	0	0	18	62.2139	15	108.771	3	19.8124	676	2336.48	20	145.029	656	4332.31	0.137904	0.15142	-4.91519		-4.1499	3.45016		9.81425
patient52	MSI-9	non-infl	border	66	232.562	60	314.292	6	64.5925	12	42.284	7	36.6674	5	53.8271	2	7.04734	1	5.2382	1	10.7654	0	0	0	0	0	0	4	14.0947	2	10.4764	2	21.5308	347	1222.71	23	120.479	324	3487.99	0.190905	0.0928901	-7.54245	-0.977614	-7.2119	-1.39957	1.72453	-2.76466	-3.31887
patient52	MSI-10	non-infl	border	116	395.167	115	542.435	1	12.264	33	112.418	32	150.938	1	12.264	8	27.2529	8	37.7346	0	0	0	0	0	0	0	0	30	102.198	27	127.354	3	36.7919	447	1522.76	45	212.257	402	4930.12	0.212007	0.0815396	-10.5934		-9.03048	-0.119465		0.369065	-0.248656
patient52	MSI-11	non-infl	border	142	462.946	140	631.779	2	23.4922	38	123.887	37	166.97	1	11.7461	6	19.5611	5	22.5636	1	11.7461	2	6.52037	2	9.02542	0	0	13	42.3824	11	49.6398	2	23.4922	594	1936.55	94	424.195	500	5873.05	0.221596	0.0851347	-11.3312	-1.75287	-10.0579	-5.71546		-4.93598	-0.640971	-0.204328
patient53	MSI-1	infl	border	143	694.495	143	916.248	0	0	53	257.4	49	313.959	4	80.2668	85	412.812	84	538.216	1	20.0667	0	0	0	0	0	0	114	553.653	97	621.511	17	341.134	305	1481.26	77	493.364	228	4575.21	0.156071	0.0498338	-12.0965		-11.2885	-5.13055		-4.52525	-0.127447
patient53	MSI-2	infl	center	2	9.06241	2	22.9085	0	0	19	86.0929	13	148.905	6	44.9815	8	36.2496	8	91.634	0	0	0	0	0	0	0	0	94	425.933	56	641.438	38	284.883	642	2909.03	32	366.536	610	4573.12	0.0873038	0.133388	-0.202646		-0.177734	0.833475		0.398784	0.308307
patient53	MSI-3	infl	border	172	817.106	168	1068.23	4	75.1471	11	52.2568	11	69.9434	0	0	25	118.765	24	152.604	1	18.7868	1	4.75062	1	6.35849	0	0	60	285.037	54	343.358	6	112.721	432	2052.27	49	311.566	383	7195.33	0.15727	0.053229	-11.392	-2.55681	-10.703	-3.0983		-2.59256	-5.06094
patient53	MSI-4	infl	border	203	841.94	203	896.681	0	0	49	203.227	48	212.023	1	67.9377	49	203.227	49	216.44	0	0	0	0	0	0	0	0	118	489.404	116	512.389	2	135.875	221	916.595	127	560.978	94	6386.15	0.22639	0.0147194	-10.2456		-9.56309	0.550264		0.440237	4.28013
patient53	MSI-5	infl	center	0	0	0	0	0	0	10	44.9188	4	48.5527	6	42.784	10	44.9188	6	72.829	4	28.5227	0	0	0	0	0	0	95	426.728	60	728.29	35	249.573	778	3494.68	24	291.316	754	5376.52	0.0823848	0.140239
patient53	MSI-6	infl	border	25	105.915	25	132.577	0	0	3	12.7097	2	10.6062	1	21.0662	20	84.7317	19	100.758	1	21.0662	0	0	0	0	0	0	119	504.153	114	604.551	5	105.331	328	1389.6	97	514.398	231	4866.28	0.18857	0.0474695	-5.29664		-5.1285	0.0840055		-0.486457	-2.07887
patient53	MSI-7	infl	center	0	0	0	0	0	0	1	3.7351	1	5.51615	0	0	4	14.9404	4	22.0646	0	0	0	0	0	0	0	0	30	112.053	20	110.323	10	115.681	436	1628.5	34	187.549	402	4650.39	0.181286	0.0864444
patient53	MSI-8	infl	border	101	418.607	100	603.067	1	13.2526	34	140.917	34	205.043	0	0	53	219.665	50	301.533	3	39.7577	0	0	0	0	0	0	84	348.149	73	440.239	11	145.778	526	2180.07	72	434.208	454	6016.67	0.165819	0.0754571	-10.6228		-8.79648	-1.90945		-1.2143	-1.81164	1.586
patient53	MSI-9	infl	center	9	37.7994	9	90.9728	0	0	2	8.39988	2	20.2162	0	0	3	12.5998	3	30.3243	0	0	0	0	0	0	0	0	111	466.193	88	889.512	23	165.268	800	3359.95	52	525.621	748	5374.8	0.0989307	0.139168	-3.31373		-3.17325	-2.65672		-2.45043	-2.93351
patient53	MSI-10	infl	center	18	75.2181	18	117.924	0	0	1	4.17878	1	6.55132	0	0	2	8.35756	1	6.55132	1	11.5389	0	0	0	0	0	0	144	601.744	95	622.376	49	565.406	420	1755.09	40	262.053	380	4384.78	0.152641	0.0866633	-3.69096		-3.31686				1.53026
patient53	MSI-11	infl	border	142	651.741	139	874.373	3	50.928	35	160.64	30	188.713	5	84.88	207	950.074	206	1295.83	1	16.976	0	0	0	0	0	0	293	1344.79	242	1522.29	51	865.776	499	2290.27	75	471.784	424	7197.83	0.158971	0.0589067	-10.1049	1.33168	-7.94665	5.33744	1.2897	5.86356	-0.795677
patient53	MSI-12	infl	border	15	66.8293	15	74.9796	0	0	2	8.91057	2	9.99728	0	0	8	35.6423	8	39.9891	0	0	0	0	0	0	0	0	95	423.252	88	439.88	7	286.909	196	873.236	59	294.92	137	5615.22	0.200054	0.024398	-4.74015		-4.63756				-2.93094
patient53	MSI-13	infl	border	29	140.584	27	176.955	2	37.2436	7	33.9342	6	39.3233	1	18.6218	10	48.4774	10	65.5389	0	0	0	0	0	0	0	0	78	378.124	69	452.218	9	167.596	287	1391.3	58	380.125	229	4264.39	0.152581	0.0537005	-4.38183	-1.95664	-2.80126	1.60167		1.8368	1.71096
patient54	MSI-1	infl	center	9	27.807	9	141.295	0	0	57	176.111	36	565.18	21	80.7807	58	179.201	11	172.694	47	180.795	0	0	0	0	0	0	102	315.146	69	1083.26	33	126.941	764	2360.5	8	125.596	756	2908.1	0.0636965	0.259963	-3.38915		-2.28005	-3.58384		-1.75385	-0.49824
patient54	MSI-2	infl	border	6	26.8783	6	36.8865	0	0	50	223.986	49	301.24	1	16.5105	21	94.0739	19	116.807	2	33.021	0	0	0	0	0	0	224	1003.46	193	1186.52	31	511.826	806	3610.65	373	2293.11	433	7149.05	0.162661	0.0605675	-3.27779		-3.23884	-1.82494		-1.69016	-2.45894
patient54	MSI-3	infl	center	30	104.783	30	323.737	0	0	95	331.812	85	917.256	10	51.6426	62	216.551	36	388.485	26	134.271	0	0	0	0	0	0	37	129.232	29	312.946	8	41.314	708	2472.87	20	215.825	688	3553.01	0.0926677	0.193639	-8.09941		-5.91968	-6.85188		-4.3593	-4.33501
patient54	MSI-4	infl	center	42	150.369	38	174.902	4	64.4663	74	264.937	72	331.394	2	32.2331	52	186.172	39	179.505	13	209.515	0	0	0	0	0	0	83	297.159	75	345.202	8	128.933	665	2380.85	314	1445.25	351	5656.92	0.217264	0.0620479	-6.79744	-1.15863	-6.09393	-2.52375	4.98595	-2.42018	2.1176	3.73348
patient54	MSI-5	infl	border	124	527.607	124	730.202	0	0	109	463.783	98	577.095	11	168.692	52	221.255	34	200.217	18	276.042	1	4.25489	1	5.88872	0	0	250	1063.72	232	1366.18	18	276.042	628	2672.07	234	1377.96	394	6042.26	0.169816	0.0652074	-10.3422		-8.93059	-2.35433		-1.53062	-1.49075
patient54	MSI-6	infl	border	9	34.2227	9	42.8309	0	0	152	577.984	147	699.571	5	94.5996	28	106.471	20	95.1798	8	151.359	0	0	0	0	0	0	114	433.488	110	523.489	4	75.6797	582	2213.07	290	1380.11	292	5524.62	0.210129	0.0528544	-0.614118		-0.55153	1.17777		1.23542	0.986156
patient54	MSI-7	infl	center	6	19.2922	6	138.014	0	0	100	321.537	41	943.096	59	220.534	97	311.891	25	575.058	72	269.126	0	0	0	0	0	0	211	678.443	89	2047.21	122	456.02	887	2852.03	7	161.016	880	3289.32	0.0434739	0.267532	-3.54064		-2.56817	-2.4243		-1.29862	-1.76347
patient54	MSI-8	infl	center	1	3.1978	1	17.9335	0	0	147	470.077	75	1345.01	72	280.207	82	262.22	37	663.538	45	175.129	0	0	0	0	0	0	228	729.099	144	2582.42	84	326.908	879	2810.87	6	107.601	873	3397.51	0.0557617	0.256953				-1.22007		-0.729453	-1.23152
patient54	MSI-9	infl	center	6	19.8568	1	14.7679	5	21.3267	108	357.423	45	664.553	63	268.716	69	228.354	30	443.036	39	166.348	0	0	0	0	0	0	153	506.349	85	1255.27	68	290.043	853	2822.98	9	132.911	844	3599.94	0.0677147	0.234448	-2.82681	-3.37791		2.64847	2.05835	-0.962268	-0.618772	-0.773312
patient54	MSI-10	infl	center	0	0	0	0	0	0	38	121.854	9	229.94	29	106.341	36	115.441	5	127.745	31	113.675	0	0	0	0	0	0	161	516.277	84	2146.11	77	282.354	745	2388.98	0	0	745	2731.87	0.0391406	0.272707
patient54	MSI-11	infl	center	0	0	0	0	0	0	69	238.451	40	308.159	29	181.745	68	234.996	34	261.935	34	213.08	0	0	0	0	0	0	307	1060.94	218	1679.47	89	557.769	862	2978.91	53	408.311	809	5070.06	0.129803	0.159564
patient54	MSI-12	infl	border	41	135.798	41	153.655	0	0	107	354.401	104	389.76	3	85.5012	57	188.793	51	191.132	6	171.002	0	0	0	0	0	0	351	1162.57	330	1236.74	21	598.509	443	1467.28	188	704.566	255	7267.61	0.266831	0.0350872	-5.93228		-5.65194	2.44306		2.59523	-2.30632
patient54	MSI-13	infl	border	459	1669.37	459	2543.14	0	0	155	563.73	144	797.847	11	116.441	111	403.703	98	542.979	13	137.612	0	0	0	0	0	0	198	720.119	138	764.603	60	635.131	666	2422.22	255	1412.85	411	4350.65	0.180486	0.0944687	-20.4337		-16.399	-7.94752		-4.53645	8.39451
patient54	MSI-14	infl	border	85	333.782	84	501.835	1	11.4585	58	227.757	51	304.685	7	80.2096	55	215.977	43	256.892	12	137.502	0	0	0	0	0	0	348	1366.54	303	1810.19	45	515.633	369	1449.01	64	382.35	305	3494.85	0.167386	0.0872713	-10.0844		-8.7283	-3.29474		-2.53475	-2.33445
patient54	MSI-15	infl	border	291	1322.82	290	1411.84	1	68.591	105	477.305	104	506.315	1	68.591	47	213.651	43	209.342	4	274.364	0	0	0	0	0	0	101	459.122	96	467.367	5	342.955	238	1081.89	104	506.315	134	9191.2	0.205406	0.0145792	-7.74431		-7.33482	4.69293		4.57221	7.99119	-1.03075
patient54	MSI-16	infl	border	195	796.199	194	1050.83	1	16.5842	121	494.052	117	633.751	4	66.3368	50	204.154	42	227.5	8	132.674	0	0	0	0	0	0	245	1000.35	196	1061.67	49	812.626	535	2184.44	198	1072.5	337	5588.87	0.184615	0.0602984	-12.5463		-11.0635	-4.57103	-0.231992	-3.36462	0.640591	0.318307
patient55	MSI-1	non-infl	border	0	0	0	0	0	0	102	373.616	97	527.822	5	56.0327	18	65.9322	18	97.9463	0	0	2	7.3258	2	10.8829	0	0	0	0	0	0	0	0	785	2875.38	65	353.695	720	8068.71	0.183774	0.0892335
patient55	MSI-2	non-infl	center	0	0	0	0	0	0	9	32.9621	5	101.32	4	17.8817	0	0	0	0	0	0	0	0	0	0	0	0	0	0	0	0	0	0	2162	7918.22	35	709.241	2127	9508.59	0.0493485	0.223692
patient55	MSI-3	non-infl	center	0	0	0	0	0	0	6	20.7696	3	31.0077	3	15.6142	3	10.3848	3	31.0077	0	0	0	0	0	0	0	0	0	0	0	0	0	0	1321	4572.78	7	72.3512	1314	6839.01	0.0967503	0.192133
patient55	MSI-4	non-infl	border	4	20.7817	4	32.7532	0	0	154	800.097	151	1236.43	3	42.6433	0	0	0	0	0	0	4	20.7817	4	32.7532	0	0	0	0	0	0	0	0	616	3200.39	95	777.887	521	7405.71	0.122126	0.0703511	-1.91721		-1.7338	-2.39255		-1.97838
patient55	MSI-5	non-infl	center	0	0	0	0	0	0	24	121.269	21	421.063	3	20.2657	8	40.4231	8	160.405	0	0	0	0	0	0	0	0	0	0	0	0	0	0	985	4977.09	20	401.012	965	6518.82	0.0498738	0.148033
patient55	MSI-6	non-infl	center	0	0	0	0	0	0	21	79.5858	20	213.736	1	5.87225	1	3.7898	1	10.6868	0	0	0	0	0	0	0	0	0	0	0	0	0	0	1447	5483.84	6	64.1207	1441	8461.91	0.0935736	0.170293
patient55	MSI-7	non-infl	center	0	0	0	0	0	0	28	114.455	24	375.358	4	22.1362	14	57.2273	10	156.399	4	22.1362	0	0	0	0	0	0	0	0	0	0	0	0	1732	7079.83	25	390.998	1707	9446.61	0.0639389	0.1807
patient55	MSI-8	non-infl	border	225	1312.66	225	2942.56	0	0	235	1371	230	3007.95	5	52.6629	36	210.026	36	470.809	0	0	4	23.3362	3	39.2341	1	10.5326	0	0	0	0	0	0	859	5011.44	66	863.15	793	8352.33	0.0764642	0.0949435	-15.8838		-12.5555	-9.00889		-4.38238	-3.46014
patient55	MSI-9	non-infl	center	0	0	0	0	0	0	6	32.1394	2	81.4144	4	24.6729	9	48.2091	2	81.4144	7	43.1777	0	0	0	0	0	0	0	0	0	0	0	0	1328	7113.53	11	447.779	1317	8123.57	0.0245657	0.162121
patient55	MSI-10	non-infl	center	0	0	0	0	0	0	1	5.43888	0	0	1	5.86836	0	0	0	0	0	0	0	0	0	0	0	0	0	0	0	0	0	0	1494	8125.68	11	817.472	1483	8702.78	0.0134561	0.170405
patient55	MSI-11	non-infl	center	0	0	0	0	0	0	29	123.158	21	277.77	8	50.041	0	0	0	0	0	0	0	0	0	0	0	0	0	0	0	0	0	0	1241	5270.29	37	489.405	1204	7531.18	0.075602	0.159869
patient55	MSI-12	non-infl	border	0	0	0	0	0	0	14	50.261	13	85.0049	1	7.96091	2	7.18014	1	6.53884	1	7.96091	0	0	0	0	0	0	0	0	0	0	0	0	995	3572.12	22	143.854	973	7745.97	0.152932	0.125614
patient55	MSI-13	non-infl	border	0	0	0	0	0	0	20	60.8991	19	71.2022	1	16.2426	0	0	0	0	0	0	0	0	0	0	0	0	0	0	0	0	0	0	327	995.699	23	86.1921	304	4937.74	0.266846	0.0615666
patient55	MSI-14	non-infl	border	3	14.0747	3	23.8985	0	0	133	623.98	130	1035.6	3	34.24	0	0	0	0	0	0	0	0	0	0	0	0	0	0	0	0	0	0	859	4030.06	45	358.477	814	9290.44	0.125531	0.0876169	-2.56044		-2.36004	-1.79967		-1.33721
patient55	MSI-15	non-infl	border	0	0	0	0	0	0	11	36.8434	11	55.0931	0	0	0	0	0	0	0	0	32	107.181	32	160.271	0	0	1	3.3494	1	5.00847	0	0	938	3141.73	4	20.0339	934	9443.94	0.199662	0.0988994
patient56	MSI-1	non-infl	center	0	0	0	0	0	0	14	46.7223	8	49.2327	6	43.7481	1	3.33731	0	0	1	7.29135	1	3.33731	1	6.15408	0	0	73	243.624	60	369.245	13	94.7875	884	2950.18	58	356.937	826	6022.65	0.162494	0.137149
patient56	MSI-2	non-infl	center	0	0	0	0	0	0	18	54.5277	0	0	18	55.6908	0	0	0	0	0	0	0	0	0	0	0	0	11	33.3225	0	0	11	34.0333	1498	4537.92	0	0	1498	4634.71	0.00689424	0.323213
patient56	MSI-3	non-infl	center	32	113.037	29	221.938	3	19.6816	61	215.476	43	329.08	18	118.09	0	0	0	0	0	0	0	0	0	0	0	0	306	1080.91	268	2051.01	38	249.3	954	3369.91	29	221.938	925	6068.49	0.130667	0.152427	-5.83565	-1.36809	-4.42143	-2.4378	-1.08933	-1.95428
patient56	MSI-4	non-infl	center	55	173.847	53	273.328	2	16.3313	59	186.49	53	273.328	6	48.9939	0	0	0	0	0	0	0	0	0	0	0	0	297	938.774	281	1449.16	16	130.65	816	2579.26	76	391.943	740	6042.58	0.193906	0.122464	-4.4302	0.240612	-4.12795	-2.47992	0.681768	-1.8147
patient56	MSI-5	non-infl	center	0	0	0	0	0	0	18	53.5387	0	0	18	53.5387	1	2.97437	0	0	1	2.97437	0	0	0	0	0	0	17	50.5643	0	0	17	50.5643	1126	3349.14	0	0	1126	3349.14	0	0.336205
patient56	MSI-6	non-infl	center	33	136.337	21	269.284	12	73.143	138	570.138	76	974.552	62	377.906	5	20.6572	2	25.6461	3	18.2858	0	0	0	0	0	0	146	603.19	110	1410.54	36	219.429	796	3288.62	6	76.9383	790	4815.25	0.0779845	0.164062	-5.30574	-2.88912	-3.52875	-2.16231	-1.55066	-0.541798	-1.37583	-1.0211
patient56	MSI-7	non-infl	center	2	6.78063	2	15.2463	0	0	14	47.4644	11	83.8547	3	18.3174	1	3.39032	1	7.62316	0	0	1	3.39032	1	7.62316	0	0	172	583.134	158	1204.46	14	85.4813	870	2949.58	24	182.956	846	5165.51	0.131179	0.163778	-1.94687		-2.02357	-2.02195		-2.00146
patient56	MSI-8	non-infl	center	10	31.7705	9	95.136	1	4.54224	33	104.843	23	243.125	10	45.4224	2	6.3541	2	21.1413	0	0	0	0	0	0	0	0	131	416.194	98	1035.93	33	149.894	975	3097.62	5	52.8533	970	4405.97	0.0946014	0.220156	-2.00925		-1.41477	2.03343	0.600402	0.935258	-0.0849172
patient56	MSI-9	non-infl	center	20	67.6322	20	208.201	0	0	82	277.292	48	499.683	34	170.293	2	6.76322	2	20.8201	0	0	0	0	0	0	0	0	183	618.835	154	1603.15	29	145.25	1041	3520.26	15	156.151	1026	5138.83	0.0960608	0.199656	-4.13868		-2.5206	-1.48685		-0.547442	-1.45608
patient56	MSI-10	non-infl	center	0	0	0	0	0	0	11	32.8641	0	0	11	32.8641	0	0	0	0	0	0	0	0	0	0	0	0	11	32.8641	0	0	11	32.8641	1030	3077.28	0	0	1030	3077.28	0	0.334712
patient56	MSI-11	non-infl	center	4	12.5821	3	34.8612	1	4.313	27	84.929	13	151.065	14	60.3821	2	6.29104	1	11.6204	1	4.313	0	0	0	0	0	0	134	421.5	106	1231.76	28	120.764	1093	3438.05	10	116.204	1083	4670.98	0.0860556	0.231857	-1.04731		-1.96573	-2.18347	-1.00244	-1.76454	-2.50547	-1.48044
patient56	MSI-12	non-infl	border	6	18.7138	5	25.9097	1	7.83446	324	1010.54	290	1502.76	34	266.372	9	28.0707	8	41.4555	1	7.83446	1	3.11896	1	5.18194	0	0	207	645.626	174	901.657	33	258.537	1060	3306.1	106	549.285	954	7474.08	0.192978	0.127641	-0.813422		-0.165025	-1.31015	-1.17926	-0.204172	0.330741	-0.999874
patient56	MSI-13	non-infl	border	28	86.2936	22	129.907	6	38.6792	104	320.519	76	448.771	28	180.503	8	24.6553	5	29.5244	3	19.3396	1	3.08191	1	5.90488	0	0	64	197.243	43	253.91	21	135.377	765	2357.66	6	35.4293	759	4892.92	0.169351	0.155122	-6.18356	-2.2636	-5.71945	-4.90651	-0.109213	-5.31639	1.88367	-1.44955
patient56	MSI-14	non-infl	border	0	0	0	0	0	0	24	82.878	15	101.355	9	63.5649	0	0	0	0	0	0	0	0	0	0	0	0	44	151.943	36	243.252	8	56.5021	782	2700.44	43	290.551	739	5219.38	0.147995	0.141588
patient56	MSI-15	non-infl	center	1	3.5769	1	12.0475	0	0	96	343.382	60	722.85	36	183.144	3	10.7307	2	24.095	1	5.08732	1	3.5769	1	12.0475	0	0	175	625.957	140	1686.65	35	178.056	995	3559.01	13	156.617	982	4995.75	0.0830048	0.196567				-1.20163		-0.757147	-1.39248
patient56	MSI-16	non-infl	border	4	15.5446	4	21.1833	0	0	192	746.139	143	757.302	49	715.367	3	11.6584	3	15.8875	0	0	0	0	0	0	0	0	145	563.491	112	593.132	33	481.778	591	2296.71	113	598.428	478	6978.47	0.188828	0.0684963	-1.95457		-2.0004	-1.52184		-1.51173	-0.308776
patient56	MSI-17	non-infl	border	1	3.54641	0	0	1	6.13155	98	347.549	76	639.279	22	134.894	1	3.54641	0	0	1	6.13155	0	0	0	0	0	0	138	489.405	106	891.626	32	196.209	916	3248.52	97	815.922	819	5021.74	0.118884	0.163091				1.65617	0.0742072		-1.00202
patient56	MSI-18	non-infl	border	6	23.0608	6	32.4327	0	0	161	618.797	121	654.059	40	532.032	23	88.3996	14	75.6762	9	119.707	0	0	0	0	0	0	116	445.842	89	481.084	27	359.122	718	2759.61	137	740.546	581	7727.77	0.184999	0.0751834	-1.51178		-1.69383	-1.69301		-0.300706	0.0485538
patient56	MSI-19	non-infl	border	142	538.338	136	938.082	6	50.5058	302	1144.92	237	1634.74	65	547.146	29	109.942	28	193.134	1	8.41763	2	7.58222	2	13.7953	0	0	145	549.711	107	738.049	38	319.87	750	2843.33	92	634.585	658	5538.8	0.144977	0.118798	-10.2388	-2.31498	-7.30064	-5.95146	-1.56164	-4.28464	-5.02753
patient56	MSI-20	non-infl	border	218	825.92	214	1282.6	4	41.1949	324	1227.51	269	1612.24	55	566.43	62	234.895	47	281.692	15	154.481	0	0	0	0	0	0	121	458.423	91	545.404	30	308.962	528	2000.39	58	347.62	470	4840.4	0.166849	0.0970994	-14.944	-1.5242	-13.0375	-1.34904	-1.88121	0.312423	2.90528	-1.35961
patient56	MSI-21	non-infl	border	129	473.25	101	666.732	28	231.217	227	832.773	157	1036.41	70	578.043	48	176.093	38	250.85	10	82.5775	1	3.6686	1	6.60131	0	0	104	381.535	78	514.902	26	214.702	812	2978.9	62	409.281	750	6193.32	0.151485	0.121098	-7.01481	-4.53807	-4.09339	-5.54582	-1.54394	-4.61839	-0.0466009	1.3503
patient57	MSI-1	infl	border	1198	5198.75	1152	5615.75	46	1818.01	755	3276.34	733	3573.21	22	869.484	290	1258.46	278	1355.19	12	474.264	28	121.507	20	97.4956	8	316.176	87	377.539	84	409.482	3	118.566	469	2035.24	148	721.468	321	12686.6	0.205137	0.0253024	-13.9674	-4.24399	-13.3388	4.38717	12.9441	4.14162	11.4326	4.61014
patient57	MSI-2	infl	border	1082	3568.47	1057	4053.92	25	588.571	1250	4122.54	1226	4702.09	24	565.028	410	1352.19	405	1553.3	5	117.714	28	92.345	14	53.6943	14	329.6	139	458.427	133	510.096	6	141.257	353	1164.21	69	264.636	284	6686.17	0.260735	0.0424758	-20.901	-4.2835	-18.7097	1.50244	-1.2619	5.47914	7.98822	-2.49829
patient57	MSI-3	infl	center	793	2907.16	764	3499.64	29	532.44	541	1983.32	511	2340.73	30	550.8	327	1198.79	306	1401.69	21	385.56	12	43.9924	6	27.4841	6	110.16	107	392.266	103	471.81	4	73.44	379	1389.43	15	68.7102	364	6683.04	0.218308	0.0544662	-15.0286	-2.66292	-12.7694	-1.46614	-1.53623	0.395434	-1.3673	-0.848191
patient57	MSI-4	infl	border	460	2140.7	426	3029.26	34	457.888	450	2094.17	405	2879.93	45	606.028	250	1163.43	237	1685.29	13	175.075	36	167.533	19	135.108	17	228.944	79	367.643	64	455.1	15	202.009	398	1852.17	27	191.995	371	4996.36	0.140628	0.074254	-14.303	-3.18381	-10.8811	-5.35197	1.21749	-3.46242	-1.51981	0.6102
patient57	MSI-5	infl	center	991	3470.05	952	3955.02	39	868.978	661	2314.53	638	2650.53	23	512.474	367	1285.07	348	1445.74	19	423.348	6	21.0094	6	24.9266	0	0	149	521.732	143	594.084	6	133.689	412	1442.64	60	249.266	352	7843.09	0.240707	0.0448803	-15.6049	-2.05315	-13.3895	1.83733	-0.794501	3.95223	10.5399	1.20679
patient57	MSI-6	infl	center	885	2869.81	796	3497.31	89	1101.76	686	2224.51	654	2873.42	32	396.139	488	1582.45	471	2069.39	17	210.449	28	90.7962	20	87.8721	8	99.0348	159	515.592	147	645.86	12	148.552	484	1569.48	23	101.053	461	5706.88	0.227603	0.0807797	-18.4398	-1.76607	-14.5302	4.12552	0.639126	6.99309	6.59591	0.729333
patient57	MSI-7	infl	center	591	2072.94	433	3636.53	158	951.621	448	1571.37	313	2628.71	135	813.093	266	932.999	187	1570.51	79	475.81	30	105.225	21	176.367	9	54.2062	94	329.706	70	587.891	24	144.55	784	2749.89	31	260.352	753	4535.25	0.11907	0.166033	-15.3594	-4.15628	-7.71549	1.95158	0.776993	3.99263	4.36186	-0.145898
patient57	MSI-8	infl	center	68	237.694	54	392.476	14	94.2802	156	545.299	140	1017.53	16	107.749	101	353.046	87	632.322	14	94.2802	0	0	0	0	0	0	46	160.793	35	254.382	11	74.0773	772	2698.53	11	79.9487	761	5124.8	0.137588	0.148494	-7.91169	-4.21068	-6.01611	1.27198	-1.2799	2.3836	2.36574	-2.16114
patient57	MSI-9	infl	center	2080	7595.13	2048	9030.9	32	679.656	782	2855.48	759	3346.9	23	488.503	350	1278.03	337	1486.04	13	276.11	32	116.848	12	52.9154	20	424.785	146	533.12	136	599.708	10	212.392	312	1139.27	21	92.602	291	6180.62	0.226777	0.0470827	-19.834	-1.54555	-14.7325	24.0683	-0.985003	29.9185	58.1036	0.148179
patient57	MSI-10	infl	border	346	1678.71	265	3018.81	81	684.54	433	2100.81	321	3656.75	112	946.524	224	1086.8	141	1606.24	83	701.442	90	436.659	9	102.526	81	684.54	61	295.958	32	364.536	29	245.082	616	2988.69	39	444.278	577	4876.29	0.0877829	0.118328	-12.0118	-5.02563	-7.70572	-2.82787	-1.00352	3.58876	-2.14664	3.11959
patient57	MSI-11	infl	center	471	1800.97	371	3506.55	100	642.165	516	1973.04	440	4158.71	76	488.045	264	1009.46	234	2211.68	30	192.65	35	133.83	21	198.484	14	89.9031	176	672.976	125	1181.45	51	327.504	664	2538.95	16	151.226	648	4161.23	0.105802	0.155723	-20.7493	-7.89559	-12.2036	-9.61606	-2.7019	-3.7956	-1.23013	-1.34841
patient57	MSI-12	infl	center	7	22.0514	6	33.7262	1	7.16656	68	214.214	58	326.02	10	71.6656	23	72.4546	19	106.8	4	28.6662	0	0	0	0	0	0	19	59.8538	11	61.8314	8	57.3325	603	1899.57	24	134.905	579	4149.44	0.177903	0.139537	-3.24434		-2.72884	-0.0192979	-0.348876	-0.266729	1.5787	1.03253
patient57	MSI-13	infl	border	238	1057.79	211	1648.65	27	278.31	211	937.788	175	1367.37	36	371.08	86	382.227	72	562.573	14	144.309	42	186.669	4	31.2541	38	391.695	19	84.4454	7	54.6946	12	123.693	475	2111.13	4	31.2541	471	4854.96	0.127983	0.0970142	-10.2056	-1.7042	-8.57855	-3.51899	0.882426	-1.64753	1.41967	1.58191
patient57	MSI-14	infl	border	207	792.869	178	1343.68	29	225.497	170	651.149	131	988.888	39	303.254	100	383.029	75	566.157	25	194.394	34	130.23	8	60.3901	26	202.169	19	72.7755	13	98.1339	6	46.6545	553	2118.15	3	22.6463	550	4276.66	0.132472	0.128605	-9.40861	-0.644307	-6.11519	-0.774161	-0.0294351	0.719312	-0.0378724	1.59523
patient57	MSI-15	infl	border	820	3101.52	703	3934.34	117	1365.18	468	1770.14	404	2260.99	64	746.763	171	646.781	150	839.475	21	245.032	32	121.035	11	61.5615	21	245.032	52	196.682	32	179.088	20	233.363	394	1490.24	11	61.5615	383	4468.91	0.178683	0.0857032	-16.6318	-5.0996	-10.9513	-1.67435	-1.05825	0.867364	-0.891189	-1.46348
patient57	MSI-16	infl	border	517	1800.46	384	2007.09	133	1387.9	362	1260.67	295	1541.91	67	699.168	111	386.558	92	480.866	19	198.272	53	184.573	13	67.9485	40	417.414	42	146.265	31	162.031	11	114.789	342	1191.02	3	15.6804	339	3537.58	0.191321	0.0958282	-12.8802	-5.84355	-9.92782	-1.61813	2.20087	-4.10109	4.28411	1.63381
patient58	MSI-1	infl	border	95	361.798	91	824.798	4	26.273	126	479.858	125	1132.96	1	6.56826	81	308.48	78	706.969	3	19.7048	2	7.6168	2	18.1274	0	0	82	312.289	72	652.587	10	65.6826	1032	3930.27	19	172.21	1013	6653.65	0.11033	0.152247	-9.57207	-2.70327	-7.22321	-4.28627		-3.56126	0.998718	-0.213133
patient58	MSI-2	infl	border	606	2216.51	590	4677.38	16	108.649	468	1711.76	450	3567.49	18	122.23	451	1649.58	413	3274.17	38	258.04	10	36.5761	9	71.3498	1	6.79053	148	541.326	115	911.692	33	224.088	1451	5307.19	13	103.061	1438	9764.79	0.126139	0.147264	-24.1715	-3.7912	-17.0341	-9.78662	1.364	-0.993685	-11.8493	-0.513971
patient58	MSI-3	infl	border	129	607.716	129	769.829	0	0	166	782.023	165	984.665	1	22.3712	145	683.092	145	865.312	0	0	1	4.71098	1	5.96767	0	0	67	315.636	64	381.931	3	67.1135	406	1912.66	32	190.965	374	8366.82	0.16757	0.0447004	-9.17635		-8.49021	-3.8407		-2.98939	-2.14031
patient58	MSI-4	infl	center	4	12.318	1	21.881	3	10.7517	35	107.783	17	371.977	18	64.5102	44	135.498	18	393.858	26	93.1813	0	0	0	0	0	0	37	113.942	20	437.62	17	60.9263	1899	5847.98	0	0	1899	6805.82	0.0457017	0.279026	-0.698017	-2.66591		-0.91613	-1.11235	-0.683101	1.95366	0.631717
patient58	MSI-5	infl	center	0	0	0	0	0	0	8	25.9353	4	52.662	4	17.204	15	48.6287	8	105.324	7	30.107	0	0	0	0	0	0	48	155.612	22	289.641	26	111.826	1494	4843.42	2	26.331	1492	6417.1	0.0759561	0.232504
patient58	MSI-6	infl	center	0	0	0	0	0	0	46	145.359	38	608.058	8	31.5006	43	135.879	20	320.031	23	90.5643	1	3.15999	1	16.0015	0	0	46	145.359	15	240.023	31	122.065	1715	5419.38	0	0	1715	6752.95	0.062494	0.253963
patient58	MSI-7	infl	center	0	0	0	0	0	0	6	18.8636	6	58.6009	0	0	6	18.8636	1	9.76681	5	23.1819	0	0	0	0	0	0	3	9.43181	3	29.3004	0	0	1316	4137.42	0	0	1316	6101.48	0.102388	0.215685
patient58	MSI-8	infl	center	4	12.4106	3	32.0698	1	4.37141	40	124.106	38	406.217	2	8.74283	29	89.9769	25	267.248	4	17.4857	0	0	0	0	0	0	14	43.4371	11	117.589	3	13.1142	1381	4284.76	1	10.6899	1380	6032.55	0.0935461	0.228759	-2.13208		-1.78512	-2.56683	-1.26605	-1.6238	-2.06869	-1.16815
patient58	MSI-9	infl	border	230	956.563	227	1594.19	3	30.596	447	1859.06	442	3104.1	5	50.9933	25	103.974	20	140.457	5	50.9933	7	29.1128	7	49.16	0	0	72	299.446	64	449.463	8	81.5893	759	3156.66	15	105.343	744	7587.81	0.142392	0.098052	-10.0866	-0.0957586	-7.47582	-0.430809	7.832	2.64098	6.72001	2.22115
patient58	MSI-10	infl	center	278	939.903	244	3024.17	34	158.072	306	1034.57	254	3148.11	52	241.757	115	388.809	96	1189.84	19	88.3343	6	20.2857	6	74.3649	0	0	109	368.523	86	1065.9	23	106.931	1418	4794.18	23	285.065	1395	6485.6	0.0806832	0.215092	-16.5756	-7.2097	-7.0056	-8.79998	-3.80937	0.651506	-4.58176	-1.93772
patient58	MSI-11	infl	center	85	273.031	53	731.309	32	133.977	163	523.578	110	1517.81	53	221.9	111	356.547	39	538.133	72	301.449	5	16.0607	0	0	5	20.9339	20	64.2427	12	165.579	8	33.4943	1546	4965.96	3	41.3949	1543	6460.21	0.0724728	0.238847	-11.9627	-6.0714	-7.14695	-5.41214	-2.20201	-3.03293	-4.44378	-2.51506
patient58	MSI-12	infl	border	342	1466.2	319	3330.37	23	167.308	327	1401.89	293	3058.93	34	247.325	162	694.515	109	1137.96	53	385.536	11	47.1585	9	93.9603	2	14.5485	70	300.099	51	532.441	19	138.211	1145	4908.77	2	20.8801	1143	8314.48	0.0957852	0.137471	-15.2201	-6.41758	-9.16403	-2.12962	-0.507274	5.3652	-0.16165	-1.62131
patient58	MSI-13	infl	center	4	12.4656	4	95.0742	0	0	39	121.54	28	665.519	11	39.4533	30	93.4921	14	332.76	16	57.3867	0	0	0	0	0	0	21	65.4444	11	261.454	10	35.8667	2118	6600.54	1	23.7685	2117	7592.97	0.0420724	0.27881	-2.3351		-1.83361	-2.32357		-1.27106	1.031
patient58	MSI-14	infl	border	890	3059.33	879	4394.02	11	121.053	688	2364.96	667	3334.26	21	231.102	298	1024.36	275	1374.69	23	253.111	5	17.1872	5	24.9944	0	0	195	670.302	188	939.791	7	77.0339	714	2454.34	22	109.976	692	7615.35	0.200044	0.0908691	-20.1845	-3.87379	-15.7615	-10.7226	-1.47319	-4.61453	-1.51422	6.12006
patient58	MSI-15	infl	border	1634	6238.93	1615	7819.95	19	343.079	914	3489.83	881	4265.87	33	595.874	354	1351.64	338	1636.62	16	288.909	9	34.3637	6	29.0524	3	54.1704	138	526.911	122	590.733	16	288.909	578	2206.92	37	179.157	541	9768.72	0.206523	0.0553808	-21.9004	-4.91594	-16.1452	-0.900551	-3.49175	4.80065	16.8539	-0.702707
patient58	MSI-16	infl	border	437	1889.1	432	2950.55	5	58.8834	423	1828.58	415	2834.44	8	94.2135	217	938.067	199	1359.17	18	211.98	5	21.6145	5	34.1499	0	0	116	501.455	108	737.639	8	94.2135	870	3760.91	26	177.58	844	9939.52	0.146413	0.0849135	-14.8367	-2.90392	-11.7209	-8.89046	2.67773	-6.39261	-5.36856	-1.51214
patient59	MSI-1	infl	border	33	134.275	28	255.995	5	36.6603	222	903.304	178	1627.4	44	322.611	172	699.857	143	1307.4	29	212.63	4	16.2757	0	0	4	29.3283	212	862.615	150	1371.4	62	454.588	985	4007.9	20	182.853	965	7075.45	0.109377	0.136387	-7.0249	-1.95378	-5.08916	-2.48051	-0.60929	-0.732452	-0.0359782	0.281359
patient59	MSI-2	infl	border	10	35.1222	10	67.9801	0	0	92	323.124	77	523.447	15	108.997	94	330.149	73	496.255	21	152.596	0	0	0	0	0	0	122	428.491	111	754.579	11	79.9313	711	2497.19	24	163.152	687	4992.07	0.147102	0.137618	-1.40539		-0.994739	-1.98066		-0.755967	-2.71751
patient59	MSI-3	infl	border	29	89.4801	24	227.206	5	22.8872	166	512.197	102	965.623	64	292.956	169	521.453	80	757.352	89	407.391	1	3.08552	0	0	1	4.57743	178	549.223	104	984.557	74	338.73	1011	3119.46	0	0	1011	4627.78	0.105631	0.218463	-6.33967	-3.6955	-2.68109	1.05699	-0.383242	2.57495	-3.27713	-1.39916
patient59	MSI-4	infl	center	0	0	0	0	0	0	52	184.127	1	222.707	51	183.503	61	215.995	1	222.707	60	215.886	3	10.6227	0	0	3	10.7943	37	131.013	4	890.828	33	118.737	1306	4624.41	0	0	1306	4699.12	0.0044902	0.277924
patient59	MSI-5	infl	center	59	181.756	32	1088.56	27	91.4588	195	600.718	85	2891.48	110	372.61	241	742.426	55	1870.96	186	630.05	1	3.0806	0	0	1	3.38736	140	431.285	82	2789.43	58	196.467	1228	3782.98	0	0	1228	4159.68	0.0293967	0.295215	-10.1749	-6.82115	-4.55401	-4.1232	-2.94309	3.50195	-3.46086	-2.87346
patient59	MSI-6	infl	center	0	0	0	0	0	0	127	460.452	0	0	127	460.452	154	558.343	0	0	154	558.343	2	7.25121	0	0	2	7.25121	33	119.645	0	0	33	119.645	1354	4909.07	0	0	1354	4909.07	0	0.275816
patient59	MSI-7	infl	border	12	41.7913	11	52.1077	1	13.151	98	341.295	65	307.909	33	433.982	45	156.717	36	170.534	9	118.359	0	0	0	0	0	0	12	41.7913	11	52.1077	1	13.151	434	1511.45	12	56.8448	422	5549.71	0.211101	0.0760401	-3.50623		-2.29244	-2.1917	-1.31531	-2.17472	-1.63502	0.207804
patient59	MSI-8	infl	center	1	3.21242	1	63.5982	0	0	68	218.444	1	63.5982	67	226.682	267	857.715	84	5342.25	183	619.146	2	6.42483	0	0	2	6.76662	123	395.127	50	3179.91	73	246.982	1219	3915.93	0	0	1219	4124.26	0.0157237	0.295568				0.526785			-0.595932
patient59	MSI-9	infl	border	10	36.8743	7	60.3806	3	19.3224	120	442.491	61	526.173	59	380.007	124	457.241	31	267.4	93	598.994	26	95.8731	0	0	26	167.461	101	372.43	42	362.283	59	380.007	979	3609.99	2	17.2516	977	6292.66	0.115931	0.15526	-2.86374	-1.85398	-2.41639	-0.23353	0.135677	-0.440925	0.161484	0.366364
patient59	MSI-10	infl	border	26	82.5248	26	169.644	0	0	215	682.416	168	1096.16	47	290.491	90	285.663	55	358.863	35	216.323	0	0	0	0	0	0	82	260.27	49	319.714	33	203.962	888	2818.54	0	0	888	5488.43	0.153262	0.161795	-6.94586		-5.90635	-4.85994		-3.53469	-4.31226
patient59	MSI-11	infl	center	0	0	0	0	0	0	180	659.788	16	1214.7	164	631.636	84	307.901	5	379.594	79	304.264	0	0	0	0	0	0	10	36.6549	1	75.9187	9	34.663	1323	4849.44	1	75.9187	1322	5091.6	0.013172	0.259643
patient59	MSI-12	infl	center	2	6.3621	0	0	2	6.36688	74	235.398	0	0	74	235.575	127	403.993	0	0	127	404.297	0	0	0	0	0	0	47	149.509	0	0	47	149.622	1122	3569.14	1	4234.5	1121	3568.64	0.000236156	0.314126				4.19239	4.36967		-0.950586	-1.0391
patient59	MSI-13	infl	center	2	6.2288	2	108.431	0	0	51	158.834	7	379.509	44	145.385	171	532.563	41	2222.84	130	429.547	0	0	0	0	0	0	26	80.9744	15	813.234	11	36.3463	1260	3924.15	0	0	1260	4163.31	0.0184449	0.302644	-1.93473		-1.62767	0.319185		3.40716	-1.54987
patient59	MSI-14	infl	center	0	0	0	0	0	0	151	495.538	28	1512.26	123	429.764	103	338.016	12	648.111	91	317.955	1	3.28171	0	0	1	3.49401	2	6.56342	1	54.0093	1	3.49401	1150	3773.97	2	108.019	1148	4011.13	0.0185153	0.286204
patient59	MSI-15	infl	border	37	122.437	25	172.364	12	76.3584	124	410.331	62	427.463	62	394.518	128	423.567	46	317.15	82	521.782	4	13.2365	0	0	4	25.4528	94	311.057	68	468.831	26	165.443	842	2786.28	10	68.9457	832	5294.18	0.145042	0.157154	-5.97376	-4.88643	-3.39445	2.9165	0.360813	1.75291	1.29401	0.504645
patient59	MSI-16	infl	border	53	181.738	43	320.254	10	63.5487	209	716.666	144	1072.48	65	413.067	158	541.786	83	618.164	75	476.616	1	3.42903	0	0	1	6.35487	144	493.78	113	841.597	31	197.001	841	2883.81	28	208.537	813	5166.51	0.134269	0.15736	-6.82138	-2.58098	-4.75882	2.62927	1.03362	2.67237	3.68932	-1.25161
patient60	MSI-1	non-infl	border	5	19.5893	4	75.3622	1	4.94647	24	94.0286	15	282.608	9	44.5182	3	11.7536	3	56.5216	0	0	3	11.7536	2	37.6811	1	4.94647	0	0	0	0	0	0	1168	4576.06	2	37.6811	1166	5767.58	0.053077	0.202164	-2.92674		-1.79582	-2.46971	-0.931403	-1.30785	-2.73571
patient60	MSI-2	non-infl	border	373	1367.28	295	3460.27	78	415.886	257	942.066	215	2521.89	42	223.939	158	579.169	133	1560.06	25	133.297	24	87.9751	6	70.3784	18	95.9738	8	29.325	8	93.8379	0	0	760	2785.88	11	129.027	749	3993.58	0.0852534	0.187551	-17.1475	-9.54237	-8.1099	-3.63662	-1.53183	2.58868	-4.53014	0.837813
patient60	MSI-3	non-infl	center	6	18.032	6	281.36	0	0	14	42.0748	3	140.68	11	35.3225	18	54.0961	1	46.8934	17	54.5893	0	0	0	0	0	0	11	33.0587	0	0	11	35.3225	1180	3546.3	0	0	1180	3789.14	0.021325	0.311416	-3.96537		-1.97578	-0.784292		-1.26892	8.80249
patient60	MSI-4	non-infl	border	45	150.383	45	369.31	0	0	89	297.425	83	681.171	6	33.8245	34	113.623	31	254.413	3	16.9123	4	13.3674	3	24.6206	1	5.63742	6	20.0511	5	41.0344	1	5.63742	763	2549.84	7	57.4482	756	4261.89	0.121849	0.177386	-6.22232		-3.84422	-6.9188		-3.69988	-4.91675
patient60	MSI-5	non-infl	center	3	9.03226	3	50.6152	0	0	31	93.3333	5	84.3586	26	95.2827	8	24.086	0	0	8	29.3178	2	6.02151	0	0	2	7.32944	3	9.03226	0	0	3	10.9942	854	2571.18	1	16.8717	853	3126.01	0.0592708	0.272872	-2.56465		-2.27836	0.163471		-1.25851	-0.857911
patient60	MSI-6	non-infl	border	0	0	0	0	0	0	58	182.685	20	149.704	38	206.645	15	47.246	5	37.4261	10	54.3801	1	3.14973	0	0	1	5.43801	5	15.7487	3	22.4557	2	10.876	814	2563.88	16	119.764	798	4339.53	0.133597	0.183891
patient60	MSI-7	non-infl	center	0	0	0	0	0	0	31	96.7196	19	138.149	12	65.5802	4	12.4799	2	14.542	2	10.93	1	3.11999	0	0	1	5.46502	0	0	0	0	0	0	696	2171.51	36	261.757	660	3606.91	0.137532	0.182982
patient60	MSI-8	non-infl	center	0	0	0	0	0	0	16	48.0828	7	56.7991	9	42.9557	37	111.191	19	154.169	18	85.9114	0	0	0	0	0	0	12	36.0621	8	64.9132	4	19.0914	687	2064.55	19	154.169	668	3188.27	0.123241	0.209518
patient60	MSI-9	non-infl	center	0	0	0	0	0	0	16	47.8751	1	55.1101	15	47.4598	3	8.97659	3	165.33	0	0	0	0	0	0	0	0	7	20.9454	6	330.661	1	3.16398	1329	3976.63	0	0	1329	4204.93	0.0181455	0.316057
patient60	MSI-10	non-infl	border	1586	5228.09	1498	9657.31	88	593.61	597	1967.95	553	3565.08	44	296.805	383	1262.52	357	2301.51	26	175.385	72	237.341	24	154.723	48	323.787	3	9.8892	3	19.3404	0	0	1117	3682.08	14	90.2552	1103	7440.36	0.155116	0.148245	-33.2616	-7.63228	-17.688	-16.2291	-2.73247	-5.36083	-1.9727	-2.39204
patient60	MSI-11	non-infl	border	29	110.005	27	178.311	2	17.8247	42	159.318	32	211.332	10	89.1235	21	79.6588	20	132.083	1	8.91235	1	3.79328	1	6.60413	0	0	18	68.279	17	112.27	1	8.91235	574	2177.34	22	145.291	552	4919.62	0.15142	0.112204	-5.87405	-1.80867	-4.82042	-2.6038	1.54208	-2.15398	-3.21471
patient60	MSI-12	non-infl	center	167	581.452	156	2673.96	11	48.0619	346	1204.69	171	2931.07	175	764.621	85	295.949	58	994.165	27	117.97	7	24.3723	2	34.2816	5	21.8463	43	149.715	35	599.927	8	34.9541	1038	3614.06	6	102.845	1032	4509.08	0.0583404	0.228871	-14.121	-2.46692	-7.85492	17.7675	2.18614	18.0767	-1.49336	3.5189
patient60	MSI-13	non-infl	border	1478	5030.51	1450	7525.07	28	276.903	849	2889.65	834	4328.21	15	148.341	324	1102.76	315	1634.76	9	89.0047	101	343.763	34	176.45	67	662.59	18	61.2646	17	88.225	1	9.88941	736	2505.04	24	124.553	712	7041.26	0.192689	0.101118	-29.637	-4.55951	-18.0985	-9.4914	-1.41008	0.533099	2.95211	-0.206784
patient60	MSI-14	non-infl	center	0	0	0	0	0	0	14	41.6412	0	0	14	42.0105	12	35.6925	0	0	12	36.009	0	0	0	0	0	0	0	0	0	0	0	0	1093	3250.99	2	676.746	1091	3273.82	0.00295532	0.33325
patient60	MSI-15	non-infl	border	1253	4110.58	1214	6280.93	39	349.651	475	1558.28	463	2395.45	12	107.585	112	367.426	110	569.112	2	17.9308	12	39.3671	12	62.085	0	0	5	16.4029	4	20.695	1	8.9654	662	2171.75	24	124.17	638	5719.93	0.193283	0.11154	-29.1147	-6.0017	-20.7192	5.97034	-2.29009	16.4814	9.10565	-2.25072
patient61	MSI-1	non-infl	border	49	252.012	49	368.222	0	0	71	365.16	64	480.943	7	114.074	14	72.0033	11	82.662	3	48.889	1	5.14309	0	0	1	16.2963	22	113.148	15	112.721	7	114.074	533	2741.27	35	263.016	498	8115.58	0.133072	0.0613634	-5.40905		-4.76177	-3.03537		-2.38067	-1.74864
patient61	MSI-2	non-infl	center	0	0	0	0	0	0	10	53.4765	2	62.5558	8	51.604	1	5.34765	1	31.2779	0	0	14	74.867	0	0	14	90.307	5	26.7382	5	156.389	0	0	963	5149.78	24	750.67	939	6057.02	0.0319715	0.155027
patient61	MSI-3	non-infl	border	430	1565.46	430	1924.35	0	0	298	1084.9	293	1311.24	5	97.6048	102	371.343	101	451.999	1	19.521	28	101.937	4	17.9009	24	468.503	95	345.858	90	402.771	5	97.6048	423	1539.98	102	456.474	321	6266.23	0.223452	0.051227	-15.5112		-13.4009	-3.76167		-1.48873	1.06464
patient61	MSI-4	non-infl	border	631	2204.4	624	2696.53	7	127.65	826	2885.63	802	3465.73	24	437.656	261	911.803	251	1084.66	10	182.357	32	111.792	10	43.2136	22	401.185	153	534.505	149	643.883	4	72.9427	603	2106.58	107	462.386	496	9044.9	0.231408	0.0548376	-18.9304	-1.42052	-17.3855	2.10545	0.32825	3.76905	0.843815	-0.0282955
patient61	MSI-5	non-infl	center	0	0	0	0	0	0	8	36.4956	5	87.6514	3	18.5002	1	4.56194	1	17.5303	0	0	25	114.049	0	0	25	154.168	6	27.3717	2	35.0605	4	24.6669	959	4374.9	28	490.848	931	5741.22	0.0570442	0.162161
patient61	MSI-6	non-infl	border	812	3414.91	810	3831.43	2	75.8403	740	3112.11	736	3481.4	4	151.681	118	496.256	117	553.429	1	37.9202	51	214.483	5	23.6508	46	1744.33	90	378.5	90	425.714	0	0	317	1333.16	105	496.667	212	8039.07	0.211409	0.0263712	-17.8251	-1.27177	-16.5162	2.03841	3.02371	3.76324	0.651536
patient61	MSI-7	non-infl	center	0	0	0	0	0	0	15	84.7332	9	104.363	6	66.0874	1	5.64888	0	0	1	11.0146	139	785.195	14	162.343	125	1376.82	6	33.8933	0	0	6	66.0874	791	4468.27	156	1808.96	635	6994.25	0.0862372	0.0907889
patient61	MSI-8	non-infl	center	4	19.1038	2	20.9548	2	17.5532	16	76.415	7	73.3418	9	78.9894	3	14.3278	1	10.4774	2	17.5532	125	596.992	16	167.638	109	956.649	9	42.9834	4	41.9096	5	43.883	997	4761.61	141	1477.31	856	7512.76	0.0954436	0.113939	-0.873713	-1.94996	1.41899	-1.37163	-0.914959	-1.04303	2.87778	1.77365
patient61	MSI-9	non-infl	border	211	975.262	211	1110.08	0	0	377	1742.53	353	1857.15	24	913.373	108	499.186	83	436.668	25	951.43	10	46.2209	1	5.26105	9	342.515	90	415.988	82	431.407	8	304.458	300	1386.63	19	99.96	281	10694.1	0.190076	0.0262762	-11.6814		-11.1864	1.93475		6.24585	2.10516
patient61	MSI-10	non-infl	center	0	0	0	0	0	0	15	75.2416	12	97.5923	3	39.2685	0	0	0	0	0	0	199	998.206	78	634.35	121	1583.83	1	5.01611	0	0	1	13.0895	733	3676.81	224	1821.72	509	6662.55	0.122961	0.0763972
patient61	MSI-11	non-infl	center	1	4.48424	0	0	1	7.59572	9	40.3582	6	65.6815	3	22.7872	0	0	0	0	0	0	373	1672.62	96	1050.9	277	2104.01	15	67.2637	7	76.6284	8	60.7658	858	3847.48	128	1401.2	730	5544.88	0.0913499	0.131653				0.308988	0.497955
patient61	MSI-12	non-infl	center	0	0	0	0	0	0	13	62.6071	6	87.3531	7	50.3752	0	0	0	0	0	0	245	1179.9	23	334.853	222	1597.61	2	9.63186	2	29.1177	0	0	1031	4965.22	80	1164.71	951	6843.82	0.0686868	0.138957
patient61	MSI-13	non-infl	border	697	2904.46	697	3111.56	0	0	749	3121.15	748	3339.23	1	62.6101	152	633.398	152	678.56	0	0	31	129.18	16	71.4274	15	939.152	176	733.408	176	785.702	0	0	143	595.894	57	254.46	86	5384.47	0.224004	0.0159719	-15.2321		-13.6357	5.68214		7.60566	7.61727
patient61	MSI-14	non-infl	center	0	0	0	0	0	0	9	48.4416	4	143.201	5	31.6741	2	10.7648	1	35.8002	1	6.33481	94	505.946	2	71.6004	92	582.803	17	91.5008	7	250.601	10	63.3481	1036	5576.17	52	1861.61	984	6233.46	0.0279328	0.157858
patient61	MSI-15	non-infl	border	1279	4448.54	1267	4637.21	12	840.011	725	2521.65	713	2609.58	12	840.011	223	775.625	218	797.879	5	350.004	4	13.9126	4	14.64	0	0	161	559.981	156	570.959	5	350.004	214	744.322	88	322.08	126	8820.11	0.273224	0.0142855	-15.9459	-2.68297	-15.5358	5.97747	-1.54393	7.11147	17.8476	1.34787
patient61	MSI-16	non-infl	border	784	3076	783	4323.94	1	13.5517	288	1129.96	274	1513.1	14	189.724	112	439.428	106	585.36	6	81.3102	21	82.3928	4	22.0891	17	230.379	191	749.382	156	861.474	35	474.31	538	2110.83	83	458.348	455	6166.02	0.181085	0.0737915	-21.4422		-14.8523	-4.52003	-0.544228	-0.699168	7.57185	-1.38155
patient62	MSI-1	non-infl	border	146	484.741	145	1478.64	1	4.92298	105	348.615	75	764.814	30	147.689	67	222.449	53	540.469	14	68.9217	13	43.1618	2	20.395	11	54.1528	20	66.4028	5	50.9876	15	73.8447	915	3037.93	3	30.5926	912	4489.76	0.098063	0.203129	-12.69		-7.71941	-10.1163	1.6806	-3.80132	-7.82568	3.01111
patient62	MSI-2	non-infl	border	553	2241.03	527	3998.89	26	226.137	204	826.711	184	1396.2	20	173.952	224	907.761	208	1578.31	16	139.161	2	8.10501	1	7.58803	1	8.69758	12	48.63	8	60.7042	4	34.7903	805	3262.27	65	493.222	740	6436.21	0.131787	0.114974	-20.1549	-5.41222	-14.3221	-11.2343	-3.41279	-6.10181	-11.3262	-2.78143
patient62	MSI-3	non-infl	border	418	1512.81	168	2418.03	250	1208.73	225	814.31	86	1237.8	139	672.051	220	796.215	106	1525.66	114	551.179	2	7.23831	0	0	2	9.6698	11	39.8107	4	57.5722	7	33.8443	1156	4183.75	35	503.757	1121	5419.92	0.069478	0.206829	-17.3705	-12.8595	-5.76966	-5.88179	-5.2499	-0.429675	-1.52154	-4.2539
patient62	MSI-4	non-infl	border	536	1868.73	532	2142.3	4	103.91	315	1098.22	306	1232.22	9	233.798	289	1007.58	277	1115.44	12	311.73	4	13.9457	2	8.05375	2	51.955	6	20.9186	3	12.0806	3	77.9325	469	1635.13	125	503.359	344	8936.26	0.248332	0.0384948	-16.19	1.39983	-14.2389	-1.07371	1.5295	0.123985	2.15572	3.06123
patient62	MSI-5	non-infl	border	2	6.37665	2	24.3403	0	0	17	54.2015	16	194.722	1	4.3201	1	3.18832	1	12.1701	0	0	0	0	0	0	0	0	15	47.8248	12	146.042	3	12.9603	1345	4288.29	10	121.701	1335	5767.33	0.0821684	0.231476	0.0355958		-0.0314028	-1.5288		0.102845	1.25444
patient62	MSI-6	non-infl	border	630	2424.44	557	5531.54	73	458.662	343	1319.97	311	3088.53	32	201.057	361	1389.24	329	3267.29	32	201.057	5	19.2416	1	9.93096	4	25.1322	47	180.871	10	99.3096	37	232.473	977	3759.81	66	655.443	911	5723.85	0.100695	0.159159	-19.2852	-5.91565	-5.12374	-9.68569	-5.38195	1.20513	-12.1235	-5.30208
patient62	MSI-7	non-infl	center	0	0	0	0	0	0	47	146.277	31	367.15	16	67.5462	3	9.3368	3	35.5306	0	0	1	3.11227	0	0	1	4.22164	41	127.603	20	236.871	21	88.6544	1145	3563.55	6	71.0612	1139	4808.44	0.0844342	0.236875
patient62	MSI-8	non-infl	center	0	0	0	0	0	0	40	151.547	29	431.09	11	55.9305	0	0	0	0	0	0	1	3.78868	0	0	1	5.08459	14	53.0416	9	133.787	5	25.423	1252	4743.43	20	297.303	1232	6264.22	0.0672713	0.196673
patient62	MSI-9	non-infl	center	0	0	0	0	0	0	20	60.3731	14	259.92	6	21.6286	0	0	0	0	0	0	0	0	0	0	0	0	26	78.4851	12	222.789	14	50.4667	1245	3758.23	1	18.5657	1244	4484.33	0.0538627	0.277411
patient62	MSI-10	non-infl	center	0	0	0	0	0	0	4	12.1072	3	37.999	1	3.9772	0	0	0	0	0	0	0	0	0	0	0	0	11	33.2947	11	139.33	0	0	1294	3916.67	1	12.6663	1293	5142.51	0.0789494	0.251433
patient62	MSI-11	non-infl	border	543	1985.71	455	5346.61	88	467.208	354	1294.55	293	3442.98	61	323.86	325	1188.5	290	3407.73	35	185.821	18	65.8246	1	11.7508	17	90.256	36	131.649	13	152.76	23	122.111	1142	4176.21	55	646.293	1087	5771.07	0.0851007	0.188353	-21.7012	-10.7901	-8.72202	-15.8239	-6.83328	-4.17097	-14.0278	-6.15627
patient62	MSI-12	non-infl	border	0	0	0	0	0	0	7	20.8206	3	61.7807	4	13.9059	0	0	0	0	0	0	0	0	0	0	0	0	23	68.4105	9	185.342	14	48.6708	1276	3795.3	2	41.1872	1274	4429.05	0.0485588	0.287647
patient62	MSI-13	non-infl	border	0	0	0	0	0	0	5	15.4605	2	41.5736	3	10.8973	0	0	0	0	0	0	0	0	0	0	0	0	61	188.618	28	582.03	33	119.87	1306	4038.27	9	187.081	1297	4711.26	0.0481075	0.275298
patient62	MSI-14	non-infl	center	0	0	0	0	0	0	3	9.10176	2	71.0291	1	3.31731	0	0	0	0	0	0	1	3.03392	0	0	1	3.31731	31	94.0515	5	177.573	26	86.25	1251	3795.43	1	35.5145	1250	4146.64	0.0281575	0.301449
patient62	MSI-15	non-infl	center	677	2538.31	657	3556.16	20	244.014	372	1394.76	352	1905.28	20	244.014	224	839.856	217	1174.56	7	85.405	45	168.721	1	5.41272	44	536.831	28	104.982	23	124.493	5	61.0035	532	1994.66	34	184.032	498	6075.95	0.18475	0.0819625	-19.8096	-0.974783	-14.2948	-6.06946	-2.84264	-1.30281	-6.36398	-0.428388
patient62	MSI-16	non-infl	border	721	2932.59	683	4975.4	38	349.965	473	1923.88	415	3023.12	58	534.157	475	1932.01	428	3117.82	47	432.851	109	443.346	0	0	109	1003.85	48	195.235	24	174.831	24	221.03	787	3201.04	54	393.37	733	6750.64	0.137275	0.108582	-20.9174	-4.82413	-14.7165	-11.3599	-4.21621	-5.02099	-7.82457	-3.20247
patient63	MSI-1	non-infl	border	1051	3798	1042	4022.44	9	509.109	388	1402.12	385	1486.22	3	169.703	33	119.252	30	115.809	3	169.703	1	3.6137	1	3.86031	0	0	93	336.074	91	351.288	2	113.135	303	1094.95	131	505.701	172	9729.65	0.259047	0.0176779	-17.727	-0.379006	-17.5733	-3.45104	-1.13518	-2.67643	-1.09122	0.159858
patient63	MSI-2	non-infl	border	352	1541.41	351	2235.29	1	14.0183	189	827.633	187	1190.88	2	28.0366	20	87.5802	20	127.367	0	0	28	122.612	4	25.4733	24	336.44	105	459.796	90	573.15	15	210.275	622	2723.74	40	254.733	582	8158.66	0.157027	0.0713352	-13.0607		-11.4823	-7.40259	1.64472	-5.48089	-3.27602
patient63	MSI-3	non-infl	border	1	3.6521	0	0	1	4.08395	1	3.6521	0	0	1	4.08395	0	0	0	0	0	0	132	482.077	4	138.151	128	522.746	23	83.9983	3	103.613	20	81.679	1370	5003.38	12	414.452	1358	5546	0.0289539	0.244861				-1.98969
patient63	MSI-4	non-infl	border	35	110.878	33	159.771	2	18.3289	29	91.87	27	130.721	2	18.3289	5	15.8397	4	19.3661	1	9.16445	1	3.16793	1	4.84153	0	0	43	136.221	39	188.82	4	36.6578	966	3060.22	191	924.733	775	7102.45	0.206546	0.109117	-7.46574	-0.652539	-7.39115	-1.49664	-1.80765	-0.976976	0.295976
patient63	MSI-5	non-infl	border	0	0	0	0	0	0	11	34.0537	8	39.7052	3	24.6844	1	3.09579	1	4.96315	0	0	4	12.3832	3	14.8894	1	8.22812	17	52.6284	14	69.484	3	24.6844	997	3086.5	213	1057.15	784	6450.85	0.201485	0.121534
patient63	MSI-6	non-infl	border	0	0	0	0	0	0	3	9.71502	1	16.4481	2	8.06442	1	3.23834	0	0	1	4.03221	6	19.43	1	16.4481	5	20.161	7	22.6684	1	16.4481	6	24.1933	1427	4621.11	8	131.585	1419	5721.7	0.0607972	0.248003
patient63	MSI-7	non-infl	border	716	2654.12	702	5875.78	14	93.1498	312	1156.54	305	2552.87	7	46.5749	73	270.602	70	585.904	3	19.9607	2	7.41375	0	0	2	13.3071	51	189.051	43	359.913	8	53.2284	1168	4329.63	73	611.014	1095	7285.64	0.119473	0.150296	-23.2256	-3.27467	-12.4238	-12.5656	-0.974173	-2.17592	-3.81738	-0.596977
patient63	MSI-8	non-infl	border	6	20.6582	5	95.7894	1	4.19738	19	65.4176	18	344.842	1	4.19738	8	27.5442	7	134.105	1	4.19738	6	20.6582	0	0	6	25.1843	26	89.5188	13	249.052	13	54.5659	1208	4159.18	10	191.579	1198	5028.46	0.0521979	0.238244	-2.84689		-2.39135	-1.70827	-1.45907	-0.840037	-1.78999	0.704179
patient63	MSI-9	non-infl	center	0	0	0	0	0	0	20	69.6658	18	362.426	2	8.42391	0	0	0	0	0	0	2	6.96658	0	0	2	8.42391	48	167.198	17	342.291	31	130.571	1383	4817.39	1	20.1348	1382	5820.92	0.0496654	0.23742
patient63	MSI-10	non-infl	border	490	2081.05	473	2711.79	17	278.533	312	1325.08	302	1731.42	10	163.843	55	233.588	54	309.591	1	16.3843	2	8.49409	1	5.73317	1	16.3843	68	288.799	60	343.99	8	131.074	520	2208.46	19	108.93	501	8208.53	0.174424	0.0610341	-13.9035	-1.23369	-12.0221	-0.0532056	-2.17558	4.27622	7.79986
patient63	MSI-11	non-infl	center	0	0	0	0	0	0	33	122.392	18	225.315	15	79.0562	1	3.70884	1	12.5175	0	0	4	14.8353	0	0	4	21.0817	43	159.48	20	250.35	23	121.22	1073	3979.58	6	75.1051	1067	5623.53	0.079888	0.189738
patient63	MSI-12	non-infl	center	177	651.96	177	2426.65	0	0	104	383.072	103	1412.12	1	5.03654	37	136.285	36	493.556	1	5.03654	4	14.7336	1	13.7099	3	15.1096	27	99.4515	13	178.229	14	70.5115	929	3421.87	26	356.457	903	4547.99	0.0729401	0.198549	-15.2263		-8.87355	-8.37785		-0.818429	-7.91589
patient63	MSI-13	non-infl	border	642	2562.32	637	2554.66	5	4144.16	138	550.778	138	553.443	0	0	24	95.7875	24	96.251	0	0	2	7.9823	2	8.02092	0	0	28	111.752	28	112.293	0	0	107	427.053	97	389.015	10	8288.32	0.249348	0.00120652	-14.5838	-2.07072	-14.1567	5.50246		5.26182	5.55146
patient63	MSI-14	non-infl	border	870	3272.76	869	4747.52	1	12.0791	262	985.59	262	1431.36	0	0	56	210.66	56	305.939	0	0	2	7.52359	2	10.9264	0	0	88	331.038	79	431.593	9	108.712	574	2159.27	42	229.455	532	6426.06	0.183043	0.0827879	-23.8379		-16.832	-1.08959		5.54653	-1.13384
patient63	MSI-15	non-infl	border	406	1514.02	379	1933.23	27	374.397	243	906.172	231	1178.3	12	166.399	183	682.426	172	877.349	11	152.532	7	26.1037	7	35.7061	0	0	298	1111.27	237	1208.91	61	845.861	558	2080.84	24	122.421	534	7404.75	0.196045	0.0721159	-14.2297	-5.57241	-11.6582	-2.86751	5.2853	-2.78785	-0.136692	-1.32512
[truncated: 208 more columns]
