# Supplementary material for: TME-analyzer: a new interactive and dynamic image analysis tool that identified immune cell distances as predictors for survival of triple negative breast cancer patients
Source: Npj Imaging. 2024 Jul 25;2:21. doi: 10.1038/s44303-024-00022-6 (PMC12118654; doi:10.1038/s44303-024-00022-6)
Supplement: Supplementary file 5 — Supplementary table 2 [file 44303_2024_22_MOESM5_ESM.xlsx]

## Sheet: Sheet1
patients	inflammation status	osi	os (months)	Classifier	number of CD20 in All in border	number of CD20 in All in center	number of CD20 in All in all	density of CD20 in All in border	density of CD20 in All in center	density of CD20 in All in all	number of CD20 in Stroma in border	number of CD20 in Stroma in center	number of CD20 in Stroma in all	density of CD20 in Stroma in border	density of CD20 in Stroma in center	density of CD20 in Stroma in all	number of CD20 in Tumor in border	number of CD20 in Tumor in center	number of CD20 in Tumor in all	density of CD20 in Tumor in border	density of CD20 in Tumor in center	density of CD20 in Tumor in all	number of CD4 in All in border	number of CD4 in All in center	number of CD4 in All in all	density of CD4 in All in border	density of CD4 in All in center	density of CD4 in All in all	number of CD4 in Stroma in border	number of CD4 in Stroma in center	number of CD4 in Stroma in all	density of CD4 in Stroma in border	density of CD4 in Stroma in center	density of CD4 in Stroma in all	number of CD4 in Tumor in border	number of CD4 in Tumor in center	number of CD4 in Tumor in all	density of CD4 in Tumor in border	density of CD4 in Tumor in center	density of CD4 in Tumor in all	number of CD8 in All in border	number of CD8 in All in center	number of CD8 in All in all	density of CD8 in All in border	density of CD8 in All in center	density of CD8 in All in all	number of CD8 in Stroma in border	number of CD8 in Stroma in center	number of CD8 in Stroma in all
patient1	inflamed	TRUE	236.682	0.416667	455.125	593.75	524.438	1605.22	2078.92	1842.07	432.75	553.25	493	1872.73	2574.26	2223.5	22.375	40.5	31.4375	343.695	562.46	453.077	136.75	136.375	136.562	509.466	506.452	507.959	127	122	124.5	630.247	632.26	631.253	9.75	14.375	12.0625	104.422	184.12	144.271	127.25	92.5	109.875	459.68	335.31	397.495	100.875	85.125	93
patient2	inflamed	FALSE	147.91	0.555556	446.375	154.125	300.25	1508.41	530.648	1019.53	445.375	154	299.688	1548.54	539.844	1044.19	1	0.125	0.5625	117.586	83.1864	100.386	208.25	125.25	166.75	714.04	421.557	567.799	205.5	119.625	162.562	727.027	443.677	585.352	2.75	5.625	4.1875	313.739	190.385	252.062	256.25	129.75	193	867.576	437.339	652.458	253.375	123.25	188.312
patient3	inflamed	FALSE	163.351	0.333333	605.75	173.714	330.818	1847.63	520.845	1003.31	555.25	124.714	281.273	2855.88	1551.12	2025.58	50.5	49	49.5455	416.48	194.749	275.379	257.75	260.286	259.364	787.361	779.576	782.407	200.5	113.571	145.182	981.739	1483.45	1301.01	57.25	146.714	114.182	471.268	543.173	517.026	607.75	414.286	484.636	1856.45	1241.35	1465.02	457.25	114.857	239.364
patient4	non-inflamed	TRUE	153.232	0.7	220.75	1.125	110.938	861.743	3.46931	432.606	219.75	0.625	110.188	1061.74	3.81496	532.776	1	0.5	0.75	17.299	1.88966	9.59432	48.375	0.375	24.375	190.731	1.14945	95.94	47.25	0.125	23.6875	243.18	0.768369	121.974	1.125	0.25	0.6875	33.5566	1.31907	17.4379	25.375	0	12.6875	99.4215	0	49.7107	25.25	0	12.625
patient5	non-inflamed	FALSE	117.06	0.333333	298.75	66	209.231	1430.78	211.899	961.981	281.125	61.2	196.538	2022.23	372.779	1387.82	17.625	4.8	12.6923	383.788	34.9802	249.631	356.125	178.6	287.846	1588.84	633.666	1221.47	302.875	135	238.308	2709.41	1683.15	2314.69	53.25	43.6	49.5385	550.22	245.773	433.125	207.625	98	165.462	912.665	318.161	684.009	174.875	85.8	140.615
patient6	inflamed	FALSE	267.4	0.4	944.889	85.75	540.588	3211.71	272.136	1828.38	897.333	79.125	512.294	4444.4	711.897	2687.93	47.5556	6.625	28.2941	552.393	30.292	306.699	275.333	69.625	178.529	938.688	229.96	605.169	261.556	65	169.059	1311.34	641.872	996.294	13.7778	4.625	9.47059	157.157	21.4013	93.2722	173	28.75	105.118	592.582	95.5296	358.675	164.889	25.5	99.2941
patient7	inflamed	TRUE	203.893	0.444444	908.292	580	744.146	2976.64	1777.89	2377.27	830.5	521.208	675.854	4009.64	3626.36	3818	77.7917	58.7917	68.2917	832.876	324.705	578.791	222.5	126.042	174.271	749.564	389.854	569.709	209.333	104.792	157.062	1024.84	825.922	925.381	13.1667	21.25	17.2083	141.726	113.112	127.419	158.292	91.5833	124.938	550.479	287.594	419.037	129.333	53.0417	91.1875
patient8	non-inflamed	TRUE	58.3819	1	30.8333	0	16.8182	110.077	0	60.0422	30.3333	0	16.5455	164.079	0	89.4974	0.5	0	0.272727	5.25016	0	2.86372	4.5	1.4	3.09091	15.8668	4.31177	10.6145	4.16667	0	2.27273	22.5383	0	12.2936	0.333333	1.4	0.818182	18.3627	7.10507	13.2456	5.5	0	3	19.6354	0	10.7102	5.5	0	3
patient9	non-inflamed	FALSE	123.762	0.642857	472.875	1.5	237.188	1637.93	4.97519	821.454	455.5	0.5	228	2444.73	10.5357	1227.63	17.375	1	9.1875	208.522	3.9065	106.214	59.125	3	31.0625	209.381	9.97755	109.679	56.25	2.375	29.3125	304.079	22.5968	163.338	2.875	0.625	1.75	28.9586	2.92467	15.9417	81.375	1.875	41.625	287.475	6.16988	146.823	79.625	1.375	40.5
patient10	non-inflamed	FALSE	133.881	0.411765	667.111	163.6	402.105	2181.71	497.693	1295.38	600.556	99.1	336.632	2667.69	786.263	1677.47	66.5556	64.5	65.4737	1106.54	316.718	690.846	341.889	184.2	258.895	1111.75	557.568	820.077	308	107.2	202.316	1394.77	880.292	1123.99	33.8889	77	56.5789	422.673	367.499	393.634	495	148.3	312.526	1641.25	448.79	1013.64	439.333	81.5	251
patient11	non-inflamed	FALSE	159.047	0.5	636.7	13.8	429.067	2466.4	44.6432	1659.15	622	13.4	419.133	3157.22	154.741	2156.39	14.7	0.4	9.93333	330.106	1.83851	220.683	368.8	42	259.867	1406.94	138.594	984.159	356.9	34.2	249.333	1809.71	378.064	1332.49	11.9	7.8	10.5333	223.499	34.5315	160.51	284.5	35.8	201.6	1077.17	116.545	756.964	271.9	28.8	190.867
patient12	non-inflamed	TRUE	25.1663	0.636364	2.5	0.375	1.4375	8.35378	1.12199	4.73788	2.125	0	1.0625	18.219	0	9.10951	0.375	0.375	0.375	2.24745	1.33944	1.79344	27.125	6.75	16.9375	91.2679	20.1801	55.724	16.875	2.5	9.6875	150.741	51.2054	100.973	10.25	4.25	7.25	52.505	14.9579	33.7315	11.125	3.5	7.3125	37.661	10.4721	24.0665	7.5	2	4.75
patient13	non-inflamed	TRUE	69.0267	0.5625	574.222	33.1429	337.5	2579.41	192.586	1535.17	488.667	21.1429	284.125	4030.79	525.003	2497.01	85.5556	12	53.375	832.513	85.59	505.734	379	42.5714	231.812	1708.54	267.881	1078.25	316.111	27.5714	189.875	2686.25	578.811	1764.25	62.8889	15	41.9375	617.071	148.373	412.016	291	16.7143	171	1336.44	101.2	796.024	242	10.2857	140.625
patient14	non-inflamed	TRUE	110.916	0.642857	27.7778	1.77778	14.7778	83.3143	5.28777	44.301	25.4444	1	13.2222	97.7204	9.88344	53.8019	2.33333	0.777778	1.55556	25.28	3.96535	14.6227	96.8889	20	58.4444	288.83	59.4874	174.158	75.1111	11.7778	43.4444	305.063	74.5763	189.82	21.7778	8.22222	15	190.569	43.1457	116.857	27.5556	4.88889	16.2222	82.0822	14.5414	48.3118	19.1111	3.33333	11.2222
patient15	non-inflamed	TRUE	88.8706	0.666667	169.636	1.5	98.8421	506.656	4.46156	295.206	168.182	1.5	98	813.461	16.5329	477.912	1.45455	0	0.842105	13.9345	0	8.06733	143.182	8.375	86.4211	428.345	24.9949	258.513	141.182	7.625	84.9474	685.096	97.3615	437.629	2	0.75	1.47368	18.9043	3.08493	12.2435	94.8182	2.375	55.8947	283.55	7.06413	167.135	93.4545	1.875	54.8947
patient16	non-inflamed	FALSE	138.251	0.4375	313.692	1.5	272.067	1232.18	4.53722	1068.49	293.308	0	254.2	2274.22	0	1970.99	20.3846	1.5	17.8667	152.485	4.91818	132.81	208.077	40.5	185.733	837.394	121.918	741.997	176.692	8	154.2	1611.25	673.174	1486.17	31.3846	32.5	31.5333	210.603	102.699	196.216	172.231	22.5	152.267	682.205	67.6457	600.264	153.615	11	134.6
patient17	non-inflamed	TRUE	44.2546	0.666667	3	1	2.05882	11.4014	3.81194	7.82991	3	0.125	1.64706	31.418	1.2243	17.2092	0	0.875	0.411765	0	4.0671	1.91393	14.8889	7.375	11.3529	59.0394	26.9217	43.9252	13.4444	5.625	9.76471	125.774	67.602	98.399	1.44444	1.75	1.58824	12.7583	7.98271	10.511	10.5556	2.625	6.82353	40.6692	9.54063	26.0205	8.55556	2.375	5.64706
patient18	non-inflamed	FALSE	108.649	0.5	453.444	5.125	242.471	1795.47	18.2778	959.144	432.333	3.375	230.471	3281.23	74.554	1772.21	21.1111	1.75	12	157.101	7.48233	86.6924	578.889	113.25	359.765	2380.36	424.447	1459.93	521.889	38.625	294.471	4090.85	1170.05	2716.35	57	74.625	65.2941	484.18	315.827	404.955	265.444	26.5	153	990.989	95.2746	569.476	237.667	10.25	130.647
patient19	non-inflamed	FALSE	120.608	0.533333	137.375	10.5	73.9375	515.33	36.9533	276.142	134.75	10.125	72.4375	620.099	55.5673	337.833	2.625	0.375	1.5	55.7919	3.6886	29.7403	129.875	21	75.4375	497.205	67.6486	282.427	120.25	18.5	69.375	601.729	105.988	353.859	9.625	2.5	6.0625	188.215	18.9266	103.571	68.625	4.625	36.625	255.756	15.9777	135.867	67	4.25	35.625
patient20	inflamed	FALSE	104.805	0.25	583	569.625	574.769	2648.66	2117.05	2321.51	426.2	505.625	475.077	2993.11	2548.32	2719.39	156.8	64	99.6923	1847.69	979.391	1313.35	350.4	323.375	333.769	1565.85	1192.81	1336.29	227.6	274.5	256.462	1620.85	1408.58	1490.22	122.8	48.875	77.3077	1399.27	871.724	1074.63	380.2	291.5	325.615	1730.04	1072.45	1325.37	237	240.625	239.231
patient21	inflamed	FALSE	53.4209	0.230769	259.8	18.5714	160.471	932.261	56.904	571.82	233.5	11	141.882	1160.73	84.3154	717.501	26.3	7.57143	18.5882	338.408	26.1975	209.851	245.9	119	193.647	892.409	359.881	673.133	225.1	92.7143	170.588	1191.58	911.071	1076.08	20.8	26.2857	23.0588	270.647	102.587	201.445	139.5	39.8571	98.4706	512.979	121.237	351.673	128.3	25	85.7647
patient22	inflamed	FALSE	63.8686	0.470588	126.875	2.14286	68.6667	414.47	7.23699	224.428	122.75	0.571429	65.7333	845.235	10.2102	455.557	4.125	1.57143	2.93333	24.6284	6.04837	15.9577	256	91	179	852.597	302.724	595.99	228.875	34.1429	138	1424.27	790.058	1128.31	27.125	56.8571	41	185.991	212.272	198.255	225.375	37.2857	137.6	759.999	125.235	463.776	199.125	11.4286	111.533
patient23	inflamed	TRUE	70.8994	0.461538	70.6364	276.6	168.714	244.737	833.314	525.012	70.0909	276	168.143	267.623	913.367	575.12	0.545455	0.6	0.571429	14.5227	50.9609	31.8742	216.727	297	254.952	725.426	897.68	807.452	213.273	295.6	252.476	773.894	963.287	864.081	3.45455	1.4	2.47619	152.906	53.0845	105.372	131.091	52.8	93.8095	437.905	159.388	305.278	130	52.7	93.1905
patient24	non-inflamed	FALSE	63.5072	0.636364	2.88889	0.25	1.64706	8.91185	0.752851	5.07232	2.55556	0.25	1.47059	10.9626	1.19276	6.36501	0.333333	0	0.176471	2.99108	0	1.58351	10.5556	8	9.35294	32.4312	24.384	28.6443	7.44444	2.125	4.94118	33.9113	10.8541	23.0609	3.11111	5.875	4.41176	25.3052	68.2914	45.534	1.33333	0	0.705882	4.22622	0	2.23741	1.11111	0	0.588235
patient25	non-inflamed	FALSE	112.493	0.6	0	0.125	0.0625	0	0.371796	0.185898	0	0.125	0.0625	0	1.83892	0.919458	0	0	0	0	0	0	0.5	1.125	0.8125	1.66743	3.34617	2.5068	0.375	1.125	0.75	3.08993	16.5503	9.82009	0.125	0	0.0625	0.865892	0	0.432946	0	0	0	0	0	0	0	0	0
patient26	non-inflamed	FALSE	164.172	0.461538	126.375	0.25	63.3125	515.57	0.751111	258.161	123	0.25	61.625	709.053	15.0954	362.074	3.375	0	1.6875	80.261	0	40.1305	65	10	37.5	257.23	32.9655	145.098	48.125	5.625	26.875	336.995	166.488	251.742	16.875	4.375	10.625	146.634	17.1281	81.8809	17.875	0.375	9.125	66.9521	1.13485	34.0435	17.75	0.125	8.9375
patient27	non-inflamed	TRUE	92.4189	0.642857	0.2	0.125	0.153846	0.824756	0.479604	0.612355	0.2	0.125	0.153846	0.841094	0.787044	0.807832	0	0	0	0	0	0	102.2	28.75	57	434.093	108.416	233.677	93.4	25.5	51.6154	419.613	137.639	246.091	8.8	3.25	5.38462	318.023	23.5644	136.818	3.4	2.625	2.92308	13.6857	9.71598	11.2428	3.4	2.125	2.61538
patient28	non-inflamed	TRUE	41.692	0.9	44	0	22	188.92	0	94.4598	43.375	0	21.6875	269.484	0	134.742	0.625	0	0.3125	8.5181	0	4.25905	16.125	3.75	9.9375	67.3697	12.9202	40.145	15.625	0.375	8	101.698	2.46619	52.0821	0.5	3.375	1.9375	6.30793	22.8402	14.574	15.75	0	7.875	65.6075	0	32.8037	14.75	0	7.375
patient29	inflamed	FALSE	136.049	0.384615	134.333	118.8	127.273	543.449	425.855	489.998	131.833	112.8	123.182	551.88	426.514	494.896	2.5	6	4.09091	282.793	366.497	320.84	340	450.6	390.273	1377.09	1702.25	1524.89	332	435.2	378.909	1407.28	1733.14	1555.4	8	15.4	11.3636	509.885	1086.4	771.939	108.167	177.4	139.636	440.086	681.201	549.684	103.667	169.4	133.545
patient30	non-inflamed	FALSE	223.113	0.555556	0	0	0	0	0	0	0	0	0	0	0	0	0	0	0	0	0	0	20.3333	0.166667	6.88889	67.492	0.500858	22.8312	0	0	0	0	0	0	20.3333	0.166667	6.88889	112.477	0.523897	37.8417	31	0	10.3333	106.901	0	35.6336	18.3333	0	6.11111
patient31	non-inflamed	TRUE	99.5154	0.818182	57.5	0	31.3636	304.756	0	166.231	18	0	9.81818	322.266	0	175.781	39.5	0	21.5455	266.966	0	145.618	93.6667	2.4	52.1818	474.689	12.0751	264.41	35.5	0	19.3636	428.376	0	233.66	58.1667	2.4	32.8182	433.633	13.7774	242.79	38.6667	0	21.0909	194.234	0	105.946	16.6667	0	9.09091
patient32	inflamed	FALSE	230.078	0.285714	269.375	76.75	173.062	1000.33	248.691	624.511	234.375	55	144.688	1790.69	1192.03	1491.36	35	21.75	28.375	236.286	83.8649	160.076	360	172	266	1314.54	555.57	935.053	318.5	101.375	209.938	2393.22	2505.66	2449.44	41.5	70.625	56.0625	282.732	264.929	273.83	177.625	101.625	139.625	658.45	332.556	495.503	163.5	68	115.75
patient33	non-inflamed	FALSE	105.068	0.714286	23.25	0	11.625	90.6877	0	45.3438	23.125	0	11.5625	208.72	0	104.36	0.125	0	0.0625	0.796487	0	0.398243	13.25	0	6.625	52.6092	0	26.3046	13.125	0	6.5625	96.538	0	48.269	0.125	0	0.0625	1.50482	0	0.752409	5.25	0	2.625	20.6884	0	10.3442	5.25	0	2.625
patient34	non-inflamed	TRUE	14.5544	0.625	15.75	7	12.3846	86.6198	29.5205	64.6585	15.625	7	12.3077	117.259	33.4833	85.0378	0.125	0	0.0769231	2.30402	0	1.41786	66.75	73.6	69.3846	282.151	304.833	290.875	62.625	72.6	66.4615	309.119	344.962	322.905	4.125	1	2.92308	88.3594	19.3389	61.8131	15.75	6.8	12.3077	84.331	28.4485	62.8377	15.5	6.8	12.1538
patient35	non-inflamed	TRUE	52.0082	0.777778	577.111	0.333333	346.4	1798.62	0.991457	1079.57	525.667	0.166667	315.467	2899.1	4.4961	1741.26	51.4444	0.166667	30.9333	475.325	0.535524	285.409	334.333	4	202.2	1041.06	11.9631	629.419	303.111	1	182.267	1643.34	22.6631	995.069	31.2222	3	19.9333	296.506	9.94813	181.883	211	2.33333	127.533	658.357	7.03927	397.83	189.333	0.5	113.8
patient36	non-inflamed	TRUE	48.2957	0.692308	1105.25	11.1667	448.8	3604.75	37.1007	1464.16	1037	4.83333	417.7	4323.08	58.142	1764.12	68.25	6.33333	31.1	954.252	29.0667	399.141	116.5	4.16667	49.1	380.372	14.1837	160.659	110.5	1.16667	44.9	458.487	17.5554	193.928	6	3	4.2	75.3983	13.3386	38.1625	47.75	0	19.1	160.742	0	64.2968	47.25	0	18.9
patient37	inflamed	FALSE	109.175	0.466667	156.125	10.375	83.25	525.808	31.8726	278.84	144.25	6.125	75.1875	669.937	82.0509	375.994	11.875	4.25	8.0625	170.716	15.0794	92.8976	39.125	16.375	27.75	130.245	50.5195	90.3822	36.125	10.875	23.5	195.967	230.191	213.079	3	5.5	4.25	34.0346	20.1514	27.093	12.625	3.5	8.0625	42.719	10.987	26.853	11.625	2.125	6.875
patient38	non-inflamed	TRUE	29.8973	0.588235	69.375	4.875	37.125	282.257	14.6186	148.438	69.125	4.5	36.8125	328.446	17.5286	172.987	0.25	0.375	0.3125	28.5764	4.88559	16.731	175.25	39.375	107.312	648.161	117.766	382.964	172.625	30.375	101.5	737.732	132.081	434.906	2.625	9	5.8125	176.925	79.6045	128.265	45.125	4.25	24.6875	181.633	12.6741	97.1534	44	2.875	23.4375
patient39	non-inflamed	FALSE	8.95277	0.583333	154.429	14.4286	84.4286	551.337	44.6154	297.976	133.286	8.42857	70.8571	864.057	107.448	485.752	21.1429	6	13.5714	170.35	24.2352	97.2926	65.2857	6	35.6429	233.2	18.7981	125.999	58.1429	3.42857	30.7857	379.632	55.0862	217.359	7.14286	2.57143	4.85714	60.2655	10.9584	35.6119	81.4286	3	42.2143	296.511	9.24952	152.88	74	1.85714	37.9286
patient40	inflamed	FALSE	122.809	0.5	312.125	171.7	234.111	1163.21	549.807	822.429	296.25	117.2	196.778	1175.97	872.844	1007.57	15.875	54.5	37.3333	445.773	380.667	409.603	85.375	147.3	119.778	306.464	482.699	404.372	77	95.7	87.3889	328.232	756.132	565.955	8.375	51.6	32.3889	317.409	292.91	303.798	99.625	135.3	119.444	374.333	443.339	412.67	81.75	58.3	68.7222
patient41	inflamed	FALSE	117.191	0.5	353.308	122	309.938	1324.99	366.432	1145.26	309.308	102.333	270.5	1974.03	665.613	1728.7	44	19.6667	39.4375	373.495	160.418	333.543	446.538	312	421.312	1664.12	959.162	1531.94	350.077	171.667	316.625	4328.45	1126.27	3728.04	96.4615	140.333	104.688	720.537	792.75	734.077	229.615	75.6667	200.75	860.818	233.798	743.252	182.462	18.6667	151.75
patient42	inflamed	FALSE	164.895	0.636364	87.5	179	133.25	348.502	535.009	441.756	65.625	168.375	117	444.747	735.457	590.102	21.875	10.625	16.25	216.766	84.8557	150.811	66.375	6.75	36.5625	275.479	20.2362	147.858	54.875	5	29.9375	390.503	29.6809	210.092	11.5	1.75	6.625	119.348	14.0475	66.6977	54.125	0	27.0625	222.789	0	111.394	38	0	19
patient43	non-inflamed	FALSE	237.7	0.777778	19.375	0.3	8.77778	68.7631	0.892311	31.0571	19.125	0.2	8.61111	139.938	1.34921	62.944	0.25	0.1	0.166667	1.33956	0.459394	0.850578	5.625	2.9	4.11111	19.4721	8.62568	13.4463	4.875	1.5	3	59.4789	16.2908	35.4855	0.75	1.4	1.11111	3.64656	6.17291	5.05009	5.375	1	2.94444	18.4643	2.97437	9.85881	4	0.7	2.16667
patient44	non-inflamed	FALSE	64.4271	0.555556	26.2857	0	12.2667	115.317	0	53.8145	26.1429	0	12.2	161.614	0	75.42	0.142857	0	0.0666667	1.13777	0	0.530961	20.4286	0.125	9.6	88.3442	0.381972	41.431	20.1429	0	9.4	128.614	0	60.02	0.285714	0.125	0.2	9.9265	0.507739	4.90316	11.4286	0.125	5.4	47.9281	0.375609	22.5668	10.7143	0.125	5.06667
patient45	non-inflamed	TRUE	33.1499	0.777778	85.2	0.375	33	362.034	1.36511	140.084	85.2	0.375	33	591.469	3.17614	229.443	0	0	0	0	0	0	11.2	0.5	4.61538	48.2109	2.19482	19.8933	11.2	0	4.30769	77.9388	0	29.9764	0	0.5	0.307692	0	3.18748	1.96153	2	0	0.769231	8.5968	0	3.30646	2	0	0.769231
patient46	inflamed	FALSE	121.396	0.625	25.2727	0.125	14.6842	78.8412	0.371796	45.8014	23.8182	0	13.7895	102.958	0	59.6075	1.45455	0.125	0.894737	34.0705	0.41896	19.9014	23.2727	3.25	14.8421	76.4679	9.66671	48.3411	21.1818	0.125	12.3158	122.403	3.3027	72.2554	2.09091	3.125	2.52632	16.9072	9.5733	13.8192	20.6364	3.25	13.3158	68.3194	9.66671	43.6235	19.8182	0.5	11.6842
patient47	inflamed	FALSE	112.329	0.230769	432.875	264.286	354.2	1470.9	877.318	1193.89	386.875	232	314.6	2139.59	1454.5	1819.88	46	32.2857	39.6	371.583	331.914	353.071	282.125	184.714	236.667	968.018	595.558	794.203	239.125	146.143	195.733	1316.98	1196.05	1260.55	43	38.5714	40.9333	370.03	236.645	307.784	245.875	115.429	185	834.503	369.699	617.595	205.625	71.8571	143.2
patient48	inflamed	FALSE	57.0349	0.555556	374.778	85.1	222.316	1399.79	346.545	845.452	366	82.6	216.842	1659.73	475.09	1036.24	8.77778	2.5	5.47368	206.502	45.9537	122.003	246.889	91.8	165.263	943.199	372.007	642.572	240.444	80.4	156.211	1120.32	462.661	774.186	6.44444	11.4	9.05263	144.512	145.593	145.081	208.889	60	130.526	792.376	242.243	502.832	200.889	48.2	120.526
patient49	inflamed	FALSE	54.1109	0.444444	57.5	4.875	31.1875	191.883	15.0615	103.472	55.25	3.75	29.5	328.498	58.4456	193.472	2.25	1.125	1.6875	21.3636	4.35094	12.8573	205.625	132.75	169.188	713.996	418.009	566.003	179.875	62.75	121.312	1137.45	892.337	1014.9	25.75	70	47.875	193.91	279.969	236.939	124.75	60.875	92.8125	435.611	189.65	312.631	106.25	17.875	62.0625
patient50	inflamed	TRUE	80.1971	0.473684	140.5	57.6364	97.0952	566.381	191.13	369.821	121.6	35	76.2381	775.662	455.935	608.186	18.9	22.6364	20.8571	186.12	98.2035	140.069	117.7	60.6364	87.8095	444.328	204.522	318.715	91.8	30.9091	59.9048	628.387	419.251	518.84	25.9	29.7273	27.9048	213.3	130.521	169.94	118.1	95.7273	106.381	438.382	341.236	387.496	72.6	21.4545	45.8095
patient51	non-inflamed	TRUE	7.91786	0.5	142.75	3.5	73.125	507.487	10.9004	259.194	132.25	2	67.125	1054.97	31.9234	543.445	10.5	1.5	6	65.2713	5.75009	35.5107	86.125	32	59.0625	298.708	98.4877	198.598	74	12.375	43.1875	614.894	198.296	406.595	12.125	19.625	15.875	75.1301	74.5426	74.8364	50.875	10.875	30.875	183.846	33.7052	108.775	45	5	25
patient52	non-inflamed	FALSE	91.4004	0.4	257.286	5	165.545	850.15	16.6262	547.05	246.286	0	156.727	969.808	0	617.151	11	5	8.81818	189.848	19.0787	127.75	38.4286	55	44.4545	127.783	164.607	141.173	33.2857	10.75	25.0909	146.162	167.171	153.801	5.14286	44.25	19.3636	50.0975	156.864	88.9217	15.1429	8.5	12.7273	50.2697	25.5744	41.2896	14.1429	2.5	9.90909
patient53	inflamed	TRUE	19.0883	0.692308	103.75	5.8	66.0769	467.152	24.416	296.869	102.5	5.8	65.3077	592.888	46.361	382.685	1.25	0	0.769231	22.0714	0	13.5824	24.25	6.6	17.4615	108.75	29.4651	78.2555	22.75	4.2	15.6154	131.201	45.9483	98.4116	1.5	2.4	1.84615	34.0966	17.5531	27.7337	57.125	5.4	37.2308	259.174	23.4132	168.497	56.25	4.4	36.3077
patient54	inflamed	FALSE	50.7598	0.4375	151.25	11.75	81.5	605.834	40.6633	323.249	150.875	10.625	80.75	808.903	101.331	455.117	0.375	1.125	0.75	12.0792	10.7241	11.4017	107.125	86	96.5625	422.875	285.275	354.075	101.75	50.375	76.0625	526.283	663.074	594.678	5.375	35.625	20.5	87.1102	152.775	119.943	52.625	65.5	59.0625	206.01	216.853	211.431	43.75	27.125	35.4375
patient55	non-inflamed	TRUE	31.0472	0.583333	33.1429	0	15.4667	192.502	0	89.8344	33.1429	0	15.4667	428.458	0	199.947	0	0	0	0	0	0	95.5714	15.5	52.8667	473.814	66.2221	256.432	93	12	49.8	859.871	187.709	501.385	2.57143	3.5	3.06667	29.9689	20.294	24.809	8	4.375	6.06667	40.4483	20.0043	29.5448	7.85714	3	5.26667
patient56	non-inflamed	FALSE	62	0.470588	59.3333	13.0833	32.9048	220.518	45.4636	120.487	54.2222	11.5	29.8095	344.094	94.1702	201.28	5.11111	1.58333	3.09524	41.7292	9.83426	23.5035	195.111	47.5833	110.81	703.514	168.139	397.586	153.778	27.9167	81.8571	931.88	277.231	557.795	41.3333	19.6667	28.9524	398.261	100.699	228.226	20.3333	1.41667	9.52381	75.2511	5.04152	35.1314	15.8889	0.833333	7.28571
patient57	inflamed	TRUE	136.903	0.333333	608.5	735.75	672.125	2417.41	2621.98	2519.69	547	678	612.5	3081.44	3444.02	3262.73	61.5	57.75	59.625	850.737	609.759	730.248	512.375	482.25	497.312	2026.7	1710.22	1868.46	461.25	439.125	450.188	2621.39	2417.82	2519.61	51.125	43.125	47.125	638.416	428.559	533.487	205.25	273.25	239.25	832.434	964.038	898.236	181.25	248.625	214.938
patient58	inflamed	FALSE	318.489	0.4375	545.375	46.875	296.125	2099.52	156.266	1127.89	535.25	38.125	286.688	3295.14	488.063	1891.6	10.125	8.75	9.4375	106.98	38.3965	72.6883	444.875	80.375	262.625	1739.75	262.717	1001.23	429.75	61.875	245.812	2785.34	853.62	1819.48	15.125	18.5	16.8125	171.335	78.1335	124.734	216.625	49.125	132.875	844.214	158.462	501.338	197.125	27.625	112.375
patient59	inflamed	FALSE	161.216	0.285714	26.25	8	17.125	90.5304	24.6949	57.6126	21.75	4.375	13.0625	165.741	157.573	161.657	4.5	3.625	4.0625	28.991	12.2282	20.6096	155.75	112.25	134	541.478	376.662	459.07	107.125	17.25	62.1875	818.331	785.531	801.931	48.625	95	71.8125	329.579	335.701	332.64	122.5	151	136.75	427.054	494.619	460.837	68.375	24.75	46.5625
patient60	non-inflamed	FALSE	199.162	0.444444	596.125	25.1429	329.667	2002.05	86.9309	1108.33	566.625	23.5714	313.2	3443.32	429.42	2036.83	29.5	1.57143	16.4667	207.353	6.86599	113.792	298.875	66.8571	190.6	1011.43	224.916	644.388	276.875	29.4286	161.4	1766.93	486.596	1169.44	22	37.4286	29.2	143.848	156.176	149.601	131.25	23.8571	81.1333	445.52	77.4959	273.776	121.75	11.8571	70.4667
patient61	non-inflamed	FALSE	199.819	0.714286	611.625	0.625	306.125	2355.13	2.9485	1179.04	608.875	0.25	304.562	2750.42	2.61935	1376.52	2.75	0.375	1.5625	132.132	3.14361	67.6376	509.25	11.875	260.562	1995.39	59.7211	1027.55	497.875	6.375	252.125	2257.3	90.2175	1173.76	11.375	5.5	8.4375	350.842	44.9107	197.876	136.25	1	68.625	524.88	5.08139	264.981	129.875	0.5	65.1875
patient62	non-inflamed	TRUE	33.4784	0.588235	354.9	112.833	264.125	1345.64	423.052	999.671	306.9	109.5	232.875	2591.58	592.693	1841.99	48	3.33333	31.25	281.953	40.669	191.471	204.8	81	158.375	771.675	295.694	593.182	169.1	71.8333	132.625	1448.37	512.077	1097.26	35.7	9.16667	25.75	231.569	66.069	169.506	196.2	37.8333	136.812	744.695	141.532	518.509	169.2	36.6667	119.5
patient63	non-inflamed	TRUE	76.4189	0.444444	380.75	59	316.4	1463.24	217.32	1214.06	374.25	59	311.2	2028.02	808.883	1784.19	6.5	0	5.2	454.338	0	363.47	158.917	52.3333	137.6	613.218	191.71	528.917	155.333	46.3333	133.533	888.017	666.62	843.737	3.58333	6	4.06667	52.8263	30.8389	48.4288	38.25	12.6667	33.1333	145.801	46.6647	125.974	36.5	12.3333	31.6667
[truncated: 717 more columns]
