# Supplementary material for: TME-analyzer: a new interactive and dynamic image analysis tool that identified immune cell distances as predictors for survival of triple negative breast cancer patients
Source: Npj Imaging. 2024 Jul 25;2:21. doi: 10.1038/s44303-024-00022-6 (PMC12118654; doi:10.1038/s44303-024-00022-6)
Supplement: Supplementary file 6 — Supplementary table 3 [file 44303_2024_22_MOESM6_ESM.xlsx]

## Sheet: Sheet1
patients	MSI	inflammation	location	area of All	density of CD20 in All	number of CD20 in All	density of CD4 in All	number of CD4 in All	density of CD8 in All	number of CD8 in All	density of CD56 in All	number of CD56 in All	density of CD68 in All	number of CD68 in All	density of CK in All	number of CK in All	area of Stroma	density of CD20 in Stroma	number of CD20 in Stroma	density of CD4 in Stroma	number of CD4 in Stroma	density of CD8 in Stroma	number of CD8 in Stroma	density of CD56 in Stroma	number of CD56 in Stroma	density of CD68 in Stroma	number of CD68 in Stroma	density of CK in Stroma	number of CK in Stroma	area of Tumor	density of CD20 in Tumor	number of CD20 in Tumor	density of CD4 in Tumor	number of CD4 in Tumor	density of CD8 in Tumor	number of CD8 in Tumor	density of CD56 in Tumor	number of CD56 in Tumor	density of CD68 in Tumor	number of CD68 in Tumor	density of CK in Tumor	number of CK in Tumor	distance from CD20 to CD20 in Tumor	distance from CD20 to CD20 in Stroma	distance from CD20 to CD20 in All	distance from CD20 to CD4 in Tumor	distance from CD20 to CD4 in Stroma	distance from CD20 to CD4 in All	distance from CD20 to CD8 in Tumor
patient1	MSI-1	infl	border	0.336205	630.652	212	112.845	38	904.362	304	41.6166	14	0	0	749.5	252	0.296296	708.683	210	118.047	35	948.379	281	47.2189	14	0	0	148.459	44	0.0363912	56.0224	2	84.0336	3	632.253	23	0	0	0	0	5714.29	208	87.1046	13.0046	13.337	45.8901	57.002	52.3844	79.4942
patient1	MSI-2	infl	border	0.336205	178.471	60	53.6214	18	728.691	245	35.6943	12	0	0	856.743	288	0.268141	223.689	60	67.2269	18	809.124	217	37.2949	10	0	0	138.055	37	0.0521591	0	0	0	0	500.2	26	38.4154	2	0	0	4813.93	251		20.1433	20.1433		73.6541	73.6541
patient1	MSI-3	infl	center	0.336205	26.8107	9	14.8059	5	606.643	204	12.0048	4	2.96118	1	1674.67	563	0.196668	40.016	8	20.4082	4	742.297	146	20.4082	4	5.20208	1	106.843	21	0.12929	7.60304	1	7.60304	1	448.179	58	0	0	0	0	4193.68	542		101.811	99.6938	345.953	159.046	117.705	12.5374
patient1	MSI-4	infl	border	0.336205	116.046	39	89.2357	30	728.691	245	98.0392	33	0	0	1017.21	342	0.197421	172.069	34	136.855	27	937.175	185	162.065	32	0	0	81.2325	16	0.0876859	56.0224	5	34.0136	3	684.274	60	11.2045	1	0	0	3717.89	326	137.048	19.1502	27.1488	255.616	44.7752	53.0139	30.7927
patient1	MSI-5	infl	center	0.336205	2316.93	779	240.896	81	1329.73	447	95.2381	32	0	0	975.59	328	0.262674	2946.78	774	308.523	81	1545.82	406	114.046	30	0	0	178.872	47	0.0651224	76.0304	5	0	0	628.251	41	30.8123	2	0	0	4313.73	281	204.203	7.6634	7.58157		26.2585	26.8572	86.4318
patient1	MSI-6	infl	center	0.336205	1356.14	456	565.026	190	591.837	199	92.0368	31	0	0	1314.53	442	0.247239	1771.51	438	740.296	183	679.472	168	117.247	29	0	0	157.663	39	0.0870807	206.883	18	80.032	7	356.142	31	22.8091	2	0	0	4629.85	403	41.5974	8.60742	8.57947	129.754	21.1037	21.6734	174.075
patient1	MSI-7	infl	center	0.336205	297.439	100	154.862	52	431.373	145	59.6238	20	0	0	811.925	273	0.256835	385.354	99	186.875	48	482.993	124	70.028	18	0	0	163.665	42	0.0735221	13.6054	1	56.0224	4	272.109	20	27.2109	2	0	0	3142.06	231		19.7008	19.9823	293.612	43.8791	44.2492	24.6983
patient1	MSI-8	infl	border	0.336205	181.273	61	160.464	54	969.588	326	71.2285	24	0	0	2189.28	736	0.122631	301.721	37	187.675	23	864.346	106	114.046	14	0	0	48.0192	6	0.202345	118.447	24	153.261	31	1087.23	220	49.6198	10	0	0	3607.84	730	42.5204	28.5709	21.6034	59.347	48.9532	43.9394	22.4026
patient1	MSI-9	infl	center	0.336205	3105.24	1044	309.324	104	1722.29	579	175.67	59	0	0	612.645	206	0.306177	3377.11	1034	333.133	102	1864.75	571	186.074	57	0	0	88.0352	27	0.030028	332.933	10	68.0272	2	268.107	8	68.0272	2	0	0	5962.38	179	61.5574	8.37978	8.34232	162.743	35.055	34.9086	126.475
patient1	MSI-10	infl	border	0.336205	392.637	132	89.2357	30	705.082	237	62.425	21	0	0	499.8	168	0.293285	443.377	130	98.8395	29	702.281	206	64.8259	19	0	0	81.6326	24	0.0386046	52.0208	2	26.0104	1	804.322	31	52.0208	2	0	0	3730.29	144	179.35	20.418	20.0591	276.439	44.4478	44.8404	79.836
patient1	MSI-11	infl	center	0.336205	589.036	198	89.2357	30	419.368	141	104.042	35	0	0	1198.48	403	0.219269	866.347	190	118.447	26	565.426	124	154.862	34	0	0	250.9	55	0.114629	68.0272	8	34.8139	4	148.459	17	8.80352	1	0	0	3036.01	348	95.8757	13.2819	13.5635	141.058	64.351	59.4772	55.8649
patient1	MSI-12	infl	border	0.336205	1472.19	495	306.363	103	1374.15	462	193.277	65	0	0	148.86	50	0.315377	1566.23	494	326.611	103	1433.37	452	206.082	65	0	0	44.4178	14	0.0135878	72.0288	1	0	0	736.294	10	0	0	0	0	2649.06	36		9.89332	9.90166		30.0175	30.1003	24.3775
patient1	MSI-13	infl	border	0.336205	1320.53	444	214.086	72	1035.21	348	124.85	42	0	0	336.094	113	0.304339	1448.98	441	236.495	72	1097.64	334	128.051	39	0	0	56.0224	17	0.0288597	104.042	3	0	0	484.194	14	104.042	3	0	0	3325.33	96	62.1834	9.8659	9.96296		38.5743	38.6821	32.5057
patient1	MSI-14	infl	center	0.336205	104.042	35	118.848	40	639.456	215	65.6262	22	6.0024	2	2076.03	698	0.129554	162.065	21	246.899	32	1088.44	141	131.252	17	7.60304	1	68.0272	9	0.203254	68.8275	14	39.2157	8	364.146	74	24.4098	5	4.80192	1	3389.76	689	57.0041	43.4055	35.9575	80.4225	23.6076	27.5389	23.1833
patient1	MSI-15	infl	center	0.336205	1953.98	657	1023.21	344	981.593	330	145.658	49	0	0	1052.82	354	0.2491	2131.65	531	1296.52	323	1184.07	295	184.474	46	0	0	72.429	18	0.0813899	1548.22	126	258.103	21	428.171	35	36.8147	3	0	0	4129.65	336	9.99334	8.80369	8.52575	33.3257	17.2823	17.462	37.503
patient1	MSI-16	infl	border	0.334928	1068.83	358	937.575	314	1089.64	365	95.6383	32	0	0	740.296	248	0.253304	1385.75	351	1231.69	312	1263.31	320	122.449	31	0	0	55.2221	14	0.0771631	92.0368	7	26.0104	2	584.234	45	12.8051	1	0	0	3032.41	234	45.4189	11.717	11.7499	191.756	20.2446	20.4221	30.3784
patient2	MSI-1	infl	border	0.336205	1124.45	378	909.964	306	2376.55	799	2.96118	1	112.845	38	725.89	244	0.315835	1196.88	378	959.184	303	2529.81	799	3.16126	1	120.448	38	595.438	188	0.00911085	0	0	328.131	3	0	0	0	0	0	0	6162.46	56		9.96395	9.96395		14.9863	14.9863
patient2	MSI-2	infl	border	0.336205	1014.41	341	826.731	278	2977.35	1001	2.96118	1	56.4226	19	788.315	265	0.319659	1066.83	341	863.545	276	3100.04	991	3.12125	1	59.6238	19	366.026	117	0.0150002	0	0	132.053	2	668.267	10	0	0	0	0	9867.95	148		10.7902	10.7902		17.9699	17.9685
patient2	MSI-3	infl	center	0.336205	0	0	353.942	119	722.689	243	0	0	0	0	3542.46	1191	0.325272	0	0	362.785	118	747.099	243	0	0	0	0	3406.36	1108	0.0098778	0	0	100.04	1	0	0	0	0	0	0	8403.36	83
patient2	MSI-4	infl	border	0.336205	874.35	294	687.075	231	2742.3	922	0	0	38.6555	13	749.5	252	0.320042	915.566	293	709.084	227	2833.93	907	0	0	40.8163	13	406.162	130	0.0152996	64.0256	1	260.104	4	980.392	15	0	0	0	0	7975.19	122		10.9393	10.9587	142.172	17.7472	17.8032	17.885
patient2	MSI-5	infl	border	0.336205	583.033	196	1002.4	337	1469.39	494	0	0	116.046	39	811.925	273	0.325383	599.44	195	1029.61	335	1496.6	487	0	0	120.048	39	556.222	181	0.0102791	96.0384	1	196.078	2	680.272	7	0	0	0	0	8963.59	92		11.5094	11.5015	263.768	15.0779	15.116	19.902
patient2	MSI-6	infl	center	0.336205	12.0048	4	309.324	104	1228.49	413	2.96118	1	0	0	1380.15	464	0.333152	12.0048	4	312.165	104	1236.49	412	3.0012	1	0	0	1290.52	430	0.00302104	0	0	0	0	332.133	1	0	0	0	0	11244.5	34		32.7443	32.7443		19.7636	19.7636
patient2	MSI-7	infl	center	0.336205	1864.75	627	901.16	303	1338.54	450	8.80352	3	2.96118	1	499.8	168	0.327139	1913.57	626	923.169	302	1369.35	448	9.20368	3	3.04122	1	305.682	100	0.00794682	124.05	1	124.05	1	252.101	2	0	0	0	0	8563.43	68		8.02801	8.03493	270.512	15.7044	15.7429	180.505
patient2	MSI-8	infl	border	0.336205	496.599	167	211.285	71	285.714	96	0	0	50.4202	17	1326.53	446	0.276571	589.436	163	231.293	64	307.323	85	0	0	58.0232	16	328.932	91	0.0402409	100.04	4	172.069	7	273.309	11	0	0	24.8099	1	8823.53	355	13.3818	10.7232	10.7149	77.2768	37.957	36.8447	46.7255
patient2	MSI-9	infl	center	0.336205	2.96118	1	214.086	72	791.116	266	2.96118	1	0	0	1998.8	672	0.335659	2.96118	1	214.486	72	792.317	266	2.96118	1	0	0	1990	668	0.000546032	0	0	0	0	0	0	0	0	0	0	7202.88	4					55.9017	55.9017
patient2	MSI-10	infl	border	0.336205	425.37	143	621.449	209	303.401	102	0	0	8.80352	3	371.789	125	0.298544	478.992	143	699.88	209	331.733	99	0	0	10.004	3	224.49	67	0.0104388	0	0	0	0	288.115	3	0	0	0	0	5562.22	58		11.0568	11.0568		12.9432	12.9432
patient2	MSI-11	infl	center	0.336205	6.0024	2	487.795	164	321.248	108	0	0	44.4178	15	2775.11	933	0.237593	8.40336	2	635.454	151	387.355	92	0	0	58.8235	14	336.535	80	0.098612	0	0	131.653	13	162.065	16	0	0	10.004	1	8651.46	853		226.971	226.971		22.6329	22.6329
patient2	MSI-12	infl	center	0.336205	20.8083	7	365.866	123	538.215	181	2.96118	1	110.044	37	2260.5	760	0.240812	24.8099	6	481.793	116	639.456	154	4.0016	1	153.661	37	128.852	31	0.0952851	10.4042	1	72.0288	7	283.313	27	0	0	0	0	7651.06	729		8.98695	48.9671	370.399	11.7854	15.0562	88.5515
patient2	MSI-13	infl	center	0.336205	0	0	47.619	16	53.6214	18	0	0	20.8083	7	5315.33	1787	0.0786843	0	0	100.04	8	64.0256	5	0	0	25.6102	2	394.158	31	0.252795	0	0	31.6126	8	51.6206	13	0	0	19.6078	5	6946.38	1756
patient2	MSI-14	infl	center	0.336205	279.712	94	511.405	172	550.22	185	0	0	71.2285	24	1870.75	629	0.302373	310.924	94	542.217	164	569.028	172	0	0	79.2317	24	1140.86	345	0.0338325	0	0	236.094	8	384.154	13	0	0	0	0	8395.36	284		8.60203	8.60203		18.4693	18.4693
patient2	MSI-15	infl	border	0.336205	12.0048	4	166.467	56	321.248	108	0	0	23.6094	8	2385.35	802	0.248953	16.0064	4	216.887	54	357.343	89	0	0	32.0128	8	811.525	202	0.082484	0	0	24.4098	2	230.492	19	0	0	0	0	7274.91	600		135.961	135.961		22.8507	22.8507
patient2	MSI-16	infl	border	0.336205	8.80352	3	472.989	159	276.511	93	0	0	193.277	65	1739.9	585	0.276049	10.8043	3	554.222	153	311.725	86	0	0	220.888	61	681.072	188	0.0591586	0	0	100.04	6	120.048	7	0	0	68.0272	4	6710.68	397		99.0638	99.0638		23.8113	23.8113
patient3	MSI-1	infl	border	0.336205	86.4346	29	315.286	106	7881.95	2650	6.0024	2	261.705	88	2840.34	955	0.206883	120.848	25	352.941	73	10000.8	2069	9.60384	2	256.102	53	159.664	33	0.129322	30.8123	4	255.302	33	4493.8	581	0	0	270.508	35	7130.85	922	197.762	54.403	62.9631	135.051	40.1568	42.0262	6.31025
patient3	MSI-2	infl	center	0.336205	23.6094	8	169.668	57	2275.31	765	2.96118	1	104.042	35	7028.41	2363	0.111395	52.0208	6	432.173	48	2396.96	267	8.80352	1	152.461	17	143.657	16	0.22481	8.80352	2	40.016	9	2215.29	498	0	0	80.032	18	10439.8	2347	656.372	102.754	57.1601	217.119	15.6591	27.8229	11.7927
patient3	MSI-3	infl	center	0.336205	38.6555	13	240.896	81	2602.64	875	6.0024	2	211.285	71	8955.98	3011	0.0820262	60.024	5	304.922	25	3486.59	286	24.4098	2	231.693	19	2072.43	170	0.254109	31.6126	8	220.488	56	2317.73	589	0	0	204.482	52	11180.1	2841	102.711	37.6088	41.6794	56.9727	73.0781	47.5445	10.5642
patient3	MSI-4	infl	center	0.336205	26.8107	9	428.171	144	3105.24	1044	0	0	98.0392	33	8821.93	2966	0.0246589	0	0	284.114	7	2188.88	54	0	0	80.032	2	1420.57	35	0.311547	28.8115	9	439.776	137	3177.67	990	0	0	99.6399	31	9407.76	2931	104.465		104.465	27.2548		27.2548	7.457
patient3	MSI-5	infl	border	0.336205	83.2333	28	240.896	81	3554.38	1195	0	0	318.247	107	4089.64	1375	0.180505	149.66	27	304.522	55	5026.01	907	0	0	271.309	49	116.447	21	0.155653	6.40256	1	166.867	26	1850.34	288	0	0	372.549	58	8698.68	1354		47.1784	36.6198	69.3349	24.5139	25.8078	15.8871
patient3	MSI-6	infl	center	0.336205	29.7319	10	752.701	253	1882.75	633	2.96118	1	234.894	79	10585.8	3559	0.0399945	200.08	8	776.31	31	3150.46	126	24.8099	1	176.07	7	200.08	8	0.296211	6.80272	2	749.5	222	1711.48	507	0	0	242.897	72	11988	3551	6.70686	9.01202	8.55099	75.7844	10.0733	12.6908	23.698
patient3	MSI-7	infl	center	0.336205	110.044	37	1162.87	391	4488.2	1509	23.6094	8	252.901	85	8417.37	2830	0.0676012	354.942	24	3284.11	222	9939.98	672	88.0352	6	207.283	14	354.942	24	0.268604	48.4194	13	629.052	169	3116.05	837	7.60304	2	264.506	71	10446.6	2806	54.8894	25.9078	29.7544	20.198	9.85065	12.9115	7.80025
patient3	MSI-8	infl	center	0.336205	116.046	39	502.601	169	859.544	289	12.0048	4	279.712	94	11472.2	3857	0.0586875	460.184	27	1652.66	97	1976.39	116	68.0272	4	476.19	28	2368.55	139	0.277518	43.2173	12	259.304	72	623.449	173	0	0	237.695	66	13397.4	3718	58.2849	19.884	23.5971	43.4102	22.1139	24.1198	25.6435
patient3	MSI-9	infl	center	0.336205	18.0072	6	232.093	78	2070.03	696	0	0	172.469	58	12203.7	4103	0.0210766	48.0192	1	96.0384	2	1756.7	37	0	0	96.0384	2	1140.46	24	0.315129	16.0064	5	241.297	76	2091.24	659	0	0	177.671	56	12944	4079	3.45946		48.1931	59.3449	162.664	62.3254	8.50901
patient3	MSI-10	infl	border	0.336205	118.848	40	844.738	284	4919.57	1654	2.96118	1	104.042	35	1338.54	450	0.279408	136.054	38	969.988	271	5089.24	1422	3.56142	1	75.2301	21	207.683	58	0.0566858	35.2141	2	229.292	13	4093.64	232	0	0	246.899	14	6914.77	392	645.582	38.2808	40.5324	62.8611	16.7692	17.0466	7.16993
patient3	MSI-11	infl	border	0.336205	160.464	54	443.377	149	5758.3	1936	6.0024	2	196.479	66	5184.47	1743	0.163794	250.5	41	665.466	109	7558.22	1238	12.405	2	274.91	45	1257.7	206	0.172209	75.6302	13	232.093	40	4053.62	698	0	0	122.049	21	8925.17	1537	67.7243	22.0299	29.3648	77.1375	22.652	27.5381	10.5485
patient4	MSI-1	non-infl	border	0.336205	0	0	14.8059	5	29.7319	10	2.96118	1	0	0	3039.82	1022	0.160642	0	0	31.2125	5	56.0224	9	0	0	0	0	161.665	26	0.148516	0	0	0	0	6.80272	1	6.80272	1	0	0	6706.68	996
patient4	MSI-2	non-infl	border	0.336205	14.8059	5	8.80352	3	50.4202	17	6.0024	2	0	0	1882.75	633	0.177039	28.4114	5	16.8067	3	96.0384	17	11.2045	2	0	0	135.654	24	0.118718	0	0	0	0	0	0	0	0	0	0	5130.05	609		182.418	182.418		214.321	214.321
patient4	MSI-3	non-infl	border	0.336205	226.09	76	122.049	41	440.176	148	44.4178	15	0	0	1802.32	606	0.204345	371.749	76	200.48	41	699.88	143	73.2293	15	0	0	48.8195	10	0.119137	0	0	0	0	40.016	5	0	0	0	0	5002	596		18.851	18.851		35.3737	35.3737
patient4	MSI-4	non-infl	border	0.336205	850.74	286	6.0024	2	89.2357	30	18.0072	6	0	0	413.365	139	0.273684	1044.82	286	7.20288	2	109.644	30	18.4074	5	0	0	58.4234	16	0.0251604	0	0	0	0	0	0	39.6158	1	0	0	4889.96	123		11.0512	11.0512		207.583	207.583
patient4	MSI-5	non-infl	border	0.336205	1014.41	341	89.2357	30	446.178	150	35.6943	12	0	0	805.922	271	0.266335	1280.51	341	112.445	30	533.013	142	45.2181	12	0	0	33.6134	9	0.0572004	0	0	0	0	140.056	8	0	0	0	0	4561.82	261		8.60082	8.60082		46.5592	46.5592
patient4	MSI-6	non-infl	center	0.336205	2.96118	1	0	0	6.0024	2	18.0072	6	0	0	3946.98	1327	0.125549	8.0032	1	0	0	16.0064	2	8.0032	1	0	0	64.0256	8	0.199774	0	0	0	0	0	0	25.2101	5	0	0	6602.64	1319
patient4	MSI-7	non-infl	center	0.329475	6.0024	2	3.04122	1	3.04122	1	30.3321	10	0	0	5699.88	1878	0.0533404	0	0	18.8075	1	18.8075	1	0	0	0	0	18.8075	1	0.273971	7.20288	2	0	0	0	0	36.4946	10	0	0	6851.14	1877	4.03032		4.03032			357.331
patient4	MSI-8	non-infl	border	0.336205	339.096	114	44.4178	15	214.086	72	50.4202	17	0	0	1067.63	359	0.242686	461.385	112	61.6246	15	288.515	70	70.028	17	0	0	28.8115	7	0.079433	25.2101	2	0	0	25.2101	2	0	0	0	0	4429.77	352	7.15748	13.0855	12.9815		60.7385	62.2879	43.4069
patient4	MSI-9	non-infl	center	0.336205	6.0024	2	0	0	2.96118	1	0	0	0	0	2789.92	938	0.105019	19.2077	2	0	0	9.60384	1	0	0	0	0	48.0192	5	0.151379	0	0	0	0	0	0	0	0	0	0	6158.46	932		23.1308	23.1308
patient4	MSI-10	non-infl	center	0.336205	8.80352	3	0	0	8.80352	3	2.96118	1	0	0	3218.29	1082	0.157332	19.2077	3	0	0	12.8051	2	0	0	0	0	114.446	18	0.16223	0	0	0	0	6.0024	1	6.0024	1	0	0	6558.62	1064		81.8718	81.8718
patient4	MSI-11	non-infl	center	0.336205	0	0	0	0	0	0	321.248	108	0	0	5909.96	1987	0.0447531	0	0	0	0	0	0	536.214	24	0	0	88.0352	4	0.285977	0	0	0	0	0	0	293.717	84	0	0	6933.97	1983
patient4	MSI-12	non-infl	border	0.336205	428.171	144	92.0368	31	475.79	160	74.4298	25	0	0	559.024	188	0.284185	503.001	143	109.244	31	549.02	156	84.4338	24	0	0	98.4394	28	0.0340324	29.2117	1	0	0	116.046	4	29.2117	1	0	0	4701.88	160		14.7509	14.8743		63.8166	63.6528	19.4961
patient4	MSI-13	non-infl	center	0.336205	2.96118	1	2.96118	1	20.8083	7	18.0072	6	2.96118	1	4021.21	1352	0.120425	8.40336	1	8.40336	1	24.8099	3	16.8067	2	8.40336	1	274.11	33	0.211454	0	0	0	0	18.8075	4	18.8075	4	0	0	6237.69	1319					293.544	293.544
patient4	MSI-14	non-infl	center	0.324678	0	0	3.08123	1	9.20368	3	209.284	68	0	0	2473.39	803	0.17623	0	0	5.60224	1	17.2069	3	255.302	45	0	0	130.452	23	0.134176	0	0	0	0	0	0	171.269	23	0	0	5806.32	779
patient4	MSI-15	non-infl	center	0.336205	2.96118	1	2.96118	1	38.6555	13	0	0	0	0	2453.78	825	0.157033	6.40256	1	0	0	76.4306	12	0	0	0	0	89.2357	14	0.166127	0	0	6.0024	1	6.0024	1	0	0	0	0	4881.95	811						466.199
patient4	MSI-16	non-infl	border	0.336205	118.848	40	98.0392	33	270.508	91	44.4178	15	6.0024	2	1323.73	445	0.219856	182.073	40	150.06	33	412.165	91	59.2237	13	9.20368	2	136.455	30	0.0883404	0	0	0	0	0	0	22.8091	2	0	0	4697.88	415		17.9303	17.9303		34.3775	34.3775
patient5	MSI-1	non-infl	border	0.336205	14.8059	5	350.98	118	142.857	48	0	0	130.852	44	3518.69	1183	0.0995152	40.016	4	1045.22	104	321.729	32	0	0	341.737	34	10.004	1	0.176262	5.60224	1	79.2317	14	90.8363	16	0	0	56.8227	10	6705.88	1182		75.8795	83.271	19.9585	10.1113	12.0807	151.191
patient5	MSI-2	non-infl	center	0.336205	0	0	47.619	16	8.80352	3	0	0	47.619	16	4033.21	1356	0.0136753	0	0	364.146	5	220.088	3	0	0	220.088	3	0	0	0.191655	0	0	57.2229	11	0	0	0	0	48.0192	9	7075.23	1356
patient5	MSI-3	non-infl	center	0.336205	6.0024	2	154.862	52	8.80352	3	0	0	172.469	58	4205.68	1414	0.0585193	34.0136	2	716.286	42	34.0136	2	0	0	752.301	44	0	0	0.188428	0	0	53.2213	10	5.20208	1	0	0	68.8275	13	7504.2	1414		7.76053	7.76053		19.0175	19.0175
patient5	MSI-4	non-infl	border	0.336205	12.0048	4	365.866	123	181.273	61	0	0	142.857	48	3057.66	1028	0.103803	38.4154	4	1069.23	111	540.216	56	0	0	394.958	41	9.60384	1	0.159373	0	0	75.2301	12	31.2125	5	0	0	44.0176	7	6444.18	1027		48.413	48.413		24.5013	24.5013
patient5	MSI-5	non-infl	border	0.336205	62.425	21	960.784	323	362.865	122	2.96118	1	365.866	123	2168.47	729	0.138882	108.043	15	1713.49	238	612.245	85	7.20288	1	676.27	94	14.4058	2	0.118673	52.0208	6	716.286	85	311.725	37	0	0	244.498	29	6126.45	727	28.7916	44.5751	33.456	16.4019	14.8364	14.9549	20.7477
patient5	MSI-6	non-infl	center	0.336205	0	0	128.051	43	23.6094	8	0	0	107.243	36	4726.29	1589	0.11196	0	0	223.289	25	64.0256	7	0	0	232.093	26	8.80352	1	0.191686	0	0	94.0376	18	5.20208	1	0	0	52.0208	10	8284.51	1588
patient5	MSI-7	non-infl	center	0.336205	0	0	172.469	58	50.4202	17	0	0	166.467	56	4482.19	1507	0.106702	0	0	299.72	32	103.241	11	0	0	460.184	49	0	0	0.220478	0	0	118.047	26	27.2109	6	0	0	31.6126	7	6830.73	1506
patient5	MSI-8	non-infl	center	0.336205	104.042	35	809.124	272	1347.34	453	0	0	621.449	209	3179.59	1069	0.207735	149.26	31	1126.45	234	2046.02	425	0	0	900.36	187	96.4386	20	0.128126	31.2125	4	296.519	38	218.487	28	0	0	171.669	22	8187.27	1049	4.56782	38.4681	34.3685	10.8141	19.1812	18.225	15.1862
patient5	MSI-9	non-infl	border	0.336205	128.051	43	898.359	302	939.976	316	0	0	728.691	245	2233.69	751	0.233422	175.67	41	1233.69	288	1268.11	296	0	0	985.194	230	30.012	7	0.100203	20.008	2	139.656	14	199.68	20	0	0	149.66	15	7422.97	744	13.4602	28.9574	28.175	22.9593	11.5559	11.5596	10.1722
patient5	MSI-10	non-infl	border	0.336205	172.469	58	817.927	275	327.171	110	0	0	202.081	68	520.608	175	0.248448	217.287	54	1002.4	249	406.563	101	0	0	229.292	57	8.0032	2	0.0464579	88.0352	4	560.224	26	192.077	9	0	0	236.895	11	3723.89	173	31.3338	24.3157	23.3308	16.7124	14.3208	14.0487	44.4013
patient5	MSI-11	non-infl	border	0.336205	56.4226	19	490.596	165	505.802	170	0	0	291.317	98	1139.26	383	0.235634	80.8323	19	666.266	157	695.878	164	0	0	339.336	80	12.8051	3	0.0566468	0	0	140.056	8	104.042	6	0	0	317.727	18	6706.68	380		34.4212	34.4212		19.9214	19.9214
patient5	MSI-12	non-infl	border	0.336205	211.285	71	1588.24	534	1204.48	405	6.0024	2	300.4	101	2665.07	896	0.214055	331.733	71	2405.76	515	1807.92	387	9.20368	2	424.17	91	14.0056	3	0.104066	0	0	182.473	19	172.869	18	0	0	96.0384	10	8563.43	891		18.8045	18.8045		11.4132	11.4132
patient5	MSI-13	non-infl	border	0.336205	734.694	247	1062.02	357	353.942	119	2.96118	1	71.2285	24	181.273	61	0.248859	980.392	244	1402.56	349	442.177	110	0	0	84.4338	21	8.0032	2	0.00830243	360.144	3	960.384	8	1080.43	9	120.048	1	360.144	3	7122.85	59	36.2988	10.0779	9.98072	48.9504	10.536	10.539	14.749
patient6	MSI-1	infl	border	0.336205	190.476	64	1056.02	355	3090.36	1039	0	0	128.051	43	1549.82	521	0.262858	239.696	63	1335.33	351	3769.91	991	0	0	156.062	41	64.8259	17	0.0624897	16.0064	1	64.0256	4	768.307	48	0	0	32.0128	2	8067.23	504		20.062	20.0479	55.2904	13.7766	13.7605	13.7904
patient6	MSI-2	infl	border	0.336205	244.098	82	589.036	198	1231.29	414	2.96118	1	38.6555	13	1032.01	347	0.272241	293.717	80	694.278	189	1410.56	384	3.68147	1	44.0176	12	132.053	36	0.0596496	33.6134	2	152.061	9	504.202	30	0	0	16.8067	1	5214.09	311	138.947	23.6563	24.3569	214.361	21.7406	22.8085	77.7269
patient6	MSI-3	infl	border	0.336205	154.862	52	77.2309	26	220.088	74	0	0	35.6943	12	1543.82	519	0.237517	202.081	48	101.24	24	290.516	69	0	0	46.4186	11	29.6118	7	0.0963692	40.016	4	20.8083	2	52.0208	5	0	0	10.4042	1	5314.13	512	255.319	32.368	28.8291	228.539	78.9424	78.2266	97.8365
patient6	MSI-4	infl	border	0.336205	38.6555	13	59.6238	20	431.373	145	0	0	44.4178	15	1249.3	420	0.206502	58.0232	12	96.8387	20	629.452	130	0	0	72.8291	15	4.80192	1	0.121812	8.40336	1	0	0	123.249	15	0	0	0	0	3439.78	419		83.7443	75.6354		65.8324	69.5994	55.8301
patient6	MSI-5	infl	border	0.336205	333.133	112	348.019	117	1121.25	377	0	0	50.4202	17	1234.49	415	0.257248	423.769	109	454.982	117	1399.36	360	0	0	54.4218	14	15.6062	4	0.0687595	44.0176	3	0	0	247.299	17	0	0	44.0176	3	5946.38	409	200.662	20.0738	19.3983		32.9538	33.1529	54.8398
patient6	MSI-6	infl	center	0.336205	124.85	42	208.083	70	101.24	34	0	0	32.7331	11	2242.5	754	0.201795	208.083	42	332.133	67	124.05	25	0	0	54.4218	11	14.8059	3	0.13336	0	0	22.409	3	68.0272	9	0	0	0	0	5630.25	751		7.67168	7.67168		13.1321	13.1321
patient6	MSI-7	infl	center
patient6	MSI-8	infl	center	0.336205	41.6166	14	47.619	16	139.656	47	0	0	47.619	16	2498.6	840	0.136088	95.6383	13	117.647	16	235.294	32	0	0	110.044	15	0	0	0.19338	5.20208	1	0	0	77.631	15	0	0	5.20208	1	4345.74	840		41.2154	75.2122		61.7585	79.9487	48.6986
patient6	MSI-9	infl	center	0.336205	6.0024	2	38.6555	13	107.243	36	0	0	32.7331	11	2049.22	689	0.199434	10.004	2	65.2261	13	170.468	34	0	0	55.2221	11	44.0176	9	0.127142	0	0	0	0	15.6062	2	0	0	0	0	5278.11	671		8.01401	8.01401		22.9852	22.9852
patient6	MSI-10	infl	center	0.336205	0	0	23.6094	8	62.425	21	0	0	8.80352	3	4842.34	1628	0.0790466	0	0	100.04	8	189.676	15	0	0	38.0152	3	240.496	19	0.25179	0	0	0	0	24.0096	6	0	0	0	0	6366.55	1603
patient6	MSI-11	infl	center	0.336205	151.661	51	80.4322	27	175.67	59	0	0	29.7319	10	3515.73	1182	0.0966826	496.198	48	258.503	25	476.19	46	0	0	103.241	10	52.0208	5	0.236732	12.8051	3	8.40336	2	54.8219	13	0	0	0	0	4959.18	1174	13.7924	11.0626	10.9718	61.3096	21.6849	21.7693	24.914
patient6	MSI-12	infl	center	0.336205	0	0	130.852	44	145.658	49	0	0	18.0072	6	4821.53	1621	0.0833886	0	0	456.182	38	395.758	33	0	0	60.024	5	432.173	36	0.246658	0	0	24.4098	6	64.8259	16	0	0	4.0016	1	6385.35	1575
patient6	MSI-13	infl	center	0.336205	14.8059	5	104.042	35	154.862	52	0	0	59.6238	20	3747.7	1260	0.100894	48.0192	5	336.935	34	307.323	31	0	0	168.467	17	48.0192	5	0.231001	0	0	4.40176	1	90.8363	21	0	0	12.8051	3	5406.96	1249		142.66	142.66		36.8598	36.8598
patient6	MSI-14	infl	border	0.336205	618.647	208	333.133	112	758.303	255	0	0	122.049	41	1829.13	615	0.240807	834.734	201	448.579	108	938.375	226	0	0	141.256	34	74.8299	18	0.0948983	72.0288	7	44.0176	4	305.722	29	0	0	72.0288	7	6290.52	597	64.1919	12.3593	12.6857	75.1483	19.0217	19.1942	22.1355
patient6	MSI-15	infl	border	0.336205	139.656	47	112.845	38	475.79	160	0	0	101.24	34	832.733	280	0.27082	173.669	47	140.456	38	583.433	158	0	0	114.446	31	14.8059	4	0.0594142	0	0	0	0	33.6134	2	0	0	52.0208	3	4645.86	276		24.7643	24.7643		47.7803	47.7803
patient6	MSI-16	infl	border	0.336205	1118.45	376	1282.11	431	1621.05	545	0	0	425.37	143	1243.3	418	0.26221	1395.76	366	1514.21	397	1925.97	505	0	0	408.163	107	19.2077	5	0.0735331	136.054	10	464.186	34	544.218	40	0	0	488.195	36	5618.25	413	63.5639	9.76198	9.9441	33.0292	14.3432	14.5815	29.8995
patient6	MSI-17	infl	border	0.319949	1306.52	418	515.806	165	569.028	182	0	0	72.0288	23	1675.07	536	0.205239	1997.6	410	759.904	156	789.516	162	0	0	102.441	21	68.0272	14	0.107835	76.0304	8	84.0336	9	185.274	20	0	0	18.4074	2	4829.93	521	22.9508	7.5601	7.70588	143.688	20.9019	21.8256	55.624
patient7	MSI-1	infl	border	0.336205	80.4322	27	104.042	35	1481.39	498	0	0	2.96118	1	2932.77	986	0.171304	128.451	22	163.265	28	1424.17	244	0	0	6.0024	1	11.6046	2	0.164642	30.4122	5	44.0176	7	1542.62	254	0	0	0	0	5978.39	984	71.0822	32.8783	27.4618	95.2055	45.079	41.3772	11.1947
patient7	MSI-2	infl	border	0.336205	222.889	75	368.828	124	1811.52	609	2.96118	1	6.0024	2	2198.08	739	0.226164	322.929	73	513.005	116	2078.03	470	4.40176	1	8.80352	2	22.0088	5	0.10643	18.8075	2	76.0304	8	1306.12	139	0	0	0	0	6894.76	734	430.811	21.9044	20.3528	105.351	85.3282	55.5662	7.61681
patient7	MSI-3	infl	center	0.336205	50.4202	17	574.23	193	651.461	219	2.96118	1	14.8059	5	3590.08	1207	0.175676	85.2341	15	1024.81	180	444.178	78	5.60224	1	11.2045	2	102.441	18	0.159798	12.405	2	81.2325	13	875.95	140	0	0	18.8075	3	7440.58	1189	291.841	41.5729	51.5819	164.502	32.1817	31.357	19.8898
patient7	MSI-4	infl	border	0.336205	368.828	124	53.6214	18	1302.92	438	0	0	29.7319	10	1276.11	429	0.276161	430.972	119	65.2261	18	1256.5	347	0	0	28.8115	8	7.20288	2	0.0600447	84.0336	5	0	0	1516.61	91	0	0	33.2133	2	7110.84	427	154.95	17.0243	18.0691		79.3619	80.7042	17.9475
patient7	MSI-5	infl	center	0.336205	101.24	34	291.317	98	895.158	301	6.0024	2	14.8059	5	2923.97	983	0.193264	160.464	31	420.168	81	905.562	175	5.20208	1	10.4042	2	20.8083	4	0.142676	21.2085	3	119.248	17	883.153	126	7.20288	1	21.2085	3	6862.74	979	39.8619	25.4818	23.8343	47.9623	23.3753	24.8309	18.9206
patient7	MSI-6	infl	center	0.336205	725.89	244	1183.67	398	817.927	275	0	0	12.0048	4	3694.16	1242	0.140139	1726.69	242	2504.6	351	572.229	80	0	0	14.4058	2	44.0176	6	0.191773	10.4042	2	244.898	47	1016.81	195	0	0	10.4042	2	6444.98	1236	3.35343	9.15096	9.10344	15.697	14.3986	14.3774	17.2309
patient7	MSI-7	infl	border	0.336205	104.042	35	270.508	91	1094.44	368	0	0	23.6094	8	3917.25	1317	0.152468	150.86	23	464.186	71	872.349	133	0	0	0	0	6.40256	1	0.182372	65.6262	12	109.644	20	1288.52	235	0	0	44.0176	8	7216.09	1316	56.3355	23.7596	25.0522	41.3351	22.3286	22.7743	10.9522
patient7	MSI-8	infl	center	0.336205	29.7319	10	1255.3	422	389.636	131	0	0	20.8083	7	4607.44	1549	0.139999	35.6142	5	1442.98	202	278.511	39	0	0	0	0	128.451	18	0.196206	25.6102	5	1121.25	220	468.187	92	0	0	35.6142	7	7803.12	1531	128.811	131.022	91.8031	13.8431	7.24479	9.17542	11.2653
patient7	MSI-9	infl	border	0.336205	169.668	57	529.412	178	1885.55	634	6.0024	2	6.0024	2	2299.32	773	0.256356	206.883	53	694.278	178	1505.8	386	7.60304	2	3.88155	1	15.6062	4	0.0791133	52.0208	4	0	0	3134.85	248	0	0	12.8051	1	9719.89	769	110.04	16.137	19.7611		20.7467	25.0092	7.13779
patient7	MSI-10	infl	center	0.336205	47.619	16	348.019	117	502.601	169	0	0	8.80352	3	3527.61	1186	0.154917	90.4362	14	548.219	85	492.197	76	0	0	0	0	167.667	26	0.181288	11.2045	2	176.471	32	512.205	93	0	0	16.4066	3	6398.56	1160	100.604	31.5523	40.1838	69.5457	22.1473	21.4087	50.3907
patient7	MSI-11	infl	border	0.336205	719.888	242	1305.72	439	1469.39	494	2.96118	1	6.0024	2	2165.27	728	0.253454	899.56	228	1716.29	435	1562.22	396	3.96158	1	3.96158	1	3.96158	1	0.0817598	171.269	14	48.0192	4	1200.48	98	0	0	12.405	1	8891.56	727	6.79936	9.49314	9.23174	135.958	72.0984	72.3774	24.768
patient7	MSI-12	infl	center	0.336205	157.663	53	460.984	155	407.363	137	2.96118	1	2.96118	1	2326.13	782	0.182008	291.317	53	686.675	125	340.536	62	5.60224	1	0	0	115.246	21	0.15369	0	0	195.278	30	488.195	75	0	0	6.40256	1	4933.97	758		16.207	16.207		12.9942	12.9942
patient7	MSI-13	infl	border	0.336205	62.425	21	321.248	108	892.357	300	0	0	2.96118	1	1737.09	584	0.220574	77.2309	17	436.174	96	947.579	209	0	0	4.40176	1	18.0072	4	0.115632	34.4138	4	103.641	12	788.315	91	0	0	0	0	5014.01	580	57.2438	38.947	34.4229	303.514	66.6004	77.0703	23.8137
patient7	MSI-14	infl	center	0.336205	234.894	79	1172.07	394	865.546	291	6.0024	2	2.96118	1	2171.27	730	0.196825	400.16	79	1818.73	358	823.129	162	10.004	2	0	0	40.016	8	0.138168	0	0	260.504	36	919.168	127	0	0	7.20288	1	5210.08	720		13.1142	13.1142		8.74215	8.74215
patient7	MSI-15	infl	border	0.336205	124.85	42	2296.12	772	945.978	318	0	0	8.80352	3	1204.48	405	0.247297	109.244	27	2786.31	689	671.068	166	0	0	12.0048	3	4.0016	1	0.0810878	184.874	15	1024.41	83	1874.35	152	0	0	0	0	4981.99	404	37.4757	37.9165	28.2829	17.4201	11.8502	13.5951	10.3584
patient7	MSI-16	infl	border	0.336205	799.92	269	1204.48	405	3209.36	1079	8.80352	3	960.784	323	1977.99	665	0.235465	1048.82	247	1592.64	375	3541.82	834	12.8051	3	1261.3	297	16.8067	4	0.100373	219.288	22	298.92	30	2440.98	245	0	0	258.904	26	6586.63	661	37.7986	12.1715	11.934	37.3309	16.1852	14.8848	14.4949
patient7	MSI-17	infl	border	0.336205	481.793	162	895.158	301	2611.44	878	6.0024	2	815.126	274	2629.45	884	0.211786	679.872	144	1317.33	279	2757.5	584	9.60384	2	1057.62	224	33.2133	7	0.122724	146.859	18	179.272	22	2395.76	294	0	0	408.163	50	7146.86	877	42.9711	15.2095	13.5768	52.1348	14.8849	15.5011	14.031
patient7	MSI-18	infl	border	0.336205	705.082	237	713.886	240	2813.93	946	12.0048	4	689.876	232	1493	502	0.256677	779.112	200	872.749	224	2910.36	747	15.6062	4	806.322	207	3.88155	1	0.0774922	476.19	37	206.483	16	2567.83	199	0	0	322.529	25	6466.59	501	26.356	13.7049	12.0864	59.6181	16.8108	18.3154	13.5237
patient7	MSI-19	infl	center	0.336205	261.705	88	464.186	156	1484.19	499	2.96118	1	395.598	133	4967.19	1670	0.0605003	1188.48	72	1900.76	115	2595.04	157	16.4066	1	1356.54	82	231.293	14	0.194804	82.0328	16	210.484	41	1750.3	341	0	0	261.705	51	8474.99	1651	52.9478	10.6048	12.3007	39.5756	15.0861	15.9794	18.4132
patient7	MSI-20	infl	center	0.336205	3771.51	1268	1990	669	1719.09	578	23.6094	8	553.421	186	2546.22	856	0.210475	5867.55	1235	2921.97	615	1258.9	265	23.6094	5	674.67	142	28.4114	6	0.123546	267.307	33	436.174	54	2476.99	306	24.4098	3	356.142	44	6862.74	848	33.4406	6.19662	6.50756	26.7539	11.0363	11.0925	17.0247
patient7	MSI-21	infl	border	0.336205	1029.21	346	1567.43	527	3250.98	1093	26.8107	9	675.07	227	1502.2	505	0.255083	1278.11	326	2018.81	515	3069.63	783	35.2141	9	776.31	198	11.6046	3	0.0805998	248.099	20	148.86	12	3846.34	310	0	0	359.744	29	6226.49	502	19.2711	9.653	9.42521	66.9283	13.4745	13.9747	11.3103
patient7	MSI-22	infl	center	0.336205	228.892	77	508.603	171	1927.57	648	12.0048	4	1109.24	373	4137.25	1391	0.167472	448.179	75	829.932	139	2442.18	409	24.0096	4	1785.51	299	639.056	107	0.164635	12.0048	2	194.478	32	1439.38	237	0	0	436.174	72	7732.29	1273	627.49	14.7951	17.8077	89.1861	15.7416	17.4065	20.9279
patient7	MSI-23	infl	border	0.336205	636.655	214	348.019	117	2343.74	788	0	0	886.355	298	2260.5	760	0.237256	851.541	202	488.996	116	2368.95	562	0	0	1159.26	275	88.4354	21	0.097546	122.849	12	10.4042	1	2316.93	226	0	0	235.694	23	7575.03	739	76.1716	11.9882	12.0314	307.109	31.2255	34.506	13.921
patient7	MSI-24	infl	border	0.336205	374.79	126	624.65	210	1579.43	531	2.96118	1	915.966	308	1799.52	605	0.257415	485.794	125	815.926	210	1755.9	452	3.88155	1	1150.06	296	209.684	54	0.0762527	13.2053	1	0	0	1036.41	79	0	0	157.263	12	7226.89	551		15.1917	15.5565		18.2827	18.5635	11.0996
patient7	MSI-25	infl	center	0.336205	817.927	275	1597.04	537	1719.09	578	35.6943	12	1076.83	362	3786.39	1273	0.186065	1429.77	266	2762.3	514	2015.61	375	64.4258	12	1735.89	323	225.69	42	0.145656	60.024	9	158.063	23	1380.15	201	0	0	267.707	39	8368.95	1219	43.2554	11.1992	11.3657	47.605	10.6905	10.9834	9.28895
patient7	MSI-26	infl	center	0.336205	639.456	215	1172.07	394	1927.57	648	20.8083	7	1344.54	452	4645.86	1562	0.156822	1275.31	200	2302.12	361	2448.58	384	44.0176	7	2410.56	378	114.846	18	0.178726	84.0336	15	184.474	33	1476.99	264	0	0	412.165	74	8639.06	1544	63.0695	11.88	11.7085	47.8599	14.2498	14.8541	14.1442
patient7	MSI-27	infl	center	0.336205	294.518	99	770.308	259	1558.62	524	12.0048	4	809.124	272	4880.75	1641	0.160156	568.227	91	1323.73	212	1998	320	24.8099	4	1404.96	225	224.89	36	0.175526	44.0176	8	267.707	47	1162.06	204	0	0	267.707	47	9138.05	1604	72.8437	16.1961	15.6579	51.6613	15.7117	16.044	25.945
patient7	MSI-28	infl	border	0.336205	799.92	269	1258.1	423	1701.48	572	0	0	478.992	161	1249.3	420	0.177372	1403.76	249	2283.31	405	2610.24	463	0	0	834.334	148	22.409	4	0.0596134	335.334	20	302.121	18	1828.33	109	0	0	218.087	13	6978.79	416	41.2055	9.93577	10.1107	42.4054	11.7429	12.3303	15.24
patient7	MSI-29	infl	border	0.336205	1282.11	431	3283.71	1104	3682.27	1238	20.8083	7	693.077	233	1621.05	545	0.256857	1557.42	400	4173.67	1072	4212.48	1082	27.2109	7	797.919	205	66.0264	17	0.0777904	398.559	31	412.165	32	2005.2	156	0	0	359.744	28	6786.71	528	21.9704	9.91955	10.4835	44.9411	13.116	13.4222	15.0302
patient7	MSI-30	infl	center	0.336205	386.675	130	440.176	148	1409.76	474	0	0	550.22	185	6543.42	2200	0.0661253	1512.2	100	1208.48	80	2102.04	139	0	0	1829.93	121	1088.44	72	0.248916	120.448	30	273.309	68	1345.74	335	0	0	257.303	64	8545.02	2127	27.1947	11.5156	13.423	18.6764	16.3167	13.6049	17.741
patient7	MSI-31	infl	border	0.336205	464.186	156	107.243	36	829.932	279	47.619	16	35.6943	12	2659.06	894	0.192839	695.078	134	150.46	29	1042.42	201	82.8331	16	48.0192	9	88.0352	17	0.129628	169.668	22	52.0208	7	600.24	78	0	0	23.2093	3	6766.71	877	36.1895	15.1073	14.963	105.185	51.706	43.4351	22.6483
patient7	MSI-32	infl	border	0.336205	889.156	299	234.894	79	1109.24	373	80.4322	27	29.7319	10	1951.18	656	0.230781	1191.68	275	320.528	74	1278.11	295	116.847	27	34.8139	8	34.8139	8	0.102457	234.094	24	48.0192	5	760.304	78	0	0	19.6078	2	6326.53	648	22.3718	10.0449	9.53673	104.094	35.7314	35.3743	31.2959
patient7	MSI-33	infl	center	0.336205	657.463	221	71.2285	24	309.324	104	23.6094	8	38.6555	13	4476.59	1505	0.120771	1415.77	171	165.666	20	289.716	35	48.0192	6	91.2365	11	68.0272	8	0.215323	232.093	50	18.4074	4	320.528	69	9.20368	2	9.20368	2	6952.38	1497	23.5043	10.7475	9.51956	196.673	53.3164	55.2368	26.6799
patient7	MSI-34	infl	border	0.336205	651.461	219	53.6214	18	695.878	234	56.4226	19	6.0024	2	1698.28	571	0.22365	809.124	181	71.6286	16	764.706	171	84.8339	19	8.80352	2	22.409	5	0.089229	424.17	38	22.409	2	704.282	63	0	0	0	0	6342.54	566	22.5543	13.1906	12.259	107.084	70.0182	66.2838	39.3553
patient7	MSI-35	infl	center	0.336205	2992.24	1006	267.707	90	413.365	139	29.7319	10	29.7319	10	4226.49	1421	0.11449	4009.6	459	524.21	60	560.224	64	87.2349	10	80.032	9	218.487	25	0.221588	2468.59	547	135.254	30	338.535	75	0	0	4.40176	1	6300.12	1396	7.60299	8.25454	7.13783	31.8391	32.4771	24.7647	84.2358
patient7	MSI-36	infl	center	0.336205	1308.92	440	83.2333	28	514.606	173	74.4298	25	44.4178	15	3744.74	1259	0.137468	2356.94	324	116.447	16	712.285	98	152.861	21	87.2349	12	138.055	19	0.198145	585.434	116	60.4242	12	378.551	75	20.008	4	15.2061	3	6258.1	1240	18.4516	9.57295	10.1169	139.286	114.432	105.468	37.8726
patient7	MSI-37	infl	border	0.336205	1537.82	517	53.6214	18	374.79	126	116.046	39	35.6943	12	1454.58	489	0.243829	1947.98	475	73.6294	18	438.976	107	151.661	37	49.2197	12	49.2197	12	0.0776459	540.216	42	0	0	244.898	19	25.6102	2	0	0	6142.46	477	18.0941	8.61405	8.40821		89.9714	92.3197	88.3583
patient7	MSI-38	infl	center	0.336205	3613.85	1215	44.4178	15	333.133	112	23.6094	8	12.0048	4	1811.52	609	0.218733	3895.16	852	64.0256	14	384.154	84	32.0128	7	9.20368	2	173.669	38	0.117297	3094.84	363	8.40336	1	238.896	28	8.40336	1	17.2069	2	4869.95	571	8.40581	8.11514	7.52878	252.511	106.076	101.634	98.1338
patient7	MSI-39	infl	center	0.336205	62.425	21	56.4226	19	303.401	102	35.6943	12	2.96118	1	3414.57	1148	0.064288	202.081	13	233.293	15	608.243	39	186.475	12	0	0	108.043	7	0.177903	44.0176	8	22.409	4	354.142	63	0	0	5.60224	1	6413.77	1141	62.6062	45.6738	37.4744	129.277	74.3137	73.9136	28.8344
patient7	MSI-40	infl	center	0.336205	1820.33	612	95.2381	32	428.171	144	130.852	44	14.8059	5	3307.48	1112	0.103606	3976.79	412	241.297	25	696.278	72	366.947	38	38.4154	4	68.0272	7	0.181992	1098.84	200	38.4154	7	395.758	72	32.8131	6	5.60224	1	6071.63	1105	11.5503	8.12491	7.87073	80.1866	38.8637	40.2797	48.3465
patient7	MSI-41	infl	border	0.336205	356.943	120	128.051	43	345.018	116	62.425	21	14.8059	5	915.966	308	0.287001	400.56	115	149.66	43	365.866	105	73.2293	21	17.607	5	20.8083	6	0.0484489	104.042	5	0	0	226.891	11	0	0	0	0	6234.49	302	12.1003	17.1524	16.7174		42.3605	45.3967	44.1934
patient7	MSI-42	infl	center	0.336205	95.2381	32	65.6262	22	517.407	174	62.425	21	47.619	16	4964.39	1669	0.117776	212.085	25	118.848	14	748.299	88	161.264	19	93.2373	11	102.041	12	0.218429	32.0128	7	36.8147	8	393.757	86	9.20368	2	22.8091	5	7585.83	1657	43.2055	28.349	27.5217	167.164	90.7519	78.5809	14.8544
patient7	MSI-43	infl	center	0.336205	214.086	72	74.4298	25	621.449	209	124.85	42	38.6555	13	4176.07	1404	0.123232	528.211	65	178.471	22	1168.47	144	316.527	39	81.2325	10	56.0224	7	0.212974	32.8131	7	14.0056	3	305.322	65	14.0056	3	14.0056	3	6559.42	1397	27.0336	18.1486	17.3086	155.945	40.8394	38.5611	18.0848
patient7	MSI-44	infl	center	0.336205	41.6166	14	12.0048	4	577.031	194	41.6166	14	14.8059	5	5761.5	1937	0.103585	125.65	13	38.8155	4	1042.82	108	135.254	14	38.8155	4	144.858	15	0.232269	4.40176	1	0	0	370.148	86	0	0	4.40176	1	8274.91	1922		5.9793	10.6258		109.423	106.236	23.765
patient7	MSI-45	infl	border	0.336205	1392.16	468	68.4274	23	984.394	331	53.6214	18	29.7319	10	1963.19	660	0.23808	1759.9	419	96.4386	23	1159.26	276	75.6302	18	42.0168	10	58.8235	14	0.0977017	500.2	49	0	0	564.226	55	0	0	0	0	6610.64	646	20.9439	10.1749	9.99019		110.36	111.388	27.7876
patient7	MSI-46	infl	center	0.336205	508.603	171	35.6943	12	401.361	135	26.8107	9	41.6166	14	5374.55	1807	0.102062	1303.32	133	88.0352	9	804.322	82	80.032	8	68.0272	7	68.0272	7	0.230132	165.266	38	13.2053	3	230.492	53	4.40176	1	30.4122	7	7821.53	1800	18.5738	10.8044	10.3938	164.616	61.6014	65.2076	27.3283
patient7	MSI-47	infl	border	0.336205	128.051	43	74.4298	25	612.645	206	18.0072	6	56.4226	19	2522.21	848	0.2301	186.875	43	104.442	24	743.097	171	26.0104	6	74.0296	17	43.6174	10	0.10129	0	0	10.004	1	345.738	35	0	0	19.6078	2	8271.31	838		27.0802	27.0802		118.077	118.077
patient7	MSI-48	infl	border	0.336205	1109.24	373	44.4178	15	877.551	295	12.0048	4	56.4226	19	3905.36	1313	0.161797	1921.97	311	80.4322	13	1316.53	213	18.4074	3	92.8371	15	179.272	29	0.169887	364.946	62	11.6046	2	484.194	82	6.0024	1	23.6094	4	7557.82	1284	17.0161	9.55902	9.57412	363.292	195.308	198.698	30.9507
patient8	MSI-1	non-infl	border	0.336205	300.4	101	56.4226	19	184.474	62	2.96118	1	38.6555	13	1832.33	616	0.202948	484.194	98	93.6375	19	295.718	60	4.80192	1	54.0216	11	132.853	27	0.117845	25.6102	3	0	0	16.8067	2	0	0	16.8067	2	4998	589	48.0945	8.13528	8.11834		21.9716	21.9421	101.905
patient8	MSI-2	non-infl	center	0.336205	0	0	6.0024	2	12.0048	4	0	0	8.80352	3	1677.47	564	0.183179	0	0	10.8043	2	22.0088	4	0	0	10.8043	2	163.665	30	0.0950377	0	0	0	0	0	0	0	0	10.4042	1	5610.24	533
patient8	MSI-3	non-infl	center	0.336205	0	0	26.8107	9	6.0024	2	0	0	0	0	2284.51	768	0.241692	0	0	16.4066	4	4.0016	1	0	0	0	0	599.84	145	0.0830413	0	0	60.024	5	12.0048	1	0	0	0	0	7503	623
patient8	MSI-4	non-infl	border	0.336205	0	0	12.0048	4	2.96118	1	2.96118	1	2.96118	1	1376.95	463	0.265675	0	0	11.2045	3	3.7615	1	3.7615	1	3.7615	1	142.857	38	0.0591383	0	0	16.8067	1	0	0	0	0	0	0	7186.87	425
patient8	MSI-5	non-infl	center	0.336205	0	0	6.0024	2	29.7319	10	0	0	8.80352	3	1567.43	527	0.0851359	0	0	11.6046	1	48.0192	4	0	0	23.6094	2	199.68	17	0.088185	0	0	11.2045	1	68.0272	6	0	0	11.2045	1	5782.31	510
patient8	MSI-6	non-infl	border	0.335119	0	0	8.80352	3	8.80352	3	0	0	14.8059	5	1026.41	344	0.118792	0	0	25.2101	3	25.2101	3	0	0	44.0176	5	92.437	11	0.0553176	0	0	0	0	0	0	0	0	0	0	6018.41	333
patient8	MSI-7	non-infl	center	0.336205	0	0	44.4178	15	291.317	98	0	0	12.0048	4	1225.29	412	0.0622463	0	0	208.884	13	1012.4	63	0	0	48.0192	3	192.877	12	0.0841593	0	0	23.6094	2	392.157	33	0	0	12.0048	1	4705.88	396
patient8	MSI-8	non-infl	border	0.336205	0	0	44.4178	15	14.8059	5	2.96118	1	8.80352	3	1511	508	0.20996	0	0	62.0248	13	19.2077	4	4.80192	1	14.4058	3	114.446	24	0.0831217	0	0	24.0096	2	12.0048	1	0	0	0	0	5798.32	482
patient8	MSI-9	non-infl	border	0.336205	0	0	0	0	26.8107	9	2.96118	1	18.0072	6	1276.11	429	0.0797423	0	0	0	0	100.04	8	12.405	1	64.0256	5	225.69	18	0.0622363	0	0	0	0	16.0064	1	0	0	16.0064	1	6586.63	410
patient8	MSI-10	non-infl	center	0.336205	0	0	0	0	20.8083	7	26.8107	9	18.0072	6	3756.62	1263	0.119324	0	0	0	0	25.2101	3	40.016	5	40.016	5	209.684	25	0.196732	0	0	0	0	20.4082	4	20.4082	4	5.20208	1	6292.92	1238
patient8	MSI-11	non-infl	border	0.336205	0	0	20.8083	7	29.7319	10	0	0	32.7331	11	975.59	328	0.186408	0	0	32.0128	6	37.615	7	0	0	44.0176	8	102.041	19	0.0552042	0	0	18.0072	1	56.0224	3	0	0	56.0224	3	5598.24	309
patient9	MSI-1	non-infl	center	0.336205	2.96118	1	29.7319	10	65.6262	22	12.0048	4	95.2381	32	3227.21	1085	0.102425	9.60384	1	48.0192	5	166.066	17	39.2157	4	195.278	20	68.0272	7	0.231774	0	0	21.6086	5	21.6086	5	0	0	51.6206	12	4651.06	1078					184.077	129.774
patient9	MSI-2	non-infl	border	0.336205	699.08	235	14.8059	5	1017.21	342	32.7331	11	56.4226	19	859.544	289	0.231847	961.985	223	21.6086	5	1401.76	325	47.619	11	73.2293	17	64.8259	15	0.104167	115.246	12	0	0	163.265	17	0	0	19.2077	2	2630.25	274	95.8133	11.5663	12.7713		210.384	209.683	56.1783
patient9	MSI-3	non-infl	center	0.336205	2.96118	1	35.6943	12	208.083	70	8.80352	3	148.86	50	2174.07	731	0.15405	6.40256	1	60.024	9	389.356	60	12.8051	2	220.888	34	84.4338	13	0.171696	0	0	17.607	3	58.4234	10	6.0024	1	93.2373	16	4181.67	718					59.1764	59.1764
patient9	MSI-4	non-infl	border	0.336205	380.712	128	26.8107	9	1198.48	403	2.96118	1	133.653	45	990.396	333	0.221161	560.624	124	40.016	9	1763.51	390	4.40176	1	190.076	42	31.6126	7	0.114229	35.2141	4	0	0	113.645	13	0	0	26.4106	3	2853.94	326	10.5095	13.8	13.6972		75.1896	77.5326	10.3862
patient9	MSI-5	non-infl	border	0.336205	425.37	143	181.273	61	1754.7	590	18.0072	6	139.656	47	398.559	134	0.290905	488.195	142	209.684	61	1973.19	574	20.8083	6	154.862	45	27.611	8	0.036966	27.2109	1	0	0	432.173	16	0	0	56.0224	2	3408.56	126		17.268	16.8663		33.8723	34.4647	77.6456
patient9	MSI-6	non-infl	center	0.336205	2.96118	1	2.96118	1	29.7319	10	12.0048	4	128.051	43	3143.9	1057	0.0778316	0	0	12.8051	1	64.0256	5	25.6102	2	372.549	29	88.0352	7	0.245981	4.0016	1	0	0	20.4082	5	8.0032	2	56.8227	14	4264.51	1049						105.773	105.128
patient9	MSI-7	non-infl	border	0.336205	297.439	100	74.4298	25	892.357	300	12.0048	4	157.663	53	541.417	182	0.265306	358.143	95	90.4362	24	1112.04	295	15.2061	4	188.475	50	37.6951	10	0.0491861	100.04	5	20.4082	1	100.04	5	0	0	60.024	3	3497	172	217.388	22.7026	23.0363	274.815	61.6524	63.5373	140.939
patient9	MSI-8	non-infl	border	0.336205	981.593	330	169.668	57	1493	502	6.0024	2	104.042	35	862.745	290	0.25151	1272.51	320	222.489	56	1948.38	490	8.0032	2	123.249	31	28.0112	7	0.0840559	118.848	10	12.0048	1	142.857	12	0	0	48.0192	4	3366.95	283	62.4294	10.9438	10.9812	357.679	37.2621	38.018	141.15
patient9	MSI-9	non-infl	center	0.336205	8.80352	3	6.0024	2	26.8107	9	6.0024	2	74.4298	25	4524.21	1521	0.0457352	0	0	0	0	64.0256	3	0	0	349.74	16	88.0352	4	0.28755	10.4042	3	6.80272	2	20.8083	6	6.80272	2	31.2125	9	5275.71	1517	25.9617		25.9617	491.74		491.74	273.95
patient9	MSI-10	non-infl	border	0.336205	642.657	216	116.046	39	1317.73	443	2.96118	1	80.4322	27	1585.43	533	0.189961	1084.43	206	200.08	38	2242.5	426	5.20208	1	115.646	22	36.8147	7	0.145117	68.8275	10	6.80272	1	117.247	17	0	0	34.4138	5	3624.65	526	46.6327	10.0301	9.94384	340.319	36.4474	37.0309	69.0816
patient9	MSI-11	non-infl	center	0.336205	2.96118	1	2.96118	1	56.4226	19	0	0	80.4322	27	4027.21	1354	0.0434464	23.2093	1	0	0	276.11	12	0	0	160.064	7	92.0368	4	0.281843	0	0	3.56142	1	24.8099	7	0	0	67.2269	19	4789.92	1350						142.822
patient9	MSI-12	non-infl	center	0.336205	2.96118	1	0	0	6.0024	2	2.96118	1	8.80352	3	2272.51	764	0.098004	10.004	1	0	0	20.4082	2	10.004	1	10.004	1	10.004	1	0.214199	0	0	0	0	0	0	0	0	9.20368	2	3562.22	763
patient9	MSI-13	non-infl	border	0.336205	517.407	174	112.845	38	211.285	71	0	0	92.0368	31	1719.09	578	0.163585	1039.22	170	214.086	35	432.173	71	0	0	116.046	19	18.4074	3	0.158402	25.2101	4	18.8075	3	0	0	0	0	75.6302	12	3629.85	575	17.1846	9.33518	9.22252	398.276	47.3965	48.4599
patient9	MSI-14	non-infl	center	0.336205	0	0	12.0048	4	77.2309	26	0	0	35.6943	12	3343.18	1124	0.139396	0	0	21.6086	3	164.866	23	0	0	71.6286	10	56.0224	8	0.193122	0	0	5.20208	1	15.6062	3	0	0	10.4042	2	5778.71	1116
patient9	MSI-15	non-infl	center	0.336205	0	0	0	0	50.4202	17	2.96118	1	8.80352	3	3054.66	1027	0.0890864	0	0	0	0	157.263	14	11.2045	1	11.2045	1	100.04	9	0.245654	0	0	0	0	12.405	3	0	0	8.0032	2	4144.06	1018
patient9	MSI-16	non-infl	border	0.336205	1817.53	611	14.8059	5	523.409	176	0	0	8.80352	3	1008.4	339	0.209984	2685.87	564	24.0096	5	785.914	165	0	0	14.4058	3	52.421	11	0.122123	384.954	47	0	0	90.036	11	0	0	0	0	2685.87	328	19.2105	7.77217	7.58453		103.19	106.509	75.4233
patient10	MSI-1	non-infl	border	0.336205	541.417	182	1543.82	519	2575.83	866	56.4226	19	145.658	49	2085.23	701	0.218318	765.106	167	2267.31	495	3769.91	823	78.0312	17	206.082	45	59.6238	13	0.115537	129.652	15	207.683	24	372.149	43	17.2069	2	34.8139	4	5954.38	688	73.6044	15.0649	16.0265	49.3166	12.9278	13.9901	33.43
patient10	MSI-2	non-infl	border	0.336205	359.904	121	1299.72	437	1793.52	603	59.6238	20	29.7319	10	978.391	329	0.229452	496.999	114	1756.3	403	2418.97	555	65.2261	15	43.6174	10	78.4314	18	0.0864062	80.032	7	393.357	34	556.222	48	56.0224	5	0	0	3599.44	311	90.7906	17.9111	17.8116	47.5336	12.9877	12.8057	31.2321
patient10	MSI-3	non-infl	border	0.336205	565.026	190	1891.56	636	2715.49	913	53.6214	18	92.0368	31	2230.89	750	0.233924	726.691	170	2569.03	601	3749.1	877	76.8307	18	111.244	26	106.843	25	0.102169	195.678	20	342.537	35	352.541	36	0	0	48.0192	5	7094.84	725	38.6847	15.652	15.6459	27.3358	11.6377	11.8095	30.4202
patient10	MSI-4	non-infl	border	0.336205	728.691	245	1918.37	645	1861.94	626	50.4202	17	139.656	47	1674.67	563	0.25093	932.373	234	2486.59	624	2386.95	599	67.627	17	163.265	41	36.0144	9	0.0852112	129.252	11	246.499	21	316.927	27	0	0	72.0288	6	6502.6	554	21.3625	12.2711	11.9912	37.5166	11.4623	11.66	30.8424
patient10	MSI-5	non-infl	border	0.336205	3051.7	1026	2641.06	888	1787.51	601	92.0368	31	32.7331	11	799.92	269	0.290542	3338.54	970	2897.96	842	1989.2	578	92.8371	27	34.4138	10	41.2165	12	0.0456632	1224.49	56	1008.4	46	504.202	23	88.0352	4	22.0088	1	5626.25	257	26.4524	9.16349	9.03617	27.8897	12.3802	12.0291	53.2305
patient10	MSI-6	non-infl	center	0.332928	27.2109	9	114.046	38	132.053	44	15.2061	5	48.0192	16	5439.78	1811	0.0840374	96.0384	8	285.714	24	356.943	30	23.6094	2	108.043	9	166.467	14	0.248189	4.0016	1	56.4226	14	56.4226	14	12.0048	3	28.0112	7	7240.5	1797		99.1682	101.103	67.2212	57.4055	42.0972	63.138
patient10	MSI-7	non-infl	center	0.336205	71.2285	24	389.636	131	234.894	79	14.8059	5	68.4274	23	4170.07	1402	0.139261	122.049	17	789.916	110	444.178	62	36.0144	5	143.657	20	272.909	38	0.196945	35.6142	7	106.443	21	86.4346	17	0	0	15.2061	3	6925.97	1364	131.838	30.9476	39.5709	65.3346	24.4707	26.7967	56.4719
patient10	MSI-8	non-infl	border	0.336205	1145.26	385	1977.99	665	904.362	304	83.2333	28	32.7331	11	874.35	294	0.255232	1375.35	351	2460.58	628	967.587	247	105.642	27	35.2141	9	23.6094	6	0.077465	440.176	34	476.19	37	736.294	57	12.8051	1	26.0104	2	3717.89	288	26.4112	11.6368	12.2782	29.7715	11.0881	12.2814	35.0985
patient10	MSI-9	non-infl	center	0.336205	481.793	162	871.549	293	565.026	190	23.6094	8	217.287	73	3700.12	1244	0.14321	823.93	118	1703.88	244	1117.25	160	56.0224	8	398.159	57	195.678	28	0.189084	232.893	44	259.304	49	158.463	30	0	0	84.4338	16	6430.97	1216	29.0335	18.4819	14.1821	47.0568	13.6197	15.4643	66.9938
patient10	MSI-10	non-infl	center	0.336205	44.4178	15	240.896	81	148.86	50	8.80352	3	59.6238	20	4794.72	1612	0.0834249	12.0048	1	383.753	32	287.715	24	12.0048	1	84.0336	7	84.0336	7	0.252703	55.2221	14	194.078	49	102.841	26	8.0032	2	51.6206	13	6351.34	1605	31.8954		49.2124	36.7144	17.582	34.6815	58.3724
patient10	MSI-11	non-infl	center	0.336205	77.2309	26	196.479	66	226.09	76	217.287	73	166.467	56	4182.07	1406	0.114109	219.288	25	500.2	57	472.189	54	72.0288	8	428.171	49	508.203	58	0.221874	4.40176	1	40.016	9	99.2397	22	292.917	65	31.6126	7	6075.63	1348
patient10	MSI-12	non-infl	center	0.336205	47.619	16	228.892	77	312.325	105	14.8059	5	35.6943	12	4375.35	1471	0.128641	93.2373	12	472.189	61	644.258	83	31.2125	4	77.631	10	225.29	29	0.207565	19.2077	4	77.2309	16	106.042	22	4.80192	1	9.60384	2	6947.18	1442	119.21	85.1564	60.3606	103.275	21.3328	36.3774	56.9596
patient10	MSI-13	non-infl	center	0.336205	74.4298	25	333.133	112	89.2357	30	8.80352	3	44.4178	15	4196.88	1411	0.112866	115.246	13	524.21	59	168.467	19	26.4106	3	60.024	7	488.195	55	0.22334	53.6214	12	237.295	53	49.2197	11	0	0	36.0144	8	6071.63	1356	73.3234	81.6179	64.7673	37.162	18.8846	24.3238	80.5204
patient10	MSI-14	non-infl	center	0.336205	157.663	53	541.417	182	208.083	70	8.80352	3	56.4226	19	3482.99	1171	0.14541	261.305	38	928.371	135	357.743	52	13.6054	2	110.044	16	213.285	31	0.190795	78.4314	15	246.499	47	94.4378	18	5.20208	1	15.6062	3	5975.19	1140	54.0667	21.0038	19.0726	46.9819	24.0866	21.858	71.1648
patient10	MSI-15	non-infl	border	0.336205	1109.24	373	2212.89	744	2082.03	700	47.619	16	59.6238	20	273.709	92	0.297693	1206.08	359	2492.6	742	2294.12	683	53.6214	16	67.2269	20	26.8107	8	0.0216788	644.258	14	92.0368	2	784.314	17	0	0	0	0	3873.55	84	38.4553	10.7356	11.0861	102.686	14.4344	15.0402	29.6524
patient10	MSI-16	non-infl	center	0.336205	118.848	40	508.603	171	145.658	49	12.0048	4	178.471	60	4452.58	1497	0.120012	283.313	34	1016.41	122	308.123	37	33.2133	4	366.547	44	191.677	23	0.216087	27.611	6	226.891	49	55.6222	12	0	0	74.0296	16	6821.13	1474	133.127	12.738	14.0278	18.4386	17.9287	16.6612	117.238
patient10	MSI-17	non-infl	center	0.336205	306.363	103	868.347	292	496.599	167	20.8083	7	249.7	84	3878.59	1304	0.125133	616.246	77	1805.92	226	1150.86	144	56.0224	7	520.208	65	247.699	31	0.207279	125.25	26	318.527	66	110.844	23	0	0	91.6367	19	6141.66	1273	36.9731	20.2507	17.5192	24.9505	15.1036	14.0302	47.2465
patient10	MSI-18	non-infl	border	0.336205	395.598	133	925.17	311	737.495	248	6.0024	2	80.4322	27	3075.51	1034	0.170231	763.505	130	1773.91	302	1122.05	191	6.0024	1	117.647	20	76.4306	13	0.164791	18.0072	3	56.0224	9	345.738	57	6.0024	1	44.0176	7	6195.68	1021	148.197	11.3546	10.9963	40.3507	10.3123	10.4233	44.5846
patient10	MSI-19	non-infl	border	0.336205	832.733	280	883.553	297	1038.02	349	14.8059	5	6.0024	2	767.507	258	0.286999	951.18	273	979.192	281	1191.68	342	17.607	5	6.80272	2	59.2237	17	0.0291366	240.096	7	548.219	16	240.096	7	0	0	0	0	8271.31	241	21.6535	11.3239	11.1831	26.9299	16.8371	16.59	30.1375
patient11	MSI-1	non-infl	border	0.336205	927.971	312	1052.82	354	591.837	199	6.0024	2	222.889	75	574.23	193	0.307915	987.195	304	1136.85	350	607.443	187	6.40256	2	224.09	69	6.40256	2	0.0248898	320.128	8	160.064	4	480.192	12	0	0	240.096	6	7675.07	191	101.167	12.5469	12.3701	144.585	19.9313	19.9579	95.3022
patient11	MSI-2	non-infl	border	0.336205	654.262	220	1689.48	568	1674.67	563	18.0072	6	422.169	142	297.439	100	0.329343	665.066	219	1724.69	568	1697.48	559	18.4074	6	424.97	140	115.246	38	0.00630273	160.064	1	0	0	640.256	4	0	0	316.126	2	9843.94	62		14.9283	14.8732		13.9009	13.964	10.9637
patient11	MSI-3	non-infl	center	0.336205	0	0	2.96118	1	8.80352	3	0	0	0	0	6100.44	2051	0.154908	0	0	0	0	19.2077	3	0	0	0	0	1071.63	166	0.181297	0	0	5.60224	1	0	0	0	0	0	0	10397.4	1885
patient11	MSI-4	non-infl	border	0.33584	842.737	283	875.55	294	1851.94	622	0	0	136.855	46	783.113	263	0.305316	920.368	281	956.383	292	2004.4	612	0	0	130.852	40	22.8091	7	0.0305235	64.0256	2	64.0256	2	327.731	10	0	0	196.078	6	8387.35	256	3.63933	12.2868	12.1488	13.7565	15.666	15.6525	5.8353
patient11	MSI-5	non-infl	border
patient11	MSI-6	non-infl	center	0.336205	0	0	23.6094	8	6.0024	2	0	0	0	0	6121.25	2058	0.151896	0	0	26.4106	4	0	0	0	0	0	0	460.184	70	0.184109	0	0	21.6086	4	10.8043	2	0	0	0	0	10797.9	1988
patient11	MSI-7	non-infl	center	0.265842	0	0	15.2061	4	7.60304	2	3.7615	1	0	0	8783.51	2335	0.0969887	0	0	30.8123	3	20.8083	2	0	0	0	0	2557.02	248	0.167136	0	0	6.0024	1	0	0	6.0024	1	0	0	12487	2087
patient11	MSI-8	non-infl	border	0.309635	216.487	67	555.422	172	1114.05	345	6.40256	2	103.241	32	1743.9	540	0.255623	258.103	66	657.063	168	1318.53	337	8.0032	2	125.25	32	66.4266	17	0.0518083	19.2077	1	76.0304	4	156.062	8	0	0	0	0	10096	523		18.9948	19.3711	7.01643	18.8437	18.6672	20.1516
patient11	MSI-9	non-infl	border
patient11	MSI-10	non-infl	border	0.336205	945.978	318	1323.73	445	817.927	275	6.0024	2	133.653	45	2653.06	892	0.237533	1317.73	313	1831.13	435	1060.82	252	8.40336	2	172.469	41	84.0336	20	0.0983289	52.0208	5	101.641	10	234.094	23	0	0	40.016	4	8867.55	872	35.9286	10.6739	10.6289	29.1553	11.0721	11.2166	26.3661
patient11	MSI-11	non-infl	center	0.336205	0	0	0	0	0	0	0	0	2.96118	1	1160.06	390	0.214951	0	0	0	0	0	0	0	0	0	0	218.487	47	0.0945604	0	0	0	0	0	0	0	0	10.4042	1	3479.39	329
patient11	MSI-12	non-infl	center	0.336205	26.8107	9	246.899	83	606.643	204	6.0024	2	107.243	36	7391.36	2485	0.123701	72.0288	9	608.243	75	1252.9	155	0	0	210.084	26	80.8323	10	0.212505	0	0	37.615	8	230.492	49	9.60384	2	47.2189	10	11646.7	2475		38.1429	38.1429		17.5368	17.5368
patient11	MSI-13	non-infl	border	0.336205	996.399	335	898.359	302	925.17	311	0	0	193.277	65	2316.93	779	0.261634	1253.7	328	1135.25	297	1135.25	297	0	0	236.895	62	172.069	45	0.0732762	96.0384	7	68.0272	5	190.876	14	0	0	40.016	3	10016	734	9.44978	10.271	10.0532	107.436	14.6831	14.9923	69.5419
patient11	MSI-14	non-infl	border	0.336205	2025.61	681	2141.66	720	1594.24	536	0	0	252.901	85	1210.48	407	0.292954	2324.53	681	2454.18	719	1802.32	528	0	0	286.915	84	54.4218	16	0.0432512	0	0	23.2093	1	184.074	8	0	0	23.2093	1	9039.62	391		7.45036	7.45036		12.1225	12.1225
patient11	MSI-15	non-infl	border	0.336205	118.848	40	460.984	155	817.927	275	2.96118	1	151.661	51	2094.04	704	0.274112	142.457	39	543.417	149	955.982	262	0	0	175.27	48	32.8131	9	0.0615821	16.4066	1	96.0384	6	211.285	13	16.4066	1	48.0192	3	11284.5	695		17.6923	22.6666	326.438	18.3954	17.9515	31.5294
patient12	MSI-1	non-infl	border	0.336205	2.96118	1	56.4226	19	50.4202	17	0	0	23.6094	8	2085.23	701	0.124517	8.0032	1	136.455	17	128.451	16	0	0	48.0192	6	64.0256	8	0.167664	0	0	12.0048	2	6.0024	1	0	0	12.0048	2	4133.65	693					4.71605	4.71605
patient12	MSI-2	non-infl	center	0.336205	0	0	6.0024	2	2.96118	1	0	0	6.0024	2	2783.91	936	0.0165711	0	0	0	0	0	0	0	0	0	0	60.024	1	0.319219	0	0	6.40256	2	3.12125	1	0	0	6.40256	2	2929.17	935
patient12	MSI-3	non-infl	border	0.336205	0	0	112.845	38	68.4274	23	0	0	50.4202	17	2316.93	779	0.0987597	0	0	303.721	30	182.073	18	0	0	101.24	10	92.0368	9	0.181137	0	0	44.0176	8	27.611	5	0	0	38.8155	7	4249.7	770
patient12	MSI-4	non-infl	center	0.336205	0	0	20.8083	7	20.8083	7	0	0	32.7331	11	3322.37	1117	0.0722741	0	0	96.0384	7	84.0336	6	0	0	124.05	9	40.016	3	0.260521	0	0	0	0	3.84154	1	0	0	7.60304	2	4276.11	1114
patient12	MSI-5	non-infl	center	0.336205	2.96118	1	20.8083	7	32.7331	11	0	0	499.8	168	4440.58	1493	0.0585663	0	0	34.0136	2	68.0272	4	0	0	940.376	55	152.061	9	0.277639	3.60144	1	18.0072	5	25.2101	7	0	0	406.963	113	5344.94	1484				151.97		81.2856	65.763
patient12	MSI-6	non-infl	center	0.336205	0	0	12.0048	4	18.0072	6	0	0	14.8059	5	4666.67	1569	0.0341196	0	0	88.0352	3	60.024	2	0	0	88.0352	3	116.046	4	0.302086	0	0	3.32133	1	13.2053	4	0	0	6.80272	2	5180.47	1565
patient12	MSI-7	non-infl	center	0.336205	0	0	23.6094	8	14.8059	5	0	0	110.044	37	4372.15	1470	0.0485203	0	0	60.024	3	40.016	2	0	0	309.324	15	104.042	5	0.28731	0	0	17.2069	5	10.4042	3	0	0	76.4306	22	5098.84	1465
patient12	MSI-8	non-infl	border	0.336205	2.96118	1	56.4226	19	12.0048	4	0	0	128.051	43	2373.35	798	0.166072	6.0024	1	102.441	17	18.0072	3	0	0	108.443	18	18.0072	3	0.15857	0	0	12.8051	2	6.40256	1	0	0	157.663	25	5014.01	795					43.4942	43.4942
patient12	MSI-9	non-infl	center	0.336205	0	0	8.80352	3	12.0048	4	0	0	47.619	16	3242.06	1090	0.0515346	0	0	38.8155	2	60.024	3	0	0	156.062	8	60.024	3	0.283206	0	0	3.52141	1	3.52141	1	0	0	28.4114	8	3838.22	1087
patient12	MSI-10	non-infl	center	0.336205	0	0	18.0072	6	6.0024	2	0	0	47.619	16	3417.57	1149	0.061236	0	0	48.0192	3	32.8131	2	0	0	80.032	5	80.032	5	0.271698	0	0	11.2045	3	0	0	0	0	40.4162	11	4210.48	1144
patient12	MSI-11	non-infl	border	0.336205	0	0	101.24	34	32.7331	11	2.96118	1	684.274	230	1832.33	616	0.190932	0	0	157.263	30	48.0192	9	5.20208	1	759.504	145	20.8083	4	0.140728	0	0	28.4114	4	14.4058	2	0	0	596.238	84	4349.74	612
patient12	MSI-12	non-infl	center	0.336205	0	0	12.0048	4	8.80352	3	2.96118	1	41.6166	14	3798.28	1277	0.0422613	0	0	96.0384	4	48.0192	2	0	0	140.056	6	120.048	5	0.286926	0	0	0	0	3.48139	1	3.48139	1	28.0112	8	4433.37	1272
patient12	MSI-13	non-infl	border	0.336205	0	0	44.4178	15	23.6094	8	0	0	279.712	94	2102.84	707	0.189536	0	0	79.2317	15	31.6126	6	0	0	428.171	81	5.20208	1	0.142847	0	0	0	0	14.0056	2	0	0	90.8363	13	4941.98	706
patient12	MSI-14	non-infl	border	0.336205	2.96118	1	35.6943	12	32.7331	11	0	0	184.474	62	1757.9	591	0.175167	5.60224	1	68.4274	12	62.8251	11	0	0	325.33	57	22.8091	4	0.152754	0	0	0	0	0	0	0	0	32.8131	5	3842.74	587					65.012	65.012
patient12	MSI-15	non-infl	border	0.336205	6.0024	2	18.0072	6	29.7319	10	0	0	1234.49	415	4631.05	1557	0.0855168	23.2093	2	23.2093	2	48.0192	4	0	0	2362.14	202	35.2141	3	0.246026	0	0	16.4066	4	24.4098	6	0	0	865.946	213	6316.53	1554		321.193	321.193		160.728	132.163
patient12	MSI-16	non-infl	border	0.336205	6.0024	2	77.2309	26	44.4178	15	0	0	401.361	135	4024.41	1353	0.14028	14.4058	2	114.046	16	85.6343	12	0	0	78.4314	11	0	0	0.184663	0	0	54.0216	10	16.4066	3	0	0	671.469	124	7326.93	1353		7.06965	7.06965		31.5026	31.5026
patient13	MSI-1	non-infl	border	0.336205	184.474	62	972.789	327	261.705	88	32.7331	11	267.707	90	2076.03	698	0.192692	300.92	58	1551.82	299	363.345	70	57.2229	11	424.17	82	40.016	8	0.0914786	44.0176	4	306.122	28	196.879	18	0	0	88.0352	8	7543.02	690	106.318	25.6016	24.817	41.42	11.9479	11.7061	32.1548
patient13	MSI-2	non-infl	border	0.336205	276.511	93	874.35	294	365.866	123	59.6238	20	279.712	94	1990	669	0.205247	448.179	92	1398.16	287	550.62	113	87.6351	18	420.168	86	38.8155	8	0.0877279	11.2045	1	80.032	7	114.046	10	22.8091	2	80.032	7	7535.01	661		18.7559	18.6112	44.5164	11.71	11.6677	62.0621
patient13	MSI-3	non-infl	border
patient13	MSI-4	non-infl	border	0.336205	785.114	264	2162.46	727	1760.7	592	181.273	61	466.987	157	1674.67	563	0.25407	1031.21	262	2814.33	715	2247.3	571	232.093	59	570.628	145	43.2173	11	0.0723283	27.611	2	166.066	12	290.516	21	27.611	2	166.066	12	7631.05	552	188.462	12.8047	12.8425	71.2125	9.88816	9.88095	60.0482
patient13	MSI-5	non-infl	center	0.336205	12.0048	4	65.6262	22	2.96118	1	0	0	59.6238	20	2840.34	955	0.19737	20.4082	4	106.443	21	5.20208	1	0	0	91.2365	18	50.8203	10	0.10423	0	0	9.60384	1	0	0	0	0	19.2077	2	9067.63	945		36.5065	36.5065		62.2855	62.2855
patient13	MSI-6	non-infl	center	0.336205	6.0024	2	50.4202	17	32.7331	11	0	0	89.2357	30	3307.48	1112	0.187772	10.8043	2	90.4362	17	48.0192	9	0	0	149.26	28	138.455	26	0.124861	0	0	0	0	16.0064	2	0	0	8.0032	1	8673.47	1083		179.143	179.143		41.8883	41.8883
patient13	MSI-7	non-infl	border	0.336205	1050.02	353	1986.79	668	627.451	211	89.2357	30	306.363	103	1388.96	467	0.252578	1294.52	327	2494.2	630	748.299	189	114.846	29	368.147	93	59.2237	15	0.0598068	436.174	26	636.254	38	367.747	22	16.8067	1	152.061	9	7539.02	451	33.2222	10.7105	10.4706	21.1218	9.4243	9.30717	44.6181
patient13	MSI-8	non-infl	center	0.336205	32.7331	11	226.09	76	56.4226	19	0	0	92.0368	31	1974.79	664	0.23191	47.619	11	306.122	71	77.631	18	0	0	116.447	27	4.40176	1	0.0786973	0	0	64.0256	5	12.8051	1	0	0	38.0152	3	8411.36	662		35.4022	35.4022		29.4135	28.8298
patient13	MSI-9	non-infl	center	0.336205	2.96118	1	238.095	80	145.658	49	0	0	124.85	42	1647.86	554	0.259537	3.84154	1	300.52	78	184.874	48	0	0	150.46	39	19.2077	5	0.0561373	0	0	35.6142	2	18.0072	1	0	0	52.0208	3	9779.91	549					14.997	14.997
patient13	MSI-10	non-infl	border	0.336205	246.899	83	728.691	245	324.21	109	71.2285	24	324.21	109	1266.91	426	0.212566	371.749	79	1034.81	220	464.186	99	108.043	23	424.17	90	112.845	24	0.0630875	64.0256	4	380.552	24	158.463	10	16.0064	1	285.314	18	6278.51	396	266.936	17.2334	18.2475	27.3139	14.8179	14.221	144.596
patient13	MSI-11	non-infl	center	0.336205	6.0024	2	83.2333	28	14.8059	5	0	0	112.845	38	2563.83	862	0.191197	10.4042	2	136.054	26	26.0104	5	0	0	182.873	35	73.2293	14	0.102271	0	0	19.6078	2	0	0	0	0	19.6078	2	8251.3	844		0.9998	0.9998		45.9529	45.9529
patient13	MSI-12	non-infl	center	0.336205	65.6262	22	53.6214	18	23.6094	8	0	0	62.425	21	2974.39	1000	0.1816	121.248	22	99.2397	18	44.0176	8	0	0	104.442	19	60.4242	11	0.11836	0	0	0	0	0	0	0	0	16.8067	2	8339.34	987		8.58232	8.58232		39.6114	39.6114
patient13	MSI-13	non-infl	border	0.336205	990.396	333	2602.64	875	978.391	329	187.275	63	452.181	152	2159.26	726	0.227838	1347.34	307	3563.83	812	1286.11	293	258.904	59	531.012	121	39.6158	9	0.0993687	261.705	26	632.253	63	362.145	36	40.016	4	312.125	31	7214.89	717	35.5776	11.9549	11.7144	24.2116	10.0944	10.1421	28.5154
patient13	MSI-14	non-infl	center	0.336205	29.7319	10	112.845	38	104.042	35	0	0	154.862	52	4357.34	1465	0.17487	57.2229	10	205.682	36	154.462	27	0	0	274.51	48	125.65	22	0.156645	0	0	12.8051	2	52.0208	8	0	0	25.6102	4	9205.68	1442		104.513	104.513		64.8446	64.8446
patient13	MSI-15	non-infl	border	0.336205	1121.25	377	2082.03	700	508.603	171	77.2309	26	285.714	96	3215.29	1081	0.224267	1645.46	369	3063.23	687	691.076	155	111.645	25	383.353	86	49.2197	11	0.106594	76.0304	8	122.049	13	150.06	16	9.20368	1	93.6375	10	10038	1070	87.0968	9.54316	10.0117	34.6881	9.30255	9.61915	28.6599
patient13	MSI-16	non-infl	border	0.336205	963.585	324	1838.34	618	1062.02	357	118.848	40	532.213	179	2257.7	759	0.208254	1315.73	274	2703.48	563	1498.2	312	163.265	34	729.892	152	76.8307	16	0.115824	432.173	50	476.19	55	388.555	45	52.0208	6	215.686	25	6414.57	743	14.5735	12.311	11.3965	18.1597	10.1111	10.5409	26.5779
patient14	MSI-1	non-infl	center	0.336205	0	0	8.80352	3	26.8107	9	2.96118	1	6.0024	2	4934.37	1659	0.140694	0	0	14.4058	2	35.6142	5	7.20288	1	14.4058	2	213.285	30	0.178176	0	0	5.60224	1	22.409	4	0	0	0	0	9136.85	1628
patient14	MSI-2	non-infl	center	0.336205	2.96118	1	47.619	16	14.8059	5	0	0	6.0024	2	5996.4	2016	0.0887955	0	0	80.032	7	0	0	0	0	11.2045	1	180.072	16	0.245072	4.0016	1	36.8147	9	20.4082	5	0	0	4.0016	1	8160.86	2000				58.2228		58.2228	82.0811
patient14	MSI-3	non-infl	center	0.336205	2.96118	1	18.0072	6	53.6214	18	0	0	0	0	2221.69	747	0.187215	5.20208	1	32.0128	6	58.8235	11	0	0	0	0	347.339	65	0.118158	0	0	0	0	60.024	7	0	0	0	0	5770.31	682					11.7662	11.7662
patient14	MSI-4	non-infl	center	0.336205	0	0	18.0072	6	29.7319	10	0	0	6.0024	2	6615.05	2224	0.0835406	0	0	36.0144	3	60.024	5	0	0	24.0096	2	84.0336	7	0.246846	0	0	12.0048	3	20.4082	5	0	0	0	0	8981.19	2217
patient14	MSI-5	non-infl	center	0.336205	0	0	26.8107	9	12.0048	4	0	0	2.96118	1	2718.69	914	0.176337	0	0	28.4114	5	17.2069	3	0	0	5.60224	1	520.208	92	0.132047	0	0	30.4122	4	7.60304	1	0	0	0	0	6226.49	822
patient14	MSI-6	non-infl	center	0.336205	6.0024	2	35.6943	12	35.6943	12	6.0024	2	0	0	6374.15	2143	0.068039	14.8059	1	72.0288	5	104.042	7	14.8059	1	0	0	412.165	28	0.268033	3.72149	1	26.0104	7	18.8075	5	3.72149	1	0	0	7890.76	2115			625.36	110.978	137.851	84.2174	231.765
patient14	MSI-7	non-infl	center	0.336205	0	0	56.4226	19	154.862	52	20.8083	7	0	0	1142.06	384	0.246587	0	0	68.8275	17	174.47	43	24.4098	6	0	0	267.707	66	0.0590954	0	0	34.0136	2	152.061	9	16.8067	1	0	0	5382.15	318
patient14	MSI-8	non-infl	center	0.336205	12.0048	4	74.4298	25	56.4226	19	6.0024	2	2.96118	1	3798.28	1277	0.105043	0	0	104.842	11	104.842	11	0	0	9.60384	1	468.187	49	0.227409	17.607	4	61.6246	14	35.2141	8	8.80352	2	0	0	5400.16	1228	239.296		239.296	137.734		94.8032	136.334
patient14	MSI-9	non-infl	center	0.336205	0	0	44.4178	15	23.6094	8	0	0	0	0	3717.97	1250	0.118317	0	0	60.024	7	8.40336	1	0	0	0	0	652.261	77	0.206101	0	0	38.8155	8	34.0136	7	0	0	0	0	5691.48	1173
patient14	MSI-10	non-infl	border	0.336205	14.8059	5	267.707	90	199.28	67	12.0048	4	6.0024	2	2334.93	785	0.160511	18.8075	3	292.917	47	292.917	47	0	0	6.40256	1	311.325	50	0.159966	12.405	2	268.908	43	124.85	20	24.8099	4	6.40256	1	4593.84	735	81.6078	36.6671	54.6434	33.472	15.4868	21.9914	42.5269
patient14	MSI-11	non-infl	border	0.336205	6.0024	2	202.081	68	68.4274	23	2.96118	1	26.8107	9	2233.69	751	0.107966	0	0	370.548	40	120.448	13	0	0	48.0192	5	536.214	58	0.114806	17.607	2	243.697	28	87.2349	10	8.80352	1	34.8139	4	6034.41	693	281.413		281.413	49.4218		21.1113	82.539
patient14	MSI-12	non-infl	border	0.336205	56.4226	19	196.479	66	336.094	113	12.0048	4	2.96118	1	1005.2	338	0.233096	81.6326	19	257.303	60	381.753	89	8.40336	2	4.40176	1	184.474	43	0.0842743	0	0	72.0288	6	284.914	24	23.6094	2	0	0	3500.6	295		49.4043	49.4043		39.9543	38.0241
patient14	MSI-13	non-infl	border	0.336205	157.663	53	234.894	79	130.852	44	2.96118	1	44.4178	15	1888.76	635	0.107836	428.171	46	604.242	65	231.693	25	9.20368	1	102.041	11	296.919	32	0.1115	64.0256	7	125.65	14	170.468	19	0	0	36.0144	4	5398.16	602	84.865	14.6618	18.916	47.3169	16.0638	16.7606	58.1995
patient14	MSI-14	non-infl	border	0.336205	18.0072	6	116.046	39	112.845	38	8.80352	3	23.6094	8	1454.58	489	0.0903194	44.0176	4	420.168	38	276.911	25	33.2133	3	44.0176	4	354.142	32	0.0839362	24.0096	2	12.0048	1	154.862	13	0	0	48.0192	4	5446.18	457	40.3231	32.6268	27.097	70.993	26.4149	25.5631	21.3822
patient14	MSI-15	non-infl	border	0.336205	23.6094	8	258.904	87	154.862	52	12.0048	4	18.0072	6	1882.75	633	0.118027	68.0272	8	628.251	74	296.519	35	16.8067	2	16.8067	2	381.353	45	0.114808	0	0	113.245	13	148.059	17	17.607	2	34.8139	4	5122.05	588		20.242	20.242		10.5166	10.5166
patient14	MSI-16	non-infl	border	0.336205	8.80352	3	122.049	41	29.7319	10	12.0048	4	14.8059	5	2525.41	849	0.0446084	0	0	358.543	16	136.054	6	88.0352	4	44.0176	2	88.0352	4	0.115522	26.0104	3	216.487	25	34.8139	4	0	0	26.0104	3	7314.93	845	6.5427		6.5427	18.9696		18.9696	9.897
patient14	MSI-17	non-infl	border	0.336205	2.96118	1	95.2381	32	92.0368	31	2.96118	1	14.8059	5	3875.59	1303	0.0730745	0	0	164.066	12	205.282	15	0	0	27.2109	2	396.959	29	0.184099	5.60224	1	108.443	20	86.8347	16	5.60224	1	16.4066	3	6914.77	1273	396.754		396.754	52.0144		52.0144	69.185
patient14	MSI-18	non-infl	border	0.336205	2.96118	1	110.044	37	139.656	47	12.0048	4	23.6094	8	2941.58	989	0.0441648	22.8091	1	271.709	12	271.709	12	22.8091	1	68.0272	3	180.072	8	0.157024	0	0	159.264	25	222.889	35	19.2077	3	32.0128	5	6246.5	981					28.4241	22.5177
patient15	MSI-1	non-infl	border	0.336205	267.707	90	226.09	76	791.116	266	12.0048	4	0	0	1903.56	640	0.231467	384.554	89	328.531	76	1123.25	260	12.8051	3	0	0	159.664	37	0.104224	9.60384	1	0	0	56.0224	6	9.60384	1	0	0	5786.31	603		21.3316	21.4627		30.0605	30.5343	127.885
patient15	MSI-2	non-infl	border	0.336205	365.866	123	258.904	87	597.839	201	2.96118	1	0	0	2748.3	924	0.179402	679.872	122	472.189	85	1070.03	192	5.60224	1	0	0	206.082	37	0.156212	6.40256	1	12.8051	2	56.0224	9	0	0	0	0	5678.27	887		11.6121	11.7342	13.4509	17.1189	16.891	37.7846
patient15	MSI-3	non-infl	border	0.336205	321.248	108	472.989	159	907.163	305	32.7331	11	0	0	1400.96	471	0.257763	414.966	107	597.439	154	1152.06	297	38.7755	10	0	0	135.654	35	0.0775145	12.8051	1	64.0256	5	104.042	8	12.8051	1	0	0	5626.25	436		16.4413	16.3018	4.92344	17.2242	16.7943	19.0356
patient15	MSI-4	non-infl	center	0.336205	0	0	2.96118	1	0	0	0	0	0	0	6713.08	2257	0.0558939	0	0	18.0072	1	0	0	0	0	0	0	0	0	0.268707	0	0	0	0	0	0	0	0	0	0	8399.36	2257
patient15	MSI-5	non-infl	border	0.336205	190.476	64	246.899	83	246.899	83	23.6094	8	0	0	4869.15	1637	0.106459	600.24	64	768.307	82	740.296	79	76.0304	8	0	0	112.845	12	0.229154	0	0	4.40176	1	17.607	4	0	0	0	0	7091.24	1625		13.3831	13.3831		13.5616	13.5616
patient15	MSI-6	non-infl	center	0.336205	6.0024	2	14.8059	5	12.0048	4	2.96118	1	0	0	5452.18	1833	0.0824308	24.4098	2	36.4146	3	36.4146	3	12.0048	1	0	0	121.248	10	0.252799	0	0	8.0032	2	3.96158	1	0	0	0	0	7211.28	1823		152.799	152.799		31.1633	31.1633
patient15	MSI-7	non-infl	center	0.336205	6.0024	2	2.96118	1	0	0	0	0	0	0	5752.3	1934	0.0736563	27.2109	2	0	0	0	0	0	0	0	0	56.0224	4	0.248216	0	0	4.0016	1	0	0	0	0	0	0	7775.51	1930		37.4925	37.4925		42.5055	42.5055
patient15	MSI-8	non-infl	border	0.336205	228.892	77	220.088	74	220.088	74	12.0048	4	0	0	2787.11	937	0.189082	391.357	74	380.952	72	375.35	71	21.2085	4	0	0	31.6126	6	0.136104	22.0088	3	14.8059	2	22.0088	3	0	0	0	0	6838.74	931	116.138	18.2235	19.6981	100.822	18.925	19.3048	18.0684
patient15	MSI-9	non-infl	center	0.336205	12.0048	4	20.8083	7	26.8107	9	2.96118	1	0	0	6671.47	2243	0.0654623	60.024	4	108.043	7	76.0304	5	15.2061	1	0	0	124.05	8	0.270743	0	0	0	0	14.8059	4	0	0	0	0	8254.9	2235		6.64904	6.64904		115.24	115.24
patient15	MSI-10	non-infl	border	0.336205	44.4178	15	148.86	50	285.714	96	2.96118	1	2.96118	1	2138.46	719	0.198125	75.6302	15	237.295	47	476.19	94	5.20208	1	5.20208	1	55.6222	11	0.132626	0	0	22.8091	3	15.2061	2	0	0	0	0	5338.14	708		58.5671	58.5671		28.4557	28.4557
patient15	MSI-11	non-infl	center	0.336205	0	0	6.0024	2	6.0024	2	0	0	0	0	7233.69	2432	0.0396092	0	0	52.0208	2	52.0208	2	0	0	0	0	52.0208	2	0.296195	0	0	0	0	0	0	0	0	0	0	8204.08	2430
patient15	MSI-12	non-infl	border	0.336205	142.857	48	240.896	81	252.901	85	6.0024	2	0	0	2212.89	744	0.175305	262.505	46	456.182	80	440.176	77	11.6046	2	0	0	119.648	21	0.14281	14.0056	2	6.80272	1	56.0224	8	0	0	0	0	5062.02	723	413.741	20.2124	22.0782	198.306	18.5909	20.8046	65.8076
patient15	MSI-13	non-infl	center	0.336205	0	0	6.0024	2	0	0	2.96118	1	0	0	4946.38	1663	0.111172	0	0	18.0072	2	0	0	8.80352	1	0	0	98.8395	11	0.220377	0	0	0	0	0	0	0	0	0	0	7496.2	1652
patient15	MSI-14	non-infl	border	0.336205	6.0024	2	44.4178	15	110.044	37	2.96118	1	0	0	3590.08	1207	0.155301	12.8051	2	96.4386	15	218.888	34	6.40256	1	0	0	44.0176	7	0.180267	0	0	0	0	16.8067	3	0	0	0	0	6656.66	1200		108.523	108.523		25.1378	25.1378
patient15	MSI-15	non-infl	center	0.336205	0	0	0	0	0	0	0	0	0	0	6799.52	2286	0.0297431	0	0	0	0	0	0	0	0	0	0	1040.42	31	0.279576	0	0	0	0	0	0	0	0	0	0	8065.63	2255
patient15	MSI-16	non-infl	center	0.336205	0	0	2.96118	1	23.6094	8	2.96118	1	0	0	5077.23	1707	0.0539097	0	0	18.4074	1	128.051	7	18.4074	1	0	0	0	0	0.258044	0	0	0	0	3.88155	1	0	0	0	0	6611.44	1706
patient15	MSI-17	non-infl	border	0.336205	124.85	42	422.169	142	487.795	164	8.80352	3	0	0	1362.14	458	0.234043	179.272	42	606.643	142	700.68	164	12.8051	3	0	0	42.8171	10	0.10085	0	0	0	0	0	0	0	0	0	0	4441.78	448		20.4442	20.4442		15.2991	15.2991
patient15	MSI-18	non-infl	border	0.336205	160.464	54	389.636	131	538.215	181	8.80352	3	0	0	1472.19	495	0.240397	224.49	54	536.615	129	740.296	178	12.405	3	0	0	120.448	29	0.0934424	0	0	21.2085	2	32.0128	3	0	0	0	0	4985.99	466		27.9107	27.9107		15.4895	15.4895
patient15	MSI-19	non-infl	border	0.336205	41.6166	14	160.464	54	136.855	46	12.0048	4	0	0	3518.69	1183	0.124067	112.845	14	420.168	52	346.539	43	32.413	4	0	0	241.697	30	0.197161	0	0	10.004	2	15.2061	3	0	0	0	0	5847.94	1153		48.6061	48.6061		12.7699	12.7699
patient16	MSI-1	non-infl	border	0.336205	603.842	203	1261.3	424	339.096	114	6.0024	2	324.21	109	1609.04	541	0.264214	768.307	203	1604.64	424	423.769	112	7.60304	2	404.962	107	15.2061	4	0.0652421	0	0	0	0	30.8123	2	0	0	30.8123	2	8231.29	537		10.4115	10.4115		10.3609	10.3609
patient16	MSI-2	non-infl	border	0.336205	270.508	91	600.64	202	95.2381	32	0	0	211.285	71	1365.35	459	0.277163	328.131	91	710.684	197	115.646	32	0	0	223.689	62	36.0944	10	0.0547551	0	0	92.0368	5	0	0	0	0	164.066	9	8199.28	449		18.871	18.871		15.2448	15.2448
patient16	MSI-3	non-infl	border	0.336205	74.4298	25	437.375	147	110.044	37	0	0	104.042	35	1713.09	576	0.243029	98.8395	24	555.422	135	135.654	33	0	0	119.248	29	32.8131	8	0.0802396	12.405	1	149.66	12	48.0192	4	0	0	76.0304	6	7078.83	568		15.3783	21.6032	228.98	25.4941	25.7271	56.5329
patient16	MSI-4	non-infl	border	0.336205	139.656	47	877.551	295	856.743	288	12.0048	4	300.4	101	2230.89	750	0.229343	191.677	44	1251.3	287	1234.09	283	17.607	4	432.173	99	82.8331	19	0.106686	28.0112	3	76.0304	8	48.0192	5	0	0	18.8075	2	6850.74	731	217.877	31.021	29.8308	61.6713	15.4708	17.2091	89.8666
patient16	MSI-5	non-infl	border	0.336205	2263.31	761	1641.86	552	776.31	261	18.0072	6	86.4346	29	1745.9	587	0.249306	2919.97	728	2085.63	520	830.332	207	24.0096	6	96.4386	24	92.437	23	0.0866173	380.952	33	369.348	32	624.25	54	0	0	56.0224	5	6510.6	564	11.7203	6.6973	6.64158	14.1359	12.6502	12.5799	117.562
patient16	MSI-6	non-infl	border
patient16	MSI-7	non-infl	border
patient16	MSI-8	non-infl	center	0.336205	2.96118	1	20.8083	7	0	0	0	0	14.8059	5	6751.9	2270	0.0285568	35.2141	1	72.0288	2	0	0	0	0	0	0	280.112	8	0.307649	0	0	16.4066	5	0	0	0	0	16.4066	5	7352.54	2262					5.82979	5.82979
patient16	MSI-9	non-infl	border	0.336205	92.0368	31	809.124	272	282.513	95	2.96118	1	118.848	40	2450.98	824	0.19408	159.664	31	1380.95	268	472.189	92	5.20208	1	180.472	35	56.8227	11	0.130993	0	0	30.4122	4	22.8091	3	0	0	38.0152	5	6206.48	813		21.846	21.846		8.21261	8.07682
patient16	MSI-10	non-infl	border
patient16	MSI-11	non-infl	border	0.336205	776.31	261	1136.05	382	1392.16	468	12.0048	4	276.511	93	2706.68	910	0.189568	1229.29	233	1783.11	338	2173.27	412	21.2085	4	342.937	65	31.6126	6	0.144286	194.078	28	304.922	44	388.155	56	0	0	194.078	28	6266.51	904	19.6792	8.80885	8.99516	28.494	10.5221	10.7702	16.2027
patient16	MSI-12	non-infl	border
patient16	MSI-13	non-infl	border
patient16	MSI-14	non-infl	border
patient16	MSI-15	non-infl	center	0.336205	0	0	107.243	36	86.4346	29	0	0	47.619	16	8146.86	2739	0.0331727	0	0	391.757	13	452.181	15	0	0	120.048	4	331.733	11	0.30141	0	0	76.4306	23	46.4186	14	0	0	39.8159	12	9044.02	2726
patient17	MSI-1	non-infl	border	0.336205	8.80352	3	124.85	42	258.904	87	71.2285	24	0	0	3132.01	1053	0.133804	22.409	3	291.317	39	500.2	67	22.409	3	0	0	97.2389	13	0.176731	0	0	16.8067	3	113.245	20	118.848	21	0	0	5884.75	1040
patient17	MSI-2	non-infl	border	0.334047	0	0	12.0048	4	78.0312	26	18.0072	6	0	0	2469.79	825	0.137267	0	0	29.2117	4	182.073	25	0	0	0	0	64.0256	9	0.138327	0	0	0	0	7.20288	1	44.0176	6	0	0	5898.36	816
patient17	MSI-3	non-infl	border	0.336205	0	0	0	0	41.6166	14	12.0048	4	0	0	1308.92	440	0.224891	0	0	0	0	62.425	14	8.80352	2	0	0	40.016	9	0.0648261	0	0	0	0	0	0	30.8123	2	0	0	6646.66	431
patient17	MSI-4	non-infl	center	0.336205	0	0	14.8059	5	89.2357	30	178.471	60	0	0	2543.02	855	0.16582	0	0	30.012	5	180.872	30	24.0096	4	0	0	24.0096	4	0.160266	0	0	0	0	0	0	349.34	56	0	0	5310.12	851
patient17	MSI-5	non-infl	border	0.336205	0	0	2.96118	1	38.6555	13	6.0024	2	0	0	589.036	198	0.289413	0	0	3.44138	1	44.8179	13	0	0	0	0	17.2069	5	0.0379311	0	0	0	0	0	0	52.0208	2	0	0	5090.04	193
patient17	MSI-6	non-infl	border	0.335645	0	0	2.96118	1	8.80352	3	0	0	0	0	3140.22	1054	0.136713	0	0	7.20288	1	22.0088	3	0	0	0	0	7.20288	1	0.146553	0	0	0	0	0	0	0	0	0	0	7185.27	1053
patient17	MSI-7	non-infl	border	0.336205	0	0	0	0	14.8059	5	318.247	107	0	0	2573.03	865	0.208675	0	0	0	0	19.2077	4	138.856	29	0	0	48.0192	10	0.125027	0	0	0	0	8.0032	1	624.25	78	0	0	6838.74	855
patient17	MSI-8	non-infl	border	0.33508	0	0	6.0024	2	24.0096	8	8.80352	3	0	0	1868.35	626	0.189977	0	0	10.4042	2	36.8147	7	0	0	0	0	15.6062	3	0.127559	0	0	0	0	8.0032	1	23.6094	3	0	0	4885.95	623
patient17	MSI-9	non-infl	border	0.336205	2.96118	1	29.7319	10	145.658	49	62.425	21	0	0	1909.56	642	0.224746	4.40176	1	44.4178	10	213.685	48	17.607	4	0	0	35.6142	8	0.104647	0	0	0	0	9.60384	1	162.465	17	0	0	6058.42	634
patient17	MSI-10	non-infl	center	0.336205	0	0	0	0	8.80352	3	12.0048	4	0	0	5452.18	1833	0.0419105	0	0	0	0	72.0288	3	0	0	0	0	24.0096	1	0.27461	0	0	0	0	0	0	14.4058	4	0	0	6667.47	1831
patient17	MSI-11	non-infl	center	0.336205	2.96118	1	6.0024	2	35.6943	12	178.471	60	0	0	3973.75	1336	0.124297	8.0032	1	16.0064	2	96.4386	12	16.0064	2	0	0	8.0032	1	0.179764	0	0	0	0	0	0	322.529	58	0	0	7426.57	1335
patient17	MSI-12	non-infl	border	0.336205	0	0	38.6555	13	92.0368	31	44.4178	15	0	0	1421.77	478	0.239001	0	0	54.4218	13	129.652	31	4.0016	1	0	0	25.2101	6	0.0828314	0	0	0	0	0	0	168.868	14	0	0	5698.28	472
patient17	MSI-13	non-infl	center	0.336205	0	0	44.4178	15	41.6166	14	20.8083	7	0	0	3301.56	1110	0.132161	0	0	113.645	15	98.4394	13	52.0208	7	0	0	7.60304	1	0.178925	0	0	0	0	5.60224	1	0	0	0	0	6198.08	1109
patient17	MSI-14	non-infl	center	0.254994	0	0	3.92157	1	3.92157	1	11.6046	3	0	0	5639.46	1438	0.0348241	0	0	0	0	28.8115	1	0	0	0	0	56.0224	2	0.214496	0	0	4.80192	1	0	0	14.0056	3	0	0	6694.68	1436
patient17	MSI-15	non-infl	center	0.336205	0	0	6.0024	2	14.8059	5	83.2333	28	0	0	5261.7	1769	0.0573978	0	0	34.8139	2	68.0272	4	17.607	1	0	0	34.8139	2	0.267287	0	0	0	0	3.72149	1	100.84	27	0	0	6611.04	1767
patient17	MSI-16	non-infl	center	0.336205	0	0	0	0	6.0024	2	466.987	157	0	0	4586.63	1542	0.0523486	0	0	0	0	38.0152	2	19.2077	1	0	0	76.0304	4	0.247966	0	0	0	0	0	0	629.052	156	0	0	6202.48	1538
patient17	MSI-17	non-infl	center	0.336205	0	0	12.0048	4	26.8107	9	98.0392	33	0	0	4494.2	1511	0.0580508	0	0	68.0272	4	136.054	8	17.2069	1	0	0	52.0208	3	0.231276	0	0	0	0	4.40176	1	138.455	32	0	0	6520.21	1508
patient18	MSI-1	non-infl	border	0.336205	44.4178	15	1168.87	393	89.2357	30	2.96118	1	199.28	67	3016.01	1014	0.158334	88.4354	14	2406.16	381	176.871	28	6.40256	1	277.711	44	31.6126	5	0.143712	6.80272	1	83.6335	12	14.0056	2	0	0	160.064	23	7020.81	1009		55.3719	59.4662	31.8213	15.7784	15.5401	117.059
patient18	MSI-2	non-infl	border	0.336205	154.862	52	1558.62	524	600.64	202	0	0	728.691	245	1713.09	576	0.241495	211.285	51	2041.62	493	774.31	187	0	0	943.978	228	16.4066	4	0.0936993	10.8043	1	330.932	31	160.064	15	0	0	181.273	17	6106.44	572		18.4952	18.29	20.1516	10.0387	10.2038	30.9978
patient18	MSI-3	non-infl	center	0.336205	0	0	118.848	40	0	0	0	0	71.2285	24	5832.73	1961	0.140543	0	0	113.645	16	0	0	0	0	120.848	17	163.665	23	0.187812	0	0	127.651	24	0	0	0	0	37.2149	7	10318.9	1938
patient18	MSI-4	non-infl	center	0.336205	0	0	112.845	38	14.8059	5	0	0	83.2333	28	7792.72	2620	0.0872498	0	0	92.0368	8	11.6046	1	0	0	206.483	18	309.324	27	0.247266	0	0	121.248	30	16.0064	4	0	0	40.4162	10	10470.6	2589
patient18	MSI-5	non-infl	center	0.336205	0	0	95.2381	32	0	0	0	0	41.6166	14	4800.72	1614	0.172444	0	0	98.4394	17	0	0	0	0	58.0232	10	121.649	21	0.160161	0	0	93.6375	15	0	0	0	0	24.8099	4	9939.98	1592
patient18	MSI-6	non-infl	border	0.336205	232.093	78	1513.81	509	297.439	100	0	0	484.994	163	2001.6	673	0.210973	364.946	77	2365.35	499	432.173	91	0	0	744.298	157	4.80192	1	0.115307	8.80352	1	86.8347	10	80.032	9	0	0	52.0208	6	5802.32	669		19.399	19.55	179.615	9.4777	9.79486	118.629
patient18	MSI-7	non-infl	center	0.336205	2.96118	1	71.2285	24	14.8059	5	0	0	29.7319	10	4964.39	1669	0.163537	6.0024	1	104.042	17	18.4074	3	0	0	48.0192	8	61.2245	10	0.169748	0	0	40.016	7	11.6046	2	0	0	11.6046	2	9773.51	1659					24.0004	24.0004
patient18	MSI-8	non-infl	center	0.336205	6.0024	2	443.377	149	118.848	40	0	0	18.0072	6	6570.23	2209	0.10517	19.2077	2	844.338	89	237.695	25	0	0	48.0192	5	180.472	19	0.229106	0	0	261.705	60	65.6262	15	0	0	4.40176	1	9559.02	2190		584.368	584.368		16.4079	8.43771
patient18	MSI-9	non-infl	center	0.336205	0	0	130.852	44	12.0048	4	0	0	47.619	16	6965.99	2342	0.0955863	0	0	209.284	20	0	0	0	0	125.65	12	240.496	23	0.240179	0	0	100.04	24	16.8067	4	0	0	16.8067	4	9655.46	2319
patient18	MSI-10	non-infl	center	0.336205	20.8083	7	458.183	154	205.282	69	2.96118	1	80.4322	27	5811.92	1954	0.116081	34.4138	4	921.569	107	370.548	43	8.80352	1	146.459	17	103.241	12	0.214064	14.0056	3	219.688	47	121.649	26	0	0	46.8187	10	9062.82	1940	33.7834	70.989	33.1941	31.773	25.1959	13.372	72.2108
patient18	MSI-11	non-infl	border	0.336205	116.046	39	1635.85	550	178.471	60	0	0	386.675	130	2218.89	746	0.215051	181.273	39	2501.8	538	237.295	51	0	0	571.829	123	158.063	34	0.117806	0	0	102.041	12	76.0304	9	0	0	52.0208	6	6042.42	712		23.0225	23.0225		9.18315	9.18315
patient18	MSI-12	non-infl	center	0.336205	0	0	166.467	56	38.6555	13	0	0	35.6943	12	6144.86	2066	0.118535	0	0	168.868	20	68.0272	8	0	0	68.0272	8	134.854	16	0.214128	0	0	168.067	36	23.2093	5	0	0	14.0056	3	9573.83	2050
patient18	MSI-13	non-infl	border	0.336205	107.243	36	1579.43	531	154.862	52	0	0	440.176	148	880.352	296	0.246975	145.658	36	2121.65	524	186.074	46	0	0	554.622	137	52.8211	13	0.0605265	0	0	116.046	7	84.0336	5	0	0	181.673	11	4641.86	281		36.5804	36.5804		16.0033	12.3677
patient18	MSI-14	non-infl	border	0.336205	458.183	154	2691.88	905	1713.09	576	12.0048	4	1302.92	438	1484.19	499	0.259477	585.834	152	3333.73	865	2123.65	551	15.6062	4	1630.25	423	119.648	31	0.0755905	26.4106	2	516.206	39	330.532	25	0	0	198.479	15	6178.47	467	392.02	15.2045	15.5943	30.7589	10.2694	10.057	14.8971
patient18	MSI-15	non-infl	border	0.336205	987.595	332	2453.78	825	252.901	85	6.0024	2	437.375	147	499.8	168	0.262405	1265.31	332	3124.85	820	304.922	80	7.60304	2	499.4	131	19.2077	5	0.0523566	0	0	96.0384	5	96.0384	5	0	0	305.722	16	3113.25	163		10.2131	10.2131		13.564	13.564
patient18	MSI-16	non-infl	border	0.336205	981.593	330	3756.62	1263	2114.85	711	35.6943	12	217.287	73	3575.19	1202	0.189306	1727.49	327	6518.61	1234	3555.02	673	63.2253	12	343.337	65	48.0192	9	0.139111	21.6086	3	208.483	29	273.309	38	0	0	56.0224	8	8539.82	1188	213.709	9.26657	9.88041	13.9999	7.96812	7.73202	52.0951
patient18	MSI-17	non-infl	border
patient19	MSI-1	non-infl	border	0.336205	56.4226	19	26.8107	9	38.6555	13	0	0	0	0	767.507	258	0.288182	66.0264	19	31.2125	9	45.2181	13	0	0	0	0	138.856	40	0.0372433	0	0	0	0	0	0	0	0	0	0	5854.34	218		25.3504	25.3504		44.2673	44.2673
patient19	MSI-2	non-infl	center	0.336205	0	0	0	0	2.96118	1	0	0	0	0	5535.41	1861	0.137736	0	0	0	0	7.20288	1	0	0	0	0	348.539	48	0.198469	0	0	0	0	0	0	0	0	0	0	9134.85	1813
patient19	MSI-3	non-infl	center	0.336205	0	0	8.80352	3	0	0	0	0	0	0	3310.48	1113	0.207417	0	0	14.4058	3	0	0	0	0	0	0	173.669	36	0.128037	0	0	0	0	0	0	0	0	0	0	8411.76	1077
patient19	MSI-4	non-infl	center	0.336205	0	0	6.0024	2	0	0	0	0	0	0	4717.49	1586	0.154042	0	0	12.8051	2	0	0	0	0	0	0	149.26	23	0.182052	0	0	0	0	0	0	0	0	0	0	8585.43	1563
patient19	MSI-5	non-infl	border	0.308996	0	0	0	0	0	0	0	0	3.2413	1	2533.81	783	0.177855	0	0	0	0	0	0	0	0	5.60224	1	84.4338	15	0.12824	0	0	0	0	0	0	0	0	0	0	5990.4	768
patient19	MSI-6	non-infl	center	0.336205	0	0	0	0	2.96118	1	0	0	0	0	4645.86	1562	0.120291	0	0	0	0	8.40336	1	0	0	0	0	224.49	27	0.215914	0	0	0	0	0	0	0	0	0	0	7109.24	1535
patient19	MSI-7	non-infl	border	0.336205	222.889	75	18.0072	6	493.797	166	0	0	0	0	597.839	201	0.279832	264.506	74	14.4058	4	568.227	159	0	0	0	0	110.844	31	0.0549425	18.0072	1	36.4146	2	128.051	7	0	0	0	0	3094.04	170		13.7279	13.8728	331.666	73.2186	73.1489	130.788
patient19	MSI-8	non-infl	center	0.336205	0	0	0	0	0	0	0	0	0	0	4080.83	1372	0.165704	0	0	0	0	0	0	0	0	0	0	144.858	24	0.170438	0	0	0	0	0	0	0	0	0	0	7909.16	1348
patient19	MSI-9	non-infl	border	0.336205	32.7331	11	44.4178	15	116.046	39	0	0	8.80352	3	2468.59	830	0.227688	48.4194	11	66.0264	15	166.867	38	0	0	13.2053	3	395.358	90	0.107537	0	0	0	0	9.20368	1	0	0	0	0	6882.75	740		36.2813	36.2813		48.4282	48.4282
patient19	MSI-10	non-infl	center	0.336205	0	0	0	0	0	0	0	0	0	0	3248.02	1092	0.124845	0	0	0	0	0	0	0	0	0	0	48.0192	6	0.206935	0	0	0	0	0	0	0	0	0	0	5248.1	1086
patient19	MSI-11	non-infl	center	0.336205	2.96118	1	2.96118	1	23.6094	8	0	0	0	0	3477.03	1169	0.186613	5.20208	1	5.20208	1	37.615	7	0	0	0	0	155.262	29	0.149528	0	0	0	0	6.80272	1	0	0	0	0	7623.85	1140					115.608	115.608
patient19	MSI-12	non-infl	border	0.336205	303.401	102	258.904	87	464.186	156	0	0	50.4202	17	1442.58	485	0.275654	370.028	102	315.726	87	565.826	156	0	0	61.6246	17	214.086	59	0.0565586	0	0	0	0	0	0	0	0	0	0	7531.01	426		16.5349	16.5349		18.9269	18.9269
patient19	MSI-13	non-infl	center	0.336205	83.2333	28	35.6943	12	29.7319	10	0	0	2.96118	1	2507.4	843	0.230282	121.649	28	52.0208	12	30.4122	7	0	0	4.40176	1	147.659	34	0.105476	0	0	0	0	28.4114	3	0	0	0	0	7671.07	809		21.9109	21.9109		40.318	40.318
patient19	MSI-14	non-infl	border	0.336205	6.0024	2	2.96118	1	62.425	21	0	0	0	0	1698.28	571	0.163153	12.405	2	6.0024	1	128.852	21	0	0	0	0	159.264	26	0.111627	0	0	0	0	0	0	0	0	0	0	4881.95	545		79.2937	79.2937		116.508	116.508
patient19	MSI-15	non-infl	border	0.336205	83.2333	28	107.243	36	261.705	88	0	0	35.6943	12	1166.07	392	0.26462	105.642	28	136.054	36	317.327	84	0	0	45.2181	12	117.247	31	0.0559054	0	0	0	0	72.0288	4	0	0	0	0	6458.58	361		35.4627	35.4627		40.1776	40.1776
patient19	MSI-16	non-infl	border	0.336205	273.709	92	56.4226	19	101.24	34	0	0	0	0	1041.22	350	0.258336	348.539	90	73.6294	19	131.653	34	0	0	0	0	143.257	37	0.042608	48.0192	2	0	0	0	0	0	0	0	0	7346.94	313	30.8524	13.1045	13.2782		55.5601	56.5696
patient20	MSI-1	infl	center	0.336205	315.286	106	648.259	218	1635.85	550	71.2285	24	6.0024	2	3313.45	1114	0.168948	528.211	89	1106.84	187	2758.3	466	112.445	19	6.0024	1	266.507	45	0.165934	102.441	17	186.875	31	508.203	84	30.012	5	6.0024	1	6442.18	1069	50.6155	17.3082	17.0098	27.1966	19.2698	17.7492	27.2763
patient20	MSI-2	infl	center	0.336205	2751.1	925	1350.54	454	791.116	266	53.6214	18	0	0	725.89	244	0.279553	3276.51	916	1545.42	432	869.148	243	64.4258	18	0	0	468.587	131	0.0170657	520.208	9	1288.52	22	1348.54	23	0	0	0	0	6622.65	113	29.4199	8.1363	8.15859	18.9809	29.0703	28.888	25.7605
patient20	MSI-3	infl	center	0.336205	1293.72	435	678.271	228	957.583	322	38.6555	13	0	0	1814.33	610	0.246872	1713.49	423	907.163	224	1231.29	304	44.4178	11	0	0	60.8243	15	0.0820119	146.459	12	48.0192	4	219.288	18	24.4098	2	0	0	7254.9	595	31.1479	8.63672	8.56343	85.8269	21.067	20.2306	56.1429
patient20	MSI-4	infl	center	0.336205	1971.99	663	1299.72	437	2983.31	1003	142.857	48	0	0	3438.38	1156	0.208444	2892.76	603	1890.36	394	3972.39	828	187.275	39	0	0	685.874	143	0.12125	496.198	60	354.542	43	1443.38	175	76.0304	9	0	0	8354.54	1013	23.6233	8.90049	8.82603	36.9322	18.7441	17.5675	22.7698
patient20	MSI-5	infl	center	0.336205	386.675	130	350.98	118	1142.06	384	214.086	72	0	0	1644.66	553	0.28368	444.178	126	405.362	115	1325.33	376	253.701	72	0	0	352.501	100	0.052525	76.0304	4	56.0224	3	152.061	8	0	0	0	0	8623.45	453	109.077	19.3238	19.7111	83.269	38.3401	36.9698	95.532
patient20	MSI-6	infl	center	0.336205	514.606	173	1076.83	362	1615.05	543	133.653	45	0	0	1731.09	582	0.263021	650.26	171	1345.74	354	2003.6	527	163.665	43	0	0	140.856	37	0.0722214	27.611	2	112.045	8	221.689	16	27.611	2	0	0	7547.02	545	56.9316	14.3884	14.397	26.6243	14.2825	14.1414	13.6452
patient20	MSI-7	infl	center	0.336205	318.247	107	1103.64	371	832.733	280	95.2381	32	0	0	2459.78	827	0.192215	306.923	59	858.343	165	624.25	120	109.244	21	0	0	48.0192	9	0.142279	337.335	48	1447.78	206	1124.45	160	77.2309	11	0	0	5750.3	818	16.8535	21.5717	18.6619	13.5763	23.2795	18.6044	19.0135
patient20	MSI-8	infl	center	0.336205	627.451	211	562.225	189	4470.59	1503	116.046	39	0	0	2076.03	698	0.245025	767.107	188	677.471	166	5044.42	1236	138.856	34	0	0	404.162	99	0.0911163	252.501	23	252.501	23	2930.37	267	56.0224	5	0	0	6574.63	599	41.4467	16.1274	15.7394	41.9314	19.7351	19.3845	15.8624
patient20	MSI-9	infl	border	0.245102	269.308	66	1387.35	340	799.52	196	611.845	150	0	0	2154.06	528	0.0818575	572.229	47	2040.02	167	404.162	33	904.362	74	0	0	36.8147	3	0.102549	185.274	19	1687.07	173	1589.44	163	740.296	76	0	0	5118.05	525	24.2517	18.2156	16.1083	12.7485	32.5417	26.7723	10.5752
patient20	MSI-10	infl	border	0.336205	401.361	135	1172.07	394	1168.87	393	92.0368	31	0	0	2873.15	966	0.13192	456.182	60	909.564	120	712.285	94	90.8363	12	0	0	234.894	31	0.200435	374.15	75	1366.95	274	1491.8	299	94.8379	19	0	0	4665.87	935	20.6139	25.9057	17.8234	16.9435	22.6853	16.1062	16.1666
patient20	MSI-11	infl	border	0.336205	1186.87	399	1326.53	446	1677.47	564	95.2381	32	0	0	1166.07	392	0.238135	1486.59	354	1553.82	370	1809.92	431	100.84	24	0	0	67.2269	16	0.0900847	500.2	45	844.338	76	1476.19	133	88.0352	8	0	0	4173.67	376	27.2873	11.5794	11.6098	17.1707	17.8684	17.0731	14.2488
patient20	MSI-12	infl	border	0.336205	1139.26	383	1088.44	366	1484.19	499	86.4346	29	0	0	1296.92	436	0.198735	1539.82	306	1373.75	273	1549.82	308	85.6343	17	0	0	55.2221	11	0.0818408	940.376	77	1136.45	93	2333.73	191	146.459	12	0	0	5194.08	425	15.4227	10.4444	10.7833	27.8565	18.9741	18.8268	22.6469
patient20	MSI-13	infl	border	0.336205	514.606	173	380.712	128	865.546	291	20.8083	7	0	0	648.259	218	0.137209	1217.29	167	765.106	105	1705.48	234	52.0208	7	0	0	131.252	18	0.0400217	148.059	6	576.23	23	1424.57	57	0	0	0	0	4998	200	72.2782	12.453	12.268	28.5008	20.1692	18.7914	37.3809
patient21	MSI-1	infl	border	0.336205	0	0	35.6943	12	6.0024	2	0	0	2.96118	1	999.2	336	0.29013	0	0	34.4538	10	3.44138	1	0	0	3.44138	1	62.0248	18	0.0430845	0	0	48.0192	2	23.2093	1	0	0	0	0	7378.95	318
patient21	MSI-2	infl	border	0.336205	32.7331	11	12.0048	4	32.7331	11	0	0	35.6943	12	1835.13	617	0.240787	41.6166	10	16.8067	4	45.6182	11	0	0	45.6182	11	83.2333	20	0.0934269	10.8043	1	0	0	0	0	0	0	10.8043	1	6390.56	597		26.1205	39.2254		75.9337	88.1709
patient21	MSI-3	infl	border	0.336205	89.2357	30	624.65	210	493.797	166	0	0	101.24	34	1397.76	470	0.262707	114.046	30	791.917	208	589.836	155	0	0	121.649	32	26.8107	7	0.0733062	0	0	27.2109	2	150.06	11	0	0	27.2109	2	6314.53	463		41.9143	41.9143		17.6496	17.6496
patient21	MSI-4	infl	border
patient21	MSI-5	infl	border	0.336205	68.4274	23	222.889	75	345.018	116	0	0	116.046	39	797.119	268	0.285188	80.8323	23	238.495	68	375.19	107	0	0	119.248	34	3.52141	1	0.050074	0	0	140.056	7	180.072	9	0	0	100.04	5	5330.13	267		38.4945	38.4945		39.1253	39.1253
patient21	MSI-6	infl	border	0.336205	187.275	63	1070.83	360	502.601	169	0	0	77.2309	26	1177.67	396	0.264272	230.892	61	1286.51	340	590.236	156	0	0	72.0288	19	0	0	0.0646941	30.8123	2	309.324	20	200.88	13	0	0	108.043	7	6122.45	396
patient21	MSI-7	infl	border
patient21	MSI-8	infl	center	0.336205	0	0	92.0368	31	32.7331	11	0	0	98.0392	33	4639.86	1560	0.108948	0	0	156.062	17	72.0288	8	0	0	247.699	27	137.655	15	0.221885	0	0	63.2253	14	13.6054	3	0	0	27.2109	6	6963.18	1545
patient21	MSI-9	infl	center
patient21	MSI-10	infl	center	0.336205	0	0	38.6555	13	23.6094	8	0	0	214.086	72	5752.3	1934	0.0594432	0	0	52.0208	3	16.8067	1	0	0	724.29	43	184.874	11	0.272397	0	0	36.6947	10	25.6102	7	0	0	106.443	29	7044.82	1919
patient21	MSI-11	infl	center	0.336205	2.96118	1	74.4298	25	148.86	50	0	0	395.598	133	5799.92	1950	0.10702	9.20368	1	168.067	18	354.942	38	0	0	1084.03	116	48.0192	5	0.223052	0	0	31.2125	7	53.6214	12	0	0	76.0304	17	8684.27	1937					45.1158	45.1158
patient21	MSI-12	infl	center	0.336205	12.0048	4	252.901	85	83.2333	28	0	0	666.266	224	5318.13	1788	0.113022	35.2141	4	716.286	81	194.478	22	0	0	1911.16	216	132.853	15	0.219924	0	0	18.0072	4	27.2109	6	0	0	36.4146	8	8048.42	1770		135.338	135.338		24.8378	24.8378
patient21	MSI-13	infl	center
patient21	MSI-14	infl	border	0.336205	50.4202	17	148.86	50	404.562	136	0	0	398.559	134	856.743	288	0.265669	60.4242	16	184.474	49	447.779	119	0	0	466.587	124	15.2061	4	0.0478269	20.8083	1	20.8083	1	355.342	17	0	0	209.284	10	5938.38	284		66.1391	73.5007	312.905	65.7096	66.0055	27.0962
patient21	MSI-15	infl	border	0.336205	211.285	71	419.368	141	981.593	330	0	0	139.656	47	945.978	318	0.281592	238.095	67	447.379	126	1054.82	297	0	0	134.854	38	28.4114	8	0.0526784	76.0304	4	284.914	15	628.251	33	0	0	172.069	9	5886.35	310	56.7879	20.8176	19.8701	19.418	21.6185	21.3569	17.0657
patient21	MSI-16	infl	center	0.336205	20.8083	7	136.855	46	184.474	62	2.96118	1	104.042	35	8170.47	2747	0.00624225	0	0	0	0	320.128	2	160.064	1	160.064	1	640.256	4	0.310933	22.409	7	148.059	46	192.877	60	0	0	109.244	34	8812.32	2740	22.0493		22.0493	30.2288		30.2288	21.2457
patient21	MSI-17	infl	border	0.336205	318.247	107	663.465	223	844.738	284	0	0	431.373	145	981.593	330	0.261735	366.947	96	806.322	211	901.561	236	0	0	443.377	116	3.80152	1	0.0718075	153.261	11	167.267	12	668.267	48	0	0	404.162	29	4581.83	329	108.85	23.222	21.0517	98.1851	29.3335	30.7989	53.8925
patient22	MSI-1	infl	center	0.336205	2.96118	1	77.2309	26	62.425	21	0	0	62.425	21	8001.2	2690	0.0336228	0	0	120.048	4	88.0352	3	0	0	148.059	5	148.059	5	0.301608	3.32133	1	72.8291	22	59.6238	18	0	0	53.2213	16	8898.76	2684				50.8843		50.8843	74.0797
patient22	MSI-2	infl	border	0.336205	8.80352	3	499.8	168	285.714	96	0	0	1109.24	373	5157.66	1734	0.14466	20.8083	3	912.365	132	476.19	69	0	0	1852.74	268	117.647	17	0.191154	0	0	188.475	36	141.256	27	0	0	549.42	105	8982.39	1717		15.37	15.37		16.0687	16.0687
patient22	MSI-3	infl	border	0.336205	107.243	36	538.215	181	2129.65	716	18.0072	6	749.5	252	5577.03	1875	0.161424	204.482	33	1009.6	163	4281.71	691	6.0024	1	1387.76	224	272.509	44	0.174782	17.2069	3	102.841	18	142.857	25	28.4114	5	160.064	28	10475.8	1831	26.1794	30.061	26.1813	46.5791	17.7662	18.0865	81.7286
patient22	MSI-4	infl	center	0.336205	6.0024	2	136.855	46	86.4346	29	8.80352	3	234.894	79	5755.5	1935	0.134465	7.60304	1	178.471	24	141.256	19	0	0	424.17	57	89.2357	12	0.201412	4.80192	1	109.244	22	49.6198	10	14.8059	3	109.244	22	9547.42	1923			182.372	21.4724	124.133	38.0369	38.5312
patient22	MSI-5	infl	center	0.336205	2.96118	1	187.275	63	86.4346	29	0	0	178.471	60	7492.6	2519	0.126174	8.0032	1	340.936	43	150.46	19	0	0	293.317	37	134.854	17	0.210032	0	0	95.2381	20	47.619	10	0	0	109.644	23	11912.4	2502					26.6123	26.6123
patient22	MSI-6	infl	border	0.336205	20.8083	7	318.247	107	707.883	238	0	0	978.391	329	3411.6	1147	0.216329	32.413	7	471.389	102	1016.81	220	0	0	1423.77	308	166.467	36	0.119684	0	0	40.016	5	150.46	18	0	0	175.27	21	9282.91	1111		125.853	125.853		23.7036	23.7036
patient22	MSI-7	infl	center	0.336205	0	0	187.275	63	47.619	16	716.687	241	217.287	73	6091.64	2048	0.118276	0	0	236.895	28	110.044	13	16.8067	2	372.149	44	354.942	42	0.217865	0	0	160.464	35	13.6054	3	1096.84	239	133.253	29	9207.68	2006
patient22	MSI-8	infl	center	0.336205	2.96118	1	205.282	69	80.4322	27	0	0	157.663	53	8075.23	2715	0.0379301	26.4106	1	212.085	8	80.032	3	0	0	316.527	12	263.705	10	0.297522	0	0	204.882	61	80.8323	24	0	0	137.655	41	9091.64	2705					117.838	38.8252
patient22	MSI-9	infl	border	0.336205	18.0072	6	228.892	77	464.186	156	0	0	672.269	226	2373.35	798	0.23554	25.6102	6	322.529	76	585.834	138	0	0	857.543	202	34.0136	8	0.0952441	0	0	10.4042	1	188.876	18	0	0	252.101	24	8295.32	790		48.2403	48.2403		25.4251	25.4251
patient22	MSI-10	infl	center	0.336205	2.96118	1	303.401	102	95.2381	32	2.96118	1	104.042	35	10392.6	3494	0.0407954	0	0	712.285	29	100.04	4	0	0	464.186	19	124.05	5	0.29541	3.40136	1	247.299	73	94.8379	28	3.40136	1	54.0216	16	11810.7	3489				35.1249		35.1249	45.3451
patient22	MSI-11	infl	border	0.336205	23.6094	8	425.37	143	788.315	265	2.96118	1	600.64	202	2644.26	889	0.235738	34.0136	8	581.032	137	1073.23	253	0	0	733.894	173	55.2221	13	0.100467	0	0	60.024	6	119.248	12	10.004	1	288.515	29	8719.49	876		86.7438	86.7438		11.8114	11.8114
patient22	MSI-12	infl	border	0.336205	8.80352	3	208.083	70	214.086	72	0	0	493.797	166	4286.11	1441	0.183704	16.4066	3	310.124	57	250.5	46	0	0	696.679	128	98.0392	18	0.151921	0	0	85.6343	13	171.269	26	0	0	250.1	38	9366.55	1423		179.618	179.618		8.10304	8.10304
patient22	MSI-13	infl	center	0.336205	0	0	172.469	58	139.656	47	0	0	95.2381	32	10648.3	3580	0.047485	0	0	252.901	12	148.059	7	0	0	231.693	11	444.178	21	0.288438	0	0	159.664	46	138.856	40	0	0	72.8291	21	12338.9	3559
patient22	MSI-14	infl	border	0.336205	6.0024	2	279.712	94	535.414	180	0	0	541.417	182	3316.41	1115	0.220832	9.20368	2	375.75	83	615.846	136	0	0	679.072	150	815.126	180	0.115373	0	0	95.2381	11	381.353	44	0	0	277.311	32	8103.24	935		160.836	160.836		12.4255	12.4255
patient22	MSI-15	infl	border	0.336205	35.6943	12	490.596	165	202.081	68	0	0	383.713	129	4178.87	1405	0.199343	44.0176	9	722.289	144	210.884	42	0	0	476.19	95	567.027	113	0.136319	22.0088	3	154.062	21	190.876	26	0	0	249.3	34	9477.79	1292	7.34248	57.6717	45.0894	73.6653	22.8441	27.7916	121.848
patient23	MSI-1	infl	border	0.336205	6.0024	2	38.6555	13	1183.67	398	8.80352	3	0	0	794.318	267	0.299298	6.80272	2	43.6174	13	1272.91	381	10.004	3	0	0	394.238	118	0.0322696	0	0	0	0	528.211	17	0	0	0	0	4617.85	149		389.487	389.487		160.898	160.898
patient23	MSI-2	infl	center	0.336205	77.2309	26	1011.2	340	532.213	179	8.80352	3	0	0	585.834	197	0.325624	80.032	26	1038.02	338	537.415	175	9.20368	3	0	0	411.365	134	0.0105178	0	0	192.077	2	380.152	4	0	0	0	0	6002.4	63		38.8524	38.8524		17.5431	17.5431
patient23	MSI-3	infl	border	0.336205	92.0368	31	496.599	167	889.156	299	0	0	26.8107	9	279.712	94	0.219052	141.657	31	753.101	165	1314.93	288	0	0	40.016	9	127.651	28	0.029994	0	0	68.0272	2	333.333	10	0	0	0	0	2200.88	66		20.0295	20.0295		15.1958	15.1958
patient23	MSI-4	infl	border	0.336205	20.8083	7	484.994	163	984.394	331	6.0024	2	26.8107	9	1127.25	379	0.215226	32.413	7	715.486	154	1305.72	281	4.80192	1	28.0112	6	199.68	43	0.0887375	0	0	80.032	7	540.216	48	11.2045	1	33.6134	3	3786.31	336		90.8853	90.8853		27.9304	24.8631
patient23	MSI-5	infl	center	0.336205	907.163	305	1894.76	637	428.171	144	6.0024	2	2.96118	1	844.738	284	0.302252	1009.2	305	2104.04	636	472.989	143	6.80272	2	3.32133	1	291.317	88	0.0338732	0	0	29.6118	1	29.6118	1	0	0	0	0	5786.31	196		9.75914	9.75914		29.0995	28.9232
patient23	MSI-6	infl	center	0.336205	693.077	233	621.449	209	443.377	149	0	0	8.80352	3	1564.63	526	0.258332	901.961	233	801.12	207	541.817	140	0	0	11.6046	3	561.425	145	0.0755318	0	0	26.4106	2	120.048	9	0	0	0	0	5046.02	381		9.47201	9.47201		20.4759	20.4759
patient23	MSI-7	infl	border	0.336205	29.7319	10	413.365	139	1252.1	421	0	0	8.80352	3	2198.08	739	0.211889	47.2189	10	655.862	139	1845.14	391	0	0	9.60384	2	505.002	107	0.123005	0	0	0	0	235.694	29	0	0	8.0032	1	5138.06	632		64.978	64.978		25.4571	25.4571
patient23	MSI-8	infl	border	0.336205	2.96118	1	785.114	264	1252.1	421	2.96118	1	18.0072	6	909.964	306	0.27125	3.68147	1	910.764	247	1493	405	3.68147	1	22.0088	6	191.677	52	0.0521924	0	0	325.73	17	306.523	16	0	0	0	0	4865.95	254		341.609	341.609		7.54183	7.54183
patient23	MSI-9	infl	center	0.336205	18.0072	6	309.324	104	202.081	68	6.0024	2	14.8059	5	1041.22	350	0.300004	20.008	6	346.659	104	226.491	68	6.80272	2	16.8067	5	400	120	0.0352219	0	0	0	0	0	0	0	0	0	0	6530.61	230		97.2699	97.2699		21.4912	21.4912
patient23	MSI-10	infl	center	0.336205	14.8059	5	89.2357	30	83.2333	28	12.0048	4	44.4178	15	1448.58	487	0.272587	18.4074	5	102.841	28	102.841	28	14.8059	4	55.2221	15	572.229	156	0.0621409	0	0	32.0128	2	0	0	0	0	0	0	5326.13	331		28.5189	28.5189		14.7041	14.7041
patient23	MSI-11	infl	center	0.336205	154.862	52	909.964	306	130.852	44	6.0024	2	0	0	1186.87	399	0.276544	188.075	52	1102.84	305	152.061	42	7.20288	2	0	0	119.248	33	0.0588617	0	0	16.8067	1	34.0136	2	0	0	0	0	6218.49	366		20.5319	20.5319		13.8448	13.8448
patient23	MSI-12	infl	border	0.336205	14.8059	5	222.889	75	585.834	197	2.96118	1	59.6238	20	336.094	113	0.299412	16.8067	5	247.299	74	637.855	191	3.32133	1	63.6254	19	86.8347	26	0.0358339	0	0	28.0112	1	168.067	6	0	0	28.0112	1	2428.97	87		128.843	128.843		31.2631	31.2631
patient23	MSI-13	infl	center	0.336205	29.7319	10	663.465	223	145.658	49	2.96118	1	2.96118	1	1784.71	600	0.253399	39.4558	10	875.95	222	173.669	44	3.96158	1	0	0	347.339	88	0.0807714	0	0	12.405	1	60.024	5	0	0	12.405	1	6338.54	512		68.4156	68.4156		13.7313	13.7313
patient23	MSI-14	infl	border	0.336205	18.0072	6	160.464	54	407.363	137	0	0	14.8059	5	1600.24	538	0.225398	26.8107	6	195.278	44	478.992	108	0	0	13.2053	3	204.082	46	0.0884644	0	0	112.845	10	293.717	26	0	0	22.409	2	5562.22	492		87.9703	87.9703		32.122	32.122
patient23	MSI-15	infl	center	0.336205	380.712	128	1308.92	440	175.67	59	0	0	2.96118	1	1781.51	599	0.286394	446.979	128	1533.01	439	202.481	58	0	0	3.48139	1	935.974	268	0.0478996	0	0	20.8083	1	20.8083	1	0	0	0	0	6910.76	331		14.9354	14.9354		12.0073	12.0073
patient23	MSI-16	infl	center	0.336205	889.156	299	1008.4	339	246.899	83	18.0072	6	0	0	1564.63	526	0.251231	1190.08	299	1349.34	339	314.526	79	24.0096	6	0	0	250.9	63	0.0835961	0	0	0	0	48.0192	4	0	0	0	0	5538.22	463		10.1608	10.1608		23.9605	23.9605
patient23	MSI-17	infl	border	0.336205	306.363	103	2495.4	839	356.943	120	2.96118	1	0	0	1192.88	401	0.276901	368.347	102	2983.19	826	418.968	116	3.60144	1	0	0	72.0288	20	0.0485178	20.8083	1	268.107	13	84.0336	4	0	0	0	0	7851.14	381		15.7646	15.6956	57.9302	10.2301	10.475	112.995
patient23	MSI-18	infl	center	0.336205	50.4202	17	318.247	107	169.668	57	8.80352	3	12.0048	4	921.969	310	0.319651	53.2213	17	334.734	107	178.471	57	9.20368	3	12.405	4	669.468	214	0.0159311	0	0	0	0	0	0	0	0	0	0	6042.42	96		40.1936	40.1936		23.0259	23.0259
patient23	MSI-19	infl	border	0.336205	2.96118	1	116.046	39	226.09	76	2.96118	1	2.96118	1	978.391	329	0.265682	3.7615	1	124.05	33	248.499	66	3.7615	1	0	0	176.871	47	0.0532624	0	0	112.045	6	187.675	10	0	0	18.8075	1	5294.12	282					100.404	100.404
patient23	MSI-20	infl	border	0.336205	20.8083	7	844.738	284	383.713	129	0	0	0	0	472.989	159	0.317534	22.0088	7	884.754	281	396.799	126	0	0	0	0	277.311	88	0.0155465	0	0	192.077	3	192.077	3	0	0	0	0	4561.82	71		72.869	72.869		16.2262	16.2262
patient23	MSI-21	infl	border	0.336205	12.0048	4	609.844	205	339.096	114	2.96118	1	8.80352	3	1359.34	457	0.27041	14.8059	4	750.7	203	380.912	103	3.68147	1	3.68147	1	421.769	114	0.0600855	0	0	33.2133	2	182.873	11	0	0	33.2133	2	5710.28	343		48.7174	48.7174		20.0128	20.0128
patient24	MSI-1	non-infl	border	0.336205	2.96118	1	8.80352	3	23.6094	8	0	0	6.0024	2	1400.96	471	0.0781607	12.8051	1	38.4154	3	104.042	8	0	0	12.8051	1	0	0	0.137851	0	0	0	0	0	0	0	0	7.20288	1	3416.57	471
patient24	MSI-2	non-infl	border	0.336205	6.0024	2	38.6555	13	92.0368	31	0	0	0	0	996.399	335	0.229381	8.80352	2	56.8227	13	135.254	31	0	0	0	0	52.421	12	0.0940261	0	0	0	0	0	0	0	0	0	0	3435.37	323		413.073	413.073		25.8534	25.8534
patient24	MSI-3	non-infl	center	0.336205	0	0	2.96118	1	6.0024	2	6.0024	2	0	0	2412.16	811	0.0929276	0	0	10.8043	1	21.6086	2	0	0	0	0	140.056	13	0.237784	0	0	0	0	0	0	8.40336	2	0	0	3356.14	798
patient24	MSI-4	non-infl	border	0.336205	0	0	2.96118	1	23.6094	8	0	0	23.6094	8	1252.1	421	0.142545	0	0	7.20288	1	44.0176	6	0	0	56.0224	8	84.0336	12	0.0987065	0	0	0	0	20.4082	2	0	0	0	0	4141.66	409
patient24	MSI-5	non-infl	border	0.336205	0	0	0	0	20.8083	7	0	0	0	0	1314.53	442	0.140247	0	0	0	0	44.0176	6	0	0	0	0	71.2285	10	0.15429	0	0	0	0	6.40256	1	0	0	0	0	2799.92	432
patient24	MSI-6	non-infl	border	0.336205	8.80352	3	0	0	26.8107	9	0	0	12.0048	4	794.318	267	0.210037	14.4058	3	0	0	44.0176	9	0	0	19.2077	4	19.2077	4	0.0776349	0	0	0	0	0	0	0	0	0	0	3387.75	263		46.7203	46.7203		66.5994	66.5994
patient24	MSI-7	non-infl	center	0.336205	0	0	0	0	0	0	0	0	0	0	2120.85	713	0.128829	0	0	0	0	0	0	0	0	0	0	186.475	24	0.202263	0	0	0	0	0	0	0	0	0	0	3406.56	689
patient24	MSI-8	non-infl	border	0.336205	2.96118	1	2.96118	1	0	0	0	0	2.96118	1	1314.53	442	0.173956	5.60224	1	5.60224	1	0	0	0	0	5.60224	1	63.2253	11	0.104525	0	0	0	0	0	0	0	0	0	0	4121.65	431		5.69974	5.69974		221.585	221.585
patient24	MSI-9	non-infl	border	0.336205	2.96118	1	6.0024	2	32.7331	11	0	0	0	0	1082.83	364	0.143491	6.80272	1	14.0056	2	34.8139	5	0	0	0	0	69.6278	10	0.104431	0	0	0	0	56.0224	6	0	0	0	0	3389.76	354					7.61425	7.61425
patient24	MSI-10	non-infl	center	0.336205	6.0024	2	6.0024	2	41.6166	14	2.96118	1	2.96118	1	1332.53	448	0.209177	9.60384	2	9.60384	2	62.0248	13	0	0	4.80192	1	19.2077	4	0.112403	0	0	0	0	8.80352	1	8.80352	1	0	0	3949.98	444		4.999	4.999		193.956	193.956
patient24	MSI-11	non-infl	center	0.336205	0	0	0	0	0	0	0	0	0	0	1035.21	348	0.209564	0	0	0	0	0	0	0	0	0	0	24.0096	5	0.0878493	0	0	0	0	0	0	0	0	0	0	3904.36	343
patient24	MSI-12	non-infl	center	0.335243	0	0	0	0	0	0	8.80352	3	0	0	945.578	317	0.244548	0	0	0	0	0	0	0	0	0	0	44.8179	11	0.0661788	0	0	0	0	0	0	44.0176	3	0	0	4609.84	305
patient24	MSI-13	non-infl	center	0.336205	0	0	0	0	2.96118	1	0	0	0	0	1014.41	341	0.240836	0	0	0	0	4.0016	1	0	0	0	0	45.6182	11	0.0671589	0	0	0	0	0	0	0	0	0	0	4897.96	329
patient24	MSI-14	non-infl	border	0.336205	8.80352	3	6.0024	2	0	0	0	0	0	0	847.539	285	0.137554	22.0088	3	14.4058	2	0	0	0	0	0	0	44.0176	6	0.0890189	0	0	0	0	0	0	0	0	0	0	3134.05	279		30.5186	30.5186		17.1826	17.1826
patient24	MSI-15	non-infl	center	0.336205	0	0	2.96118	1	6.0024	2	2.96118	1	0	0	2314.13	778	0.14904	0	0	0	0	13.6054	2	0	0	0	0	120.848	18	0.178783	0	0	5.60224	1	0	0	5.60224	1	0	0	4249.7	760
patient24	MSI-16	non-infl	center	0.336205	0	0	0	0	0	0	0	0	0	0	1585.43	533	0.196437	0	0	0	0	0	0	0	0	0	0	15.2061	3	0.128301	0	0	0	0	0	0	0	0	0	0	4129.65	530
patient24	MSI-17	non-infl	border	0.336205	0	0	0	0	6.0024	2	0	0	0	0	984.394	331	0.160429	0	0	0	0	12.405	2	0	0	0	0	48.0192	8	0.0620722	0	0	0	0	0	0	0	0	0	0	5186.07	322
patient25	MSI-1	non-infl	border	0.336205	0	0	104.042	35	41.6166	14	6.0024	2	26.8107	9	2305.32	775	0.167015	0	0	197.679	33	72.0288	12	6.0024	1	36.0144	6	30.012	5	0.150176	0	0	13.2053	2	13.2053	2	6.80272	1	20.008	3	5126.05	770
patient25	MSI-2	non-infl	border	0.336205	0	0	2.96118	1	14.8059	5	0	0	0	0	3033.85	1020	0.110824	0	0	9.20368	1	36.0144	4	0	0	0	0	36.0144	4	0.215856	0	0	0	0	4.80192	1	0	0	0	0	4706.68	1016
patient25	MSI-3	non-infl	center	0.336205	0	0	12.0048	4	0	0	0	0	0	0	3176.63	1068	0.0426547	0	0	48.0192	2	0	0	0	0	0	0	257.703	11	0.292857	0	0	6.80272	2	0	0	0	0	0	0	3609.28	1057
patient25	MSI-4	non-infl	border	0.336205	0	0	12.0048	4	20.8083	7	2.96118	1	0	0	1835.13	617	0.200363	0	0	20.008	4	34.8139	7	4.80192	1	0	0	34.8139	7	0.132289	0	0	0	0	0	0	0	0	0	0	4609.84	610
patient25	MSI-5	non-infl	center	0.331585	0	0	6.0024	2	6.0024	2	0	0	0	0	3830.09	1270	0.037372	0	0	52.0208	2	0	0	0	0	0	0	80.032	3	0.289627	0	0	0	0	6.80272	2	0	0	0	0	4374.55	1267
patient25	MSI-6	non-infl	center	0.336205	0	0	26.8107	9	0	0	2.96118	1	2.96118	1	3768.55	1267	0.0208519	0	0	48.0192	1	0	0	0	0	0	0	384.154	8	0.284203	0	0	28.0112	8	0	0	3.52141	1	3.52141	1	4429.77	1259
patient25	MSI-7	non-infl	border	0.336205	2.96118	1	14.8059	5	62.425	21	8.80352	3	0	0	1749.1	588	0.213931	4.80192	1	23.2093	5	98.0392	21	14.0056	3	0	0	37.2149	8	0.113296	0	0	0	0	0	0	0	0	0	0	5118.05	580					13.5066	13.5066
patient25	MSI-8	non-infl	center	0.336205	0	0	2.96118	1	2.96118	1	6.0024	2	0	0	3387.79	1139	0.0245727	0	0	0	0	0	0	0	0	0	0	40.016	1	0.306101	0	0	3.28131	1	3.28131	1	6.40256	2	0	0	3717.73	1138
patient25	MSI-9	non-infl	center	0.336205	0	0	92.0368	31	2.96118	1	0	0	32.7331	11	4119.65	1385	0.0447081	0	0	246.098	11	22.409	1	0	0	44.0176	2	180.072	8	0.28456	0	0	70.4282	20	0	0	0	0	31.6126	9	4839.14	1377
patient25	MSI-10	non-infl	border	0.335382	0	0	8.80352	3	3.0012	1	3.0012	1	0	0	1598.24	536	0.1998	0	0	15.2061	3	5.20208	1	5.20208	1	0	0	30.012	6	0.13001	0	0	0	0	0	0	0	0	0	0	4077.63	530
patient25	MSI-11	non-infl	center	0.336205	0	0	41.6166	14	0	0	2.96118	1	0	0	3438.38	1156	0.0752244	0	0	172.869	13	0	0	13.2053	1	0	0	92.0368	7	0.258212	0	0	3.88155	1	0	0	0	0	0	0	4449.78	1149
patient25	MSI-12	non-infl	center	0.336205	0	0	41.6166	14	6.0024	2	2.96118	1	0	0	5047.62	1697	0.0267028	0	0	148.059	4	0	0	37.615	1	0	0	76.0304	2	0.305297	0	0	32.7731	10	6.40256	2	0	0	0	0	5551.82	1695
patient25	MSI-13	non-infl	border	0.336205	0	0	26.8107	9	14.8059	5	2.96118	1	0	0	1035.21	348	0.254828	0	0	35.2141	9	19.6078	5	3.92157	1	0	0	15.6062	4	0.0707832	0	0	0	0	0	0	0	0	0	0	4857.94	344
patient25	MSI-14	non-infl	center	0.33222	6.0024	2	30.092	10	9.20368	3	3.0012	1	3.0012	1	5366.95	1783	0.0569962	35.2141	2	124.05	7	17.607	1	17.607	1	0	0	52.0208	3	0.275024	0	0	10.8043	3	7.20288	2	0	0	3.64146	1	6472.19	1780		4.03032	4.03032		437.511	386.199
patient25	MSI-15	non-infl	border	0.336205	0	0	12.0048	4	89.2357	30	6.0024	2	2.96118	1	1561.42	525	0.215484	0	0	18.4074	4	130.052	28	4.80192	1	4.80192	1	51.2205	11	0.105755	0	0	0	0	18.8075	2	9.60384	1	0	0	4861.94	514
patient25	MSI-16	non-infl	border	0.336205	2.96118	1	14.8059	5	20.8083	7	2.96118	1	0	0	1293.72	435	0.237345	4.40176	1	21.2085	5	29.6118	7	4.40176	1	0	0	42.0168	10	0.0835023	0	0	0	0	0	0	0	0	0	0	5090.04	425					187.569	187.569
patient26	MSI-1	non-infl	border	0.336205	0	0	0	0	6.0024	2	0	0	2.96118	1	901.16	303	0.187122	0	0	0	0	10.8043	2	0	0	5.20208	1	21.2085	4	0.0965081	0	0	0	0	0	0	0	0	0	0	3098.04	299
patient26	MSI-2	non-infl	center	0.336205	0	0	0	0	2.96118	1	0	0	0	0	3120.13	1049	0.0309476	0	0	0	0	0	0	0	0	0	0	160.064	5	0.303406	0	0	0	0	3.28131	1	0	0	0	0	3440.94	1044
patient26	MSI-3	non-infl	border	0.336205	0	0	2.96118	1	6.0024	2	0	0	0	0	1002.4	337	0.148341	0	0	6.80272	1	13.6054	2	0	0	0	0	0	0	0.0797578	0	0	0	0	0	0	0	0	0	0	4225.69	337
patient26	MSI-4	non-infl	center	0.336205	0	0	14.8059	5	2.96118	1	0	0	0	0	2772.31	932	0.0307055	0	0	132.053	4	32.413	1	0	0	0	0	0	0	0.299834	0	0	3.32133	1	0	0	0	0	0	0	3108.44	932
patient26	MSI-5	non-infl	center	0.336205	0	0	2.96118	1	6.0024	2	0	0	0	0	3286.67	1105	0.0688405	0	0	0	0	29.2117	2	0	0	0	0	44.0176	3	0.259174	0	0	3.84154	1	0	0	0	0	0	0	4252.1	1102
patient26	MSI-6	non-infl	border	0.336205	14.8059	5	20.8083	7	74.4298	25	0	0	29.7319	10	1749.1	588	0.196692	25.6102	5	35.6142	7	122.049	24	0	0	50.8203	10	40.016	8	0.1341	0	0	0	0	7.60304	1	0	0	0	0	4325.73	580		63.0135	63.0135		43.0938	43.0938
patient26	MSI-7	non-infl	center	0.336205	0	0	0	0	2.96118	1	0	0	0	0	2456.98	826	0.00897391	0	0	0	0	0	0	0	0	0	0	112.045	1	0.174894	0	0	0	0	5.60224	1	0	0	0	0	4717.89	825
patient26	MSI-8	non-infl	center	0.336205	0	0	14.8059	5	8.80352	3	0	0	8.80352	3	3179.59	1069	0.0150505	0	0	200.08	3	200.08	3	0	0	200.08	3	68.0272	1	0.320934	0	0	6.40256	2	0	0	0	0	0	0	3327.77	1068
patient26	MSI-9	non-infl	center	0.336205	0	0	0	0	2.96118	1	0	0	0	0	2998.16	1008	0.0048813	0	0	0	0	0	0	0	0	0	0	0	0	0.314171	0	0	0	0	3.20128	1	0	0	0	0	3208.44	1008
patient26	MSI-10	non-infl	center	0.336205	0	0	2.96118	1	12.0048	4	0	0	0	0	4146.46	1394	0.0466123	0	0	0	0	64.0256	3	0	0	0	0	64.0256	3	0.288585	0	0	3.48139	1	3.48139	1	0	0	0	0	4819.93	1391
patient26	MSI-11	non-infl	center	0.336205	0	0	0	0	2.96118	1	0	0	6.0024	2	3952.94	1329	0.0474363	0	0	0	0	0	0	0	0	21.2085	1	0	0	0.280884	0	0	0	0	3.56142	1	0	0	3.56142	1	4731.49	1329
patient26	MSI-12	non-infl	border	0.336205	383.713	129	529.412	178	240.896	81	2.96118	1	8.80352	3	559.024	188	0.233227	549.02	128	745.898	174	334.534	78	0	0	12.8051	3	107.243	25	0.0347276	28.8115	1	116.046	4	88.0352	3	28.8115	1	0	0	4665.87	162		16.1446	16.1813	275.018	21.2667	21.5815	181.673
patient26	MSI-13	non-infl	border	0.336205	157.663	53	184.474	62	148.86	50	0	0	32.7331	11	2510.2	844	0.169008	313.725	53	360.944	61	295.718	50	0	0	52.0208	9	106.443	18	0.166941	0	0	6.0024	1	0	0	0	0	12.0048	2	4945.98	826		19.4226	19.4226		37.1878	36.5435
patient26	MSI-14	non-infl	border	0.336205	23.6094	8	62.425	21	130.852	44	0	0	14.8059	5	2055.22	691	0.168688	48.0192	8	124.45	21	260.904	44	0	0	12.0048	2	35.6142	6	0.150231	0	0	0	0	0	0	0	0	20.008	3	4557.82	685		20.7752	20.7752		37.488	37.488
patient26	MSI-15	non-infl	border	0.336205	47.619	16	71.2285	24	258.904	87	0	0	12.0048	4	2352.54	791	0.15041	106.443	16	159.664	24	572.229	86	0	0	13.2053	2	52.0208	8	0.167419	0	0	0	0	6.0024	1	0	0	12.0048	2	4677.87	783		36.888	36.888		23.3794	23.3794
patient26	MSI-16	non-infl	border	0.336205	29.7319	10	41.6166	14	142.857	48	0	0	20.8083	7	2189.28	736	0.152493	60.024	9	78.8315	12	255.702	39	0	0	19.6078	3	13.2053	2	0.143351	6.80272	1	14.0056	2	64.0256	9	0	0	28.0112	4	5122.05	734		75.0399	72.6851	8.19897	68.0961	59.0163	30.0107
patient27	MSI-1	non-infl	border	0.336205	0	0	0	0	26.8107	9	0	0	0	0	312.325	105	0.325137	0	0	0	0	27.611	9	0	0	0	0	212.085	69	0.0109031	0	0	0	0	0	0	0	0	0	0	3301.32	36
patient27	MSI-2	non-infl	center	0.336205	0	0	0	0	0	0	0	0	0	0	2781.11	935	0.181577	0	0	0	0	0	0	0	0	0	0	516.206	94	0.150462	0	0	0	0	0	0	0	0	0	0	5590.24	841
patient27	MSI-3	non-infl	center	0.336205	0	0	0	0	6.0024	2	0	0	0	0	1808.32	608	0.241061	0	0	0	0	8.40336	2	0	0	0	0	493.797	119	0.0891108	0	0	0	0	0	0	0	0	0	0	5478.19	488
patient27	MSI-4	non-infl	center	0.336205	0	0	0	0	6.0024	2	0	0	0	0	2269.31	763	0.227439	0	0	0	0	8.80352	2	0	0	0	0	765.106	174	0.108766	0	0	0	0	0	0	0	0	0	0	5414.17	589
patient27	MSI-5	non-infl	center	0.336205	0	0	0	0	2.96118	1	0	0	0	0	2263.31	761	0.192836	0	0	0	0	5.20208	1	0	0	0	0	757.103	146	0.143369	0	0	0	0	0	0	0	0	0	0	4289.72	615
patient27	MSI-6	non-infl	center	0.336205	2.96118	1	8.80352	3	12.0048	4	0	0	0	0	2879.15	968	0.260222	3.84154	1	11.6046	3	15.2061	4	0	0	0	0	922.369	240	0.073017	0	0	0	0	0	0	0	0	0	0	9971.99	728					242.789	242.789
patient27	MSI-7	non-infl	center	0.336205	0	0	2.96118	1	2.96118	1	0	0	0	0	7094.04	2385	0.112764	0	0	8.80352	1	8.80352	1	0	0	0	0	1179.27	133	0.222578	0	0	0	0	0	0	0	0	0	0	10117.6	2252
patient27	MSI-8	non-infl	center	0.336205	2.96118	1	47.619	16	68.4274	23	0	0	6.0024	2	4681.47	1574	0.186314	5.20208	1	75.2301	14	112.845	21	0	0	10.8043	2	687.075	128	0.149316	0	0	13.2053	2	13.2053	2	0	0	0	0	9684.27	1446					4.24179	4.24179
patient27	MSI-9	non-infl	border	0.336205	0	0	2.96118	1	12.0048	4	0	0	0	0	3108.2	1045	0.187943	0	0	5.20208	1	21.2085	4	0	0	0	0	101.24	19	0.147191	0	0	0	0	0	0	0	0	0	0	6970.39	1026
patient27	MSI-10	non-infl	center	0.336205	0	0	26.8107	9	44.4178	15	0	0	2.96118	1	5850.74	1967	0.117744	0	0	60.024	7	110.444	13	0	0	8.40336	1	925.57	109	0.218068	0	0	9.20368	2	9.20368	2	0	0	0	0	8520.21	1858
patient27	MSI-11	non-infl	border	0.336205	2.96118	1	20.8083	7	6.0024	2	0	0	2.96118	1	1879.95	632	0.278743	3.60144	1	25.2101	7	7.20288	2	0	0	3.60144	1	408.964	114	0.055674	0	0	0	0	0	0	0	0	0	0	9303.72	518					8.13778	8.13778
patient27	MSI-12	non-infl	border	0.336205	0	0	26.8107	9	41.6166	14	8.80352	3	12.0048	4	1314.53	442	0.294035	0	0	30.4122	9	47.619	14	3.40136	1	13.6054	4	418.167	123	0.0406672	0	0	0	0	0	0	48.0192	2	0	0	7843.14	319
patient27	MSI-13	non-infl	border	0.336205	0	0	2.96118	1	18.0072	6	0	0	8.80352	3	654.262	220	0.29936	0	0	3.32133	1	20.008	6	0	0	10.004	3	240.496	72	0.0162445	0	0	0	0	0	0	0	0	0	0	9111.64	148
patient28	MSI-1	non-infl	border	0.332521	0	0	9.20368	3	45.2181	15	3.0012	1	9.20368	3	1446.58	481	0.279613	0	0	7.20288	2	53.6214	15	3.56142	1	10.8043	3	32.0128	9	0.0467833	0	0	21.2085	1	0	0	0	0	0	0	10088	472
patient28	MSI-2	non-infl	border	0.336205	41.6166	14	26.8107	9	428.171	144	8.80352	3	32.7331	11	1612.24	542	0.272584	51.2205	14	33.2133	9	528.211	144	11.2045	3	36.6947	10	25.6102	7	0.0521479	0	0	0	0	0	0	0	0	19.2077	1	10260.1	535		40.4605	40.4605		66.301	66.301
patient28	MSI-3	non-infl	center	0.336205	0	0	6.0024	2	38.6555	13	2.96118	1	0	0	3004.12	1010	0.154209	0	0	6.40256	1	12.8051	2	6.40256	1	0	0	84.4338	13	0.179278	0	0	5.60224	1	61.2245	11	0	0	0	0	5562.22	997
patient28	MSI-4	non-infl	center	0.336205	0	0	291.317	98	2.96118	1	0	0	14.8059	5	3033.85	1020	0.230327	0	0	225.69	52	4.40176	1	0	0	21.6086	5	21.6086	5	0.0988594	0	0	464.186	46	0	0	0	0	0	0	10266.9	1015
patient28	MSI-5	non-infl	center	0.336205	0	0	0	0	2.96118	1	0	0	2.96118	1	3132.01	1053	0.187321	0	0	0	0	5.20208	1	0	0	5.20208	1	53.2213	10	0.148053	0	0	0	0	0	0	0	0	0	0	7044.82	1043
patient28	MSI-6	non-infl	border	0.336205	2.96118	1	29.7319	10	56.4226	19	2.96118	1	0	0	2299.32	773	0.204307	4.80192	1	48.8195	10	92.8371	19	4.80192	1	0	0	29.2117	6	0.116588	0	0	0	0	0	0	0	0	0	0	6578.63	767					35.5913	35.5913
patient28	MSI-7	non-infl	center	0.336205	0	0	26.8107	9	6.0024	2	12.0048	4	8.80352	3	3979.71	1338	0.159232	0	0	31.2125	5	12.405	2	6.40256	1	18.8075	3	62.8251	10	0.145987	0	0	27.2109	4	0	0	20.4082	3	0	0	9096.84	1328
patient28	MSI-8	non-infl	border	0.336205	333.133	112	53.6214	18	318.247	107	0	0	124.85	42	1662.66	559	0.245345	456.583	112	73.2293	18	427.771	105	0	0	171.269	42	52.8211	13	0.0749313	0	0	0	0	26.8107	2	0	0	0	0	7286.91	546		13.3818	13.3818		47.9148	47.9148
patient28	MSI-9	non-infl	center	0.336205	0	0	8.80352	3	12.0048	4	0	0	12.0048	4	2510.2	844	0.224005	0	0	8.80352	2	13.2053	3	0	0	18.0072	4	40.016	9	0.108028	0	0	9.20368	1	9.20368	1	0	0	0	0	7731.09	835
patient28	MSI-10	non-infl	center	0.336205	0	0	59.6238	20	2.96118	1	0	0	2.96118	1	3268.83	1099	0.220405	0	0	81.6326	18	4.40176	1	0	0	4.40176	1	408.163	90	0.112575	0	0	17.607	2	0	0	0	0	0	0	8962.78	1009
patient28	MSI-11	non-infl	center	0.336205	0	0	0	0	8.80352	3	2.96118	1	23.6094	8	5338.94	1795	0.150606	0	0	0	0	13.2053	2	6.80272	1	52.0208	8	205.682	31	0.184752	0	0	0	0	5.60224	1	0	0	0	0	9547.82	1764
patient28	MSI-12	non-infl	center	0.336205	0	0	8.80352	3	12.0048	4	0	0	6.0024	2	1552.62	522	0.25149	0	0	12.0048	3	16.0064	4	0	0	8.0032	2	24.0096	6	0.0752214	0	0	0	0	0	0	0	0	0	0	6858.74	516
patient28	MSI-13	non-infl	border	0.330334	0	0	0	0	21.2085	7	24.4098	8	24.4098	8	2324.93	768	0.205856	0	0	0	0	34.0136	7	9.60384	2	38.8155	8	58.4234	12	0.0989731	0	0	0	0	0	0	60.024	6	0	0	7639.06	756
patient28	MSI-14	non-infl	border	0.336205	2.96118	1	12.0048	4	95.2381	32	2.96118	1	44.4178	15	2102.84	707	0.222141	4.40176	1	18.0072	4	144.058	32	0	0	67.627	15	54.0216	12	0.0974535	0	0	0	0	0	0	10.4042	1	0	0	7130.85	695					83.6762	83.6762
patient28	MSI-15	non-infl	border	0.336205	14.8059	5	14.8059	5	226.09	76	6.0024	2	29.7319	10	2067.23	695	0.206781	24.0096	5	24.0096	5	357.743	74	0	0	48.4194	10	19.2077	4	0.0995119	0	0	0	0	20.008	2	20.008	2	0	0	6942.78	691		44.548	44.548		27.8997	27.8997
patient28	MSI-16	non-infl	border	0.336205	2.96118	1	2.96118	1	116.046	39	6.0024	2	80.4322	27	2177.27	732	0.232038	4.40176	1	4.40176	1	163.665	38	4.40176	1	107.643	25	26.0104	6	0.0973046	0	0	0	0	10.4042	1	10.4042	1	20.4082	2	7462.98	726					253.589	253.589
patient29	MSI-1	infl	border	0.336205	8.80352	3	116.046	39	642.657	216	2.96118	1	14.8059	5	898.359	302	0.230752	8.80352	2	138.856	32	727.891	168	4.40176	1	12.8051	3	216.487	50	0.0798236	12.405	1	88.0352	7	600.24	48	0	0	25.2101	2	3156.86	252		533.264	268.194	450.068	34.1929	39.9617	143.868
patient29	MSI-2	infl	border	0.336205	20.8083	7	258.904	87	249.7	84	14.8059	5	18.0072	6	532.213	179	0.289717	24.0096	7	276.11	80	244.898	71	10.4042	3	20.8083	6	34.5338	10	0.0439452	0	0	160.064	7	295.718	13	44.0176	2	0	0	3845.54	169		106.06	106.06		18.1916	18.1916
patient29	MSI-3	infl	border	0.336205	12.0048	4	294.518	99	562.225	189	0	0	35.6943	12	1486.99	500	0.191243	0	0	68.0272	13	88.8355	17	0	0	0	0	10.4042	2	0.141693	28.4114	4	608.243	86	1214.09	172	0	0	84.8339	12	3514.61	498	111.12		111.12	14.882		14.882	19.94
patient29	MSI-4	infl	border	0.336205	365.866	123	2156.46	725	687.075	231	8.80352	3	14.8059	5	214.086	72	0.303438	392.157	119	2280.51	692	675.47	205	10.004	3	16.4066	5	3.28131	1	0.0202067	196.078	4	1632.65	33	1288.52	26	0	0	0	0	3513.41	71	33.9314	11.9338	11.9752	11.4713	8.04956	8.14117	18.6234
patient29	MSI-5	infl	center	0.336205	2.96118	1	178.471	60	291.317	98	8.80352	3	2.96118	1	1094.44	368	0.0175485	0	0	172.069	3	284.114	5	0	0	0	0	340.136	6	0.0939367	10.8043	1	608.243	57	988.395	93	32.0128	3	10.8043	1	3853.54	362				14.7025		14.7025	13.339
patient29	MSI-6	infl	border	0.336205	282.513	95	1523.01	512	871.549	293	6.0024	2	44.4178	15	731.893	246	0.27685	339.336	94	1795.12	497	957.183	265	3.60144	1	50.4202	14	176.871	49	0.044939	22.409	1	333.733	15	624.25	28	22.409	1	22.409	1	4381.75	197		15.6986	15.6243	27.8736	10.7211	10.7184	38.5928
patient29	MSI-7	infl	center	0.336205	50.4202	17	1534.61	516	1136.05	382	2.96118	1	47.619	16	202.081	68	0.292952	58.0232	17	1747.9	512	1286.91	377	3.40136	1	54.4218	16	44.4178	13	0.00954918	0	0	400.16	4	520.208	5	0	0	0	0	5762.3	55		75.572	75.572		14.3835	14.3835
patient29	MSI-8	infl	center	0.336205	29.7319	10	1817.53	611	1133.25	381	0	0	44.4178	15	154.862	52	0.315169	31.7327	10	1925.97	607	1202.48	379	0	0	47.619	15	22.409	7	0.0064904	0	0	600.24	4	308.123	2	0	0	0	0	6922.77	45		40.9189	40.9189		9.88644	9.88644
patient29	MSI-9	infl	center	0.336205	128.051	43	1394.96	469	1246.1	419	2.96118	1	128.051	43	529.412	178	0.27904	146.859	41	1587.43	443	1408.56	393	0	0	139.656	39	86.0344	24	0.0278511	72.0288	2	932.373	26	932.373	26	36.0144	1	144.058	4	5530.21	154	260.886	48.5978	45.5231	15.5026	11.6428	11.2963	45.19
patient29	MSI-10	infl	center	0.336205	410.564	138	4767.91	1603	2715.49	913	8.80352	3	20.8083	7	547.419	184	0.309977	432.173	134	5071.23	1572	2900.36	899	9.60384	3	22.409	7	64.4258	20	0.0254611	156.062	4	1216.49	31	548.219	14	0	0	0	0	6442.58	164	134.669	17.9945	18.7502	12.5022	9.36117	9.43412	79.3203
patient29	MSI-11	infl	border	0.336205	169.668	57	2688.68	904	725.89	244	6.0024	2	6.0024	2	333.133	112	0.314572	181.273	57	2813.53	885	763.105	240	6.40256	2	6.40256	2	50.8203	16	0.0140364	0	0	1352.54	19	284.114	4	0	0	0	0	6842.74	96		22.2291	22.2291		8.85716	8.85716
patient30	MSI-1	non-infl	center	0.336205	0	0	0	0	0	0	0	0	0	0	6020.01	2024	0.046945	0	0	0	0	0	0	0	0	0	0	21.2085	1	0.284317	0	0	0	0	0	0	0	0	0	0	7115.25	2023
patient30	MSI-2	non-infl	center	0.336205	0	0	0	0	0	0	0	0	0	0	5502.6	1850	0.0431877	0	0	0	0	0	0	0	0	0	0	68.0272	3	0.264589	0	0	0	0	0	0	0	0	0	0	6980.79	1847
patient30	MSI-3	non-infl	center	0.336205	0	0	0	0	0	0	0	0	0	0	6044.02	2032	0.024431	0	0	0	0	0	0	0	0	0	0	40.016	1	0.273938	0	0	0	0	0	0	0	0	0	0	7414.17	2031
patient30	MSI-4	non-infl	center	0.336205	0	0	0	0	0	0	0	0	0	0	6478.19	2178	0.0328349	0	0	0	0	0	0	0	0	0	0	120.048	4	0.277342	0	0	0	0	0	0	0	0	0	0	7838.74	2174
patient30	MSI-5	non-infl	center	0.336205	0	0	0	0	0	0	0	0	0	0	6451.38	2169	0.0357934	0	0	0	0	0	0	0	0	0	0	0	0	0.299861	0	0	0	0	0	0	0	0	0	0	7233.29	2169
patient30	MSI-6	non-infl	border	0.336205	0	0	865.546	291	0	0	0	0	128.051	43	3679.31	1237	0.146463	0	0	1843.54	270	0	0	0	0	286.915	42	56.0224	8	0.158542	0	0	132.453	21	0	0	0	0	6.40256	1	7751.9	1229
patient30	MSI-7	non-infl	center	0.336205	0	0	0	0	0	0	0	0	6.0024	2	6046.82	2033	0.0172061	0	0	0	0	0	0	0	0	0	0	60.024	1	0.273368	0	0	0	0	0	0	0	0	7.20288	2	7433.37	2032
patient30	MSI-8	non-infl	border	0.336205	0	0	62.425	21	0	0	0	0	160.464	54	3289.64	1106	0.138569	0	0	137.255	19	0	0	0	0	389.756	54	28.8115	4	0.167667	0	0	12.0048	2	0	0	0	0	0	0	6572.63	1102
patient30	MSI-9	non-infl	border	0.336205	0	0	574.23	193	187.275	63	401.361	135	74.4298	25	4268.11	1435	0.101097	0	0	900.36	91	375.75	38	1256.1	127	227.691	23	108.844	11	0.18885	0	0	540.216	102	132.453	25	44.0176	8	10.4042	2	7540.22	1424
patient31	MSI-1	non-infl	border	0.336205	86.4346	29	199.28	67	68.4274	23	12.0048	4	18.0072	6	788.315	265	0.0682552	190.476	13	484.194	33	132.053	9	14.8059	1	14.8059	1	104.042	7	0.0899418	178.071	16	366.947	33	144.458	13	22.409	2	56.0224	5	2857.54	257
patient31	MSI-2	non-infl	center	0.336205	0	0	2.96118	1	0	0	0	0	29.7319	10	2873.15	966	0.109798	0	0	0	0	0	0	0	0	72.0288	8	18.4074	2	0.177353	0	0	0	0	0	0	0	0	11.2045	2	5434.17	964
patient31	MSI-3	non-infl	center	0.336205	0	0	12.0048	4	2.96118	1	0	0	41.6166	14	3218.29	1082	0.0970552	0	0	30.8123	3	10.4042	1	0	0	84.0336	8	84.0336	8	0.194508	0	0	5.20208	1	0	0	0	0	30.8123	6	5521.81	1074
patient31	MSI-4	non-infl	border	0.336205	0	0	6.0024	2	2.96118	1	0	0	14.8059	5	1308.92	440	0.00717013	0	0	0	0	0	0	0	0	140.056	1	140.056	1	0.121665	0	0	16.4066	2	8.40336	1	0	0	24.8099	3	3608.24	439
patient31	MSI-5	non-infl	center	0.336205	0	0	2.96118	1	0	0	0	0	14.8059	5	2049.22	689	0.119703	0	0	8.40336	1	0	0	0	0	16.8067	2	40.016	5	0.146425	0	0	0	0	0	0	0	0	20.4082	3	4665.87	683
patient31	MSI-6	non-infl	center	0.336205	0	0	2.96118	1	0	0	0	0	20.8083	7	2316.93	779	0.0457557	0	0	0	0	0	0	0	0	44.0176	2	44.0176	2	0.163114	0	0	6.0024	1	0	0	0	0	30.8123	5	4761.9	777
patient31	MSI-7	non-infl	border	0.336205	41.6166	14	249.7	84	112.845	38	12.0048	4	68.4274	23	1686.27	567	0.137427	64.0256	9	290.916	40	116.447	16	14.4058	2	44.0176	6	14.4058	2	0.126163	39.6158	5	348.94	44	166.467	21	16.0064	2	118.848	15	4461.78	563	72.8883	59.0766	55.603	54.8966	16.4969	17.9971	30.9541
patient31	MSI-8	non-infl	center	0.336205	0	0	6.0024	2	0	0	0	0	2.96118	1	2257.7	759	0.00728484	0	0	0	0	0	0	0	0	0	0	276.11	2	0.1355	0	0	14.8059	2	0	0	0	0	7.20288	1	5586.23	757
patient31	MSI-9	non-infl	border	0.336205	0	0	20.8083	7	0	0	0	0	50.4202	17	1249.3	420	0.0793662	0	0	64.0256	5	0	0	0	0	76.0304	6	52.0208	4	0.103958	0	0	19.2077	2	0	0	0	0	105.642	11	4001.6	416
patient31	MSI-10	non-infl	border	0.336205	8.80352	3	365.866	123	214.086	72	0	0	62.425	21	904.362	304	0.164513	18.4074	3	607.843	100	273.709	45	0	0	91.2365	15	0	0	0.0797119	0	0	288.515	23	338.535	27	0	0	76.0304	6	3813.93	304
patient31	MSI-11	non-infl	border	0.336205	29.7319	10	615.846	207	279.712	94	0	0	148.86	50	1618.25	544	0.19271	52.0208	10	923.569	178	378.952	73	0	0	192.077	37	10.4042	2	0.111609	0	0	250.9	28	188.075	21	0	0	107.643	12	4857.94	542		63.1858	63.1858		13.8507	12.1503
patient32	MSI-1	infl	border	0.336205	89.2357	30	1044.02	351	89.2357	30	6.0024	2	8.80352	3	1525.81	513	0.179606	161.264	29	1853.94	333	156.062	28	11.2045	2	5.60224	1	5.60224	1	0.136473	7.20288	1	132.053	18	14.8059	2	0	0	14.8059	2	3737.09	510		40.039	42.632	75.6981	11.3155	13.4616	88.2221
patient32	MSI-2	infl	border	0.336205	116.046	39	951.981	320	62.425	21	12.0048	4	18.0072	6	1751.9	589	0.167624	214.886	36	1837.53	308	125.25	21	18.0072	3	12.0048	2	52.0208	9	0.143175	20.8083	3	83.6335	12	0	0	6.80272	1	28.0112	4	4049.62	580	225.509	23.7373	29.165	81.7591	9.30477	13.3066
patient32	MSI-3	infl	border	0.336205	86.4346	29	856.743	288	101.24	34	14.8059	5	38.6555	13	1564.63	526	0.177554	124.05	22	1424.97	253	112.445	20	22.409	4	22.409	4	56.4226	10	0.151285	48.0192	7	231.293	35	92.437	14	6.80272	1	60.024	9	3410.96	516	123.361	46.4273	37.6816	49.7074	12.7869	17.7267	153.301
patient32	MSI-4	infl	border	0.336205	124.85	42	609.844	205	92.0368	31	18.0072	6	68.4274	23	2673.87	899	0.146421	273.309	40	1352.14	198	211.685	31	34.0136	5	136.455	20	48.0192	7	0.186236	10.8043	2	37.615	7	0	0	5.20208	1	16.0064	3	4789.92	892	83.1008	25.3153	26.312	140.729	14.6698	16.5558
patient32	MSI-5	infl	center	0.336205	169.668	57	672.269	226	136.855	46	2.96118	1	8.80352	3	3572.23	1201	0.0460871	1040.42	48	3276.51	151	716.286	33	0	0	64.0256	3	108.043	5	0.279921	32.0128	9	268.107	75	46.4186	13	3.56142	1	0	0	4272.51	1196	86.7557	14.3925	16.3632	27.9191	8.80488	11.3482	88.509
patient32	MSI-6	infl	center	0.336205	38.6555	13	353.942	119	160.464	54	2.96118	1	12.0048	4	4110.44	1382	0.0634069	140.056	9	1404.56	89	740.296	47	15.6062	1	31.6126	2	48.0192	3	0.265607	15.2061	4	112.845	30	26.4106	7	0	0	7.60304	2	5192.08	1379	196.909	56.7304	91.3141	42.0484	12.9973	15.5205	111.194
patient32	MSI-7	infl	center	0.336205	95.2381	32	321.248	108	163.665	55	0	0	59.6238	20	4589.44	1543	0.0348168	748.299	26	2384.95	83	976.391	34	0	0	0	0	28.8115	1	0.293901	20.4082	6	85.2341	25	71.6286	21	0	0	68.0272	20	5246.5	1542	36.7967	10.9102	12.3325	8.8154	9.7309	9.55925	17.7553
patient32	MSI-8	infl	center	0.336205	6.0024	2	118.848	40	47.619	16	0	0	101.24	34	5520.61	1856	0.0155675	64.0256	1	560.224	9	320.128	5	0	0	256.102	4	256.102	4	0.298289	3.36134	1	100.44	30	36.8948	11	0	0	97.2389	29	6208.88	1852			165.866	43.9571	6.32329	25.1402	68.95
patient32	MSI-9	infl	border	0.336205	779.112	262	1517.01	510	255.702	86	47.619	16	56.4226	19	1502.2	505	0.236242	1104.84	261	2108.04	498	330.132	78	67.627	16	50.8203	12	38.0152	9	0.0963277	10.4042	1	124.45	12	72.0288	7	0	0	72.0288	7	5150.06	496		10.1343	10.4923	16.098	10.184	10.2066	9.19055
patient32	MSI-10	infl	center	0.336205	0	0	285.714	96	95.2381	32	14.8059	5	62.425	21	4678.67	1573	0.0188854	0	0	3493.4	66	900.36	17	52.0208	1	104.042	2	212.085	4	0.308701	0	0	97.2389	30	48.4194	15	12.8051	4	61.6246	19	5082.43	1569
patient32	MSI-11	infl	center	0.336205	68.4274	23	401.361	135	327.171	110	18.0072	6	68.4274	23	2929.57	985	0.102646	165.666	17	1062.02	109	904.362	93	60.024	6	38.8155	4	68.0272	7	0.191843	31.2125	6	125.25	24	88.4354	17	0	0	83.2333	16	5098.04	978	52.4072	31.5982	31.2288	42.5727	24.3502	27.5197	41.3813
patient32	MSI-12	infl	border	0.336205	330.172	111	1118.45	376	148.86	50	26.8107	9	23.6094	8	2070.03	696	0.166238	631.453	105	2219.69	369	300.92	50	56.0224	9	30.012	5	44.0176	7	0.16422	36.4146	6	44.0176	7	0	0	0	0	18.4074	3	4193.68	689	93.9692	14.4068	15.7325	26.3077	8.82277	9.27651
patient32	MSI-13	infl	border	0.336205	130.852	44	1302.92	438	276.511	93	32.7331	11	38.6555	13	1757.9	591	0.225648	186.074	42	1932.37	436	398.96	90	48.8195	11	57.623	13	57.623	13	0.105062	19.2077	2	19.2077	2	28.4114	3	0	0	0	0	5502.2	578	311.351	31.8346	38.7594	46.1125	14.3682	15.6871	164.532
patient32	MSI-14	infl	border	0.336205	401.361	135	1356.14	456	356.943	120	18.0072	6	56.4226	19	1897.56	638	0.150781	544.218	82	2480.59	374	729.492	110	33.2133	5	79.6318	12	33.2133	5	0.158609	334.134	53	512.205	81	63.2253	10	6.40256	1	38.0152	6	3990.8	633	18.1103	19.571	15.9626	12.6082	9.69314	9.86241	65.6264
patient32	MSI-15	infl	center	0.336205	59.6238	20	255.702	86	202.081	68	14.8059	5	12.0048	4	4541.82	1527	0.0458626	218.087	10	1200.48	55	960.384	44	64.0256	3	0	0	176.07	8	0.288851	34.6138	10	107.243	31	83.2333	24	6.80272	2	14.0056	4	5258.9	1519	47.0394	49.9331	45.4351	35.1973	20.4432	21.719	37.3665
patient32	MSI-16	infl	center	0.336205	20.8083	7	202.081	68	148.86	50	6.0024	2	20.8083	7	4330.53	1456	0.0187785	108.043	2	2128.85	40	800.32	15	0	0	52.0208	1	268.107	5	0.290979	17.2069	5	96.0384	28	120.448	35	6.80272	2	20.8083	6	4983.19	1450	75.1395	5.69974	55.2996	14.806	6.74658	12.5033	35.9055
patient33	MSI-1	non-infl	border	0.336205	0	0	12.0048	4	14.8059	5	6.0024	2	0	0	2822.73	949	0.166489	0	0	24.0096	4	30.012	5	12.0048	2	0	0	6.0024	1	0.151227	0	0	0	0	0	0	0	0	0	0	6270.51	948
patient33	MSI-2	non-infl	center	0.336205	0	0	56.4226	19	8.80352	3	0	0	0	0	3509.76	1180	0.0410023	0	0	148.059	6	0	0	0	0	0	0	72.0288	3	0.285107	0	0	45.6182	13	10.4042	3	0	0	0	0	4128.45	1177
patient33	MSI-3	non-infl	border	0.336205	29.7319	10	44.4178	15	118.848	40	20.8083	7	0	0	1543.82	519	0.230276	43.6174	10	65.2261	15	173.669	40	30.4122	7	0	0	8.80352	2	0.09361	0	0	0	0	0	0	0	0	0	0	5522.21	517		53.7201	53.7201		56.8898	56.8898
patient33	MSI-4	non-infl	center	0.336205	0	0	2.96118	1	2.96118	1	0	0	2.96118	1	3200.44	1076	0.0738644	0	0	13.6054	1	13.6054	1	0	0	13.6054	1	13.6054	1	0.261646	0	0	0	0	0	0	0	0	0	0	4108.44	1075
patient33	MSI-5	non-infl	border	0.336205	0	0	12.0048	4	26.8107	9	8.80352	3	0	0	3221.25	1083	0.158451	0	0	25.2101	4	56.0224	9	6.40256	1	0	0	25.2101	4	0.175015	0	0	0	0	0	0	11.6046	2	0	0	6165.27	1079
patient33	MSI-6	non-infl	center	0.336205	0	0	585.834	197	92.0368	31	0	0	8.80352	3	3227.21	1085	0.0928966	0	0	776.31	72	172.069	16	0	0	21.6086	2	10.8043	1	0.238752	0	0	523.409	125	62.8251	15	0	0	4.0016	1	4540.22	1084
patient33	MSI-7	non-infl	border	0.336205	202.081	68	12.0048	4	59.6238	20	26.8107	9	0	0	3432.41	1154	0.137732	488.195	67	29.2117	4	145.258	20	60.024	8	0	0	14.4058	2	0.155175	6.40256	1	0	0	0	0	6.40256	1	0	0	7423.77	1152		7.77134	8.90942		45.4379	46.2715
patient33	MSI-8	non-infl	center	0.336205	0	0	18.0072	6	20.8083	7	0	0	26.8107	9	3090.36	1039	0.129392	0	0	38.8155	5	30.8123	4	0	0	48.0192	6	23.2093	3	0.203884	0	0	4.80192	1	14.8059	3	0	0	14.8059	3	5081.23	1036
patient33	MSI-9	non-infl	border	0.336205	6.0024	2	2.96118	1	12.0048	4	14.8059	5	0	0	2694.68	906	0.116286	17.2069	2	8.40336	1	34.4138	4	44.0176	5	0	0	8.40336	1	0.211086	0	0	0	0	0	0	0	0	0	0	4285.71	905		128.428	128.428		169.068	169.068
patient33	MSI-10	non-infl	center	0.336205	0	0	20.8083	7	8.80352	3	0	0	0	0	3512.72	1181	0.0800892	0	0	24.8099	2	24.8099	2	0	0	0	0	0	0	0.244462	0	0	20.4082	5	4.0016	1	0	0	0	0	4831.13	1181
patient33	MSI-11	non-infl	center	0.336205	0	0	32.7331	11	12.0048	4	2.96118	1	8.80352	3	3572.23	1201	0.0645339	0	0	92.0368	6	60.024	4	15.6062	1	48.0192	3	48.0192	3	0.265237	0	0	18.8075	5	0	0	0	0	0	0	4516.61	1198
patient33	MSI-12	non-infl	center	0.324176	0	0	49.2197	16	6.0024	2	0	0	15.6062	5	2794.72	906	0.084399	0	0	72.0288	6	23.6094	2	0	0	35.6142	3	12.0048	1	0.223995	0	0	44.8179	10	0	0	0	0	8.80352	2	4041.62	905
patient33	MSI-13	non-infl	center	0.336205	0	0	2.96118	1	0	0	0	0	0	0	5029.61	1691	0.0071274	0	0	140.056	1	0	0	0	0	0	0	440.176	3	0.327489	0	0	0	0	0	0	0	0	0	0	5154.46	1688
patient33	MSI-14	non-infl	border	0.336205	8.80352	3	8.80352	3	139.656	47	41.6166	14	29.7319	10	1689.48	568	0.213444	14.0056	3	14.0056	3	215.686	46	65.6262	14	37.615	8	23.6094	5	0.117878	0	0	0	0	8.40336	1	0	0	16.8067	2	4777.91	563		127.651	127.651		149.611	149.611
patient33	MSI-15	non-infl	border	0.336205	8.80352	3	8.80352	3	107.243	36	6.0024	2	2.96118	1	1362.14	458	0.220872	13.6054	3	13.6054	3	162.865	36	9.20368	2	4.40176	1	22.8091	5	0.106039	0	0	0	0	0	0	0	0	0	0	4273.71	453		100.441	100.441		74.6075	74.6075
patient33	MSI-16	non-infl	border	0.329894	66.8267	22	84.8339	28	218.087	72	27.2109	9	3.04122	1	1106.44	365	0.244548	90.036	22	114.446	28	294.518	72	36.8147	9	4.0016	1	28.8115	7	0.0830408	0	0	0	0	0	0	0	0	0	0	4309.72	358		19.8902	19.8902		17.7087	17.7087
patient34	MSI-1	non-infl	border	0.336205	12.0048	4	136.855	46	2.96118	1	2.96118	1	350.98	118	913.165	307	0.268767	14.8059	4	167.267	45	3.72149	1	3.72149	1	435.374	117	264.106	71	0.0307434	0	0	32.413	1	0	0	0	0	32.413	1	7675.07	236		62.7526	62.7526		15.665	15.665
patient34	MSI-2	non-infl	center	0.336205	0	0	29.7319	10	0	0	0	0	56.4226	19	3239.1	1089	0.177425	0	0	44.0176	8	0	0	0	0	101.641	18	586.234	104	0.151523	0	0	13.2053	2	0	0	0	0	6.40256	1	6502.6	985
patient34	MSI-3	non-infl	border	0.336205	6.0024	2	217.287	73	8.80352	3	0	0	303.401	102	2263.31	761	0.206541	9.60384	2	329.332	68	14.4058	3	0	0	468.187	97	271.309	56	0.103053	0	0	48.0192	5	0	0	0	0	48.0192	5	6842.74	705		412.14	412.14		11.6137	11.6137
patient34	MSI-4	non-infl	center	0.336205	2.96118	1	112.845	38	26.8107	9	8.80352	3	41.6166	14	1832.33	616	0.268868	3.72149	1	134.054	36	29.6118	8	7.60304	2	52.0208	14	408.964	110	0.0641416	0	0	31.2125	2	15.6062	1	15.6062	1	0	0	7887.15	506					9.48494	9.48494
patient34	MSI-5	non-infl	center	0.336205	0	0	56.4226	19	2.96118	1	315.286	106	98.0392	33	3137.98	1055	0.177921	0	0	84.4338	15	5.60224	1	106.843	19	162.865	29	460.184	82	0.145327	0	0	27.611	4	0	0	600.24	87	27.611	4	6694.68	973
patient34	MSI-6	non-infl	border	0.336205	8.80352	3	116.046	39	6.0024	2	0	0	77.2309	26	1436.57	483	0.257801	11.6046	3	143.657	37	7.60304	2	0	0	96.8387	25	81.6326	21	0.0740576	0	0	26.8107	2	0	0	0	0	13.6054	1	6238.5	462		123.023	123.023		13.2817	13.2817
patient34	MSI-7	non-infl	center	0.336205	0	0	53.6214	18	0	0	2.96118	1	41.6166	14	3596	1209	0.104295	0	0	134.054	14	0	0	0	0	38.4154	4	345.338	36	0.197263	0	0	20.4082	4	0	0	5.20208	1	50.8203	10	5941.18	1172
patient34	MSI-8	non-infl	center	0.336205	26.8107	9	695.878	234	23.6094	8	6.0024	2	175.67	59	1046.82	352	0.282704	32.0128	9	817.127	231	28.4114	8	3.52141	1	198.079	56	184.074	52	0.0438192	0	0	68.0272	3	0	0	22.8091	1	68.0272	3	6846.74	300		92.7855	92.7855		9.05504	9.05504
patient34	MSI-9	non-infl	border	0.336205	2.96118	1	255.702	86	6.0024	2	12.0048	4	62.425	21	1936.37	651	0.201012	4.80192	1	428.171	86	10.004	2	0	0	84.4338	17	169.268	34	0.0956707	0	0	0	0	0	0	40.016	4	40.016	4	6450.58	617					18.3811	18.3811
patient34	MSI-10	non-infl	border	0.336205	6.0024	2	112.845	38	8.80352	3	2.96118	1	68.4274	23	1070.83	360	0.187314	10.8043	2	197.679	37	10.8043	2	5.20208	1	112.045	21	154.862	29	0.0512168	0	0	19.6078	1	19.6078	1	0	0	39.2157	2	6462.58	331		171.558	171.558		33.2163	33.2163
patient34	MSI-11	non-infl	border	0.336205	23.6094	8	86.4346	29	47.619	16	6.0024	2	95.2381	32	978.391	329	0.202926	39.6158	8	138.055	28	78.8315	16	10.004	2	152.861	31	320.128	65	0.0485048	0	0	20.8083	1	0	0	0	0	20.8083	1	5442.18	264		30.6004	30.6004		17.3872	17.3872
patient34	MSI-12	non-infl	border	0.336205	12.0048	4	68.4274	23	0	0	8.80352	3	118.848	40	2034.41	684	0.158403	25.2101	4	126.451	20	0	0	18.8075	3	227.291	36	757.503	120	0.0797441	0	0	37.615	3	0	0	0	0	52.0208	4	7070.83	564		39.6371	39.6371		81.0308	81.0308
patient34	MSI-13	non-infl	border	0.336205	101.24	34	160.464	54	205.282	69	0	0	145.658	49	1127.25	379	0.169655	200.48	34	306.523	52	400.16	68	0	0	265.306	45	6.0024	1	0.0571526	0	0	34.8139	2	17.607	1	0	0	68.0272	4	6614.65	378		26.9689	26.9689		33.9862	33.9862
patient35	MSI-1	infl	border	0.336205	130.852	44	157.663	53	716.687	241	0	0	469.788	158	2650.26	891	0.20732	212.085	44	255.702	53	993.597	206	0	0	646.258	134	4.80192	1	0.12748	0	0	0	0	274.51	35	0	0	188.075	24	6982.79	890		32.5784	32.5784		40.2225	40.2225
patient35	MSI-2	infl	border	0.336205	104.042	35	315.286	106	1739.9	585	0	0	583.033	196	3295.6	1108	0.187579	138.455	26	378.551	71	2334.93	438	0	0	735.494	138	37.2149	7	0.148626	60.024	9	235.294	35	989.196	147	0	0	390.156	58	7407.76	1101	80.6279	40.3158	31.1089	46.8587	34.6181	27.6318	9.86108
patient35	MSI-3	infl	center	0.336205	2.96118	1	12.0048	4	14.8059	5	0	0	71.2285	24	6650.66	2236	0.0227899	0	0	0	0	44.0176	1	0	0	88.0352	2	0	0	0.313416	3.20128	1	12.8051	4	12.8051	4	0	0	70.028	22	7134.45	2236				36.6158		36.6158	206.309
patient35	MSI-4	infl	center	0.336205	0	0	12.0048	4	74.4298	25	0	0	166.467	56	6725.09	2261	0.0639914	0	0	15.6062	1	80.032	5	0	0	296.919	19	15.6062	1	0.272214	0	0	11.2045	3	73.6294	20	0	0	136.054	37	8302.12	2260
patient35	MSI-5	infl	border	0.336205	38.6555	13	56.4226	19	362.865	122	0	0	496.599	167	5267.71	1771	0.152292	78.8315	12	105.242	16	648.259	99	0	0	820.728	125	111.645	17	0.183913	5.60224	1	16.4066	3	125.25	23	0	0	228.491	42	9537.01	1754		42.9427	37.9866	129.802	43.2188	40.2488	67.1059
patient35	MSI-6	infl	center	0.336205	0	0	8.80352	3	20.8083	7	0	0	118.848	40	10496.6	3529	0.0347531	0	0	88.0352	3	0	0	0	0	116.046	4	200.08	7	0.301411	0	0	0	0	23.2093	7	0	0	119.248	36	11685.1	3522
patient35	MSI-7	infl	border	0.336205	228.892	77	208.083	70	407.363	137	0	0	666.266	224	5746.3	1932	0.133039	540.216	72	504.202	67	849.54	113	0	0	1450.58	193	82.8331	11	0.203167	24.8099	5	14.8059	3	118.047	24	0	0	152.461	31	9455.38	1921	37.8936	11.6452	10.9699	72.4808	20.2976	19.9337	130.289
patient35	MSI-8	infl	center	0.336205	0	0	2974.39	1000	184.474	62	0	0	276.511	93	6992.8	2351	0.0229533	0	0	1480.59	34	132.053	3	0	0	216.086	5	0	0	0.313252	0	0	3083.63	966	188.475	59	0	0	280.912	88	7505	2351
patient35	MSI-9	infl	center	0.336205	0	0	8.80352	3	44.4178	15	0	0	122.049	41	8893.56	2990	0.0237745	0	0	0	0	128.051	3	0	0	44.0176	1	44.0176	1	0.312431	0	0	9.60384	3	38.4154	12	0	0	128.051	40	9567.03	2989
patient35	MSI-10	infl	border	0.336205	133.653	45	776.31	261	7444.98	2503	0	0	874.35	294	1597.04	537	0.230844	125.65	29	970.388	224	8377.75	1934	0	0	939.976	217	8.80352	2	0.104074	153.661	16	355.342	37	5466.19	569	0	0	740.296	77	5142.06	535	44.8894	37.9261	32.2263	62.1154	21.977	26.3055	13.9448
patient35	MSI-11	infl	border	0.336205	148.86	50	642.657	216	1127.25	379	0	0	300.4	101	3539.5	1190	0.207368	231.293	48	988.395	205	1509.4	313	0	0	408.163	85	9.60384	2	0.128838	15.6062	2	85.2341	11	512.205	66	0	0	124.05	16	9220.89	1188	73.6093	16.3575	18.2429	26.1596	22.3685	22.3049	5.72373
patient35	MSI-12	infl	border	0.336205	333.133	112	832.733	280	969.588	326	0	0	443.377	149	5347.74	1798	0.16597	662.665	110	1651.06	274	1885.95	313	0	0	843.537	140	48.0192	8	0.170235	11.6046	2	35.2141	6	76.4306	13	0	0	52.0208	9	10515	1790	7.4985	12.3172	12.1401	9.42948	11.7354	11.6454	91.0838
patient35	MSI-13	infl	center	0.336205	0	0	18.0072	6	23.6094	8	0	0	110.044	37	9390.16	3157	0.0169792	0	0	60.024	1	60.024	1	0	0	60.024	1	236.094	4	0.319226	0	0	15.6062	5	22.0088	7	0	0	112.845	36	9877.15	3153
patient35	MSI-14	infl	border	0.336205	68.4274	23	404.562	136	4969.99	1671	0	0	493.797	166	3462.18	1164	0.177353	67.627	12	603.441	107	6805.52	1207	0	0	625.85	111	62.0248	11	0.154259	71.2285	11	188.075	29	3008	464	0	0	356.543	55	7474.59	1153	37.673	57.0243	31.3411	79.242	105.209	68.9799	12.5013
patient35	MSI-15	infl	border	0.336205	365.866	123	419.368	141	2650.26	891	0	0	1172.07	394	5086.03	1710	0.159803	631.853	101	775.91	124	3785.91	605	0	0	1871.15	299	312.925	50	0.176403	124.85	22	96.4386	17	1621.45	286	0	0	540.216	95	9410.16	1660	45.3274	16.0277	15.9947	60.1309	22.0911	23.7152	10.1479
patient36	MSI-1	non-infl	center	0.336205	0	0	252.901	85	2.96118	1	8.80352	3	74.4298	25	5184.47	1743	0.0303449	0	0	395.358	12	0	0	32.8131	1	329.732	10	496.198	15	0.278392	0	0	262.105	73	3.60144	1	7.20288	2	54.0216	15	6207.28	1728
patient36	MSI-2	non-infl	center	0.336205	0	0	8.80352	3	6.0024	2	2.96118	1	14.8059	5	4342.54	1460	0.127741	0	0	15.6062	2	15.6062	2	8.0032	1	39.2157	5	164.466	21	0.204505	0	0	4.80192	1	0	0	0	0	0	0	7036.41	1439
patient36	MSI-3	non-infl	center	0.336205	0	0	38.6555	13	8.80352	3	2.96118	1	2.96118	1	5398.56	1815	0.0694155	0	0	72.0288	5	14.4058	1	0	0	14.4058	1	88.0352	6	0.266439	0	0	30.012	8	7.60304	2	3.7615	1	0	0	6789.52	1809
patient36	MSI-4	non-infl	center	0.336205	0	0	342.057	115	12.0048	4	0	0	8.80352	3	5389.76	1812	0.0913475	0	0	480.192	44	10.8043	1	0	0	0	0	76.0304	7	0.240048	0	0	295.718	71	12.405	3	0	0	12.405	3	7519.41	1805
patient36	MSI-5	non-infl	center	0.336205	0	0	279.712	94	29.7319	10	0	0	20.8083	7	5172.47	1739	0.123236	0	0	365.346	45	72.0288	9	0	0	56.0224	7	113.645	14	0.211187	0	0	232.093	49	4.80192	1	0	0	0	0	8168.07	1725
patient36	MSI-6	non-infl	center	0.336205	71.2285	24	110.044	37	32.7331	11	0	0	38.6555	13	4518.21	1519	0.1205	99.6399	12	207.283	25	60.024	7	0	0	76.0304	9	207.283	25	0.213546	56.0224	12	56.0224	12	18.8075	4	0	0	18.8075	4	6996	1494	32.0646	35.5366	28.2442	102.925	38.0563	38.8845	70.8858
patient36	MSI-7	non-infl	border	0.336205	3221.25	1083	142.857	48	74.4298	25	14.8059	5	6.0024	2	1683.47	566	0.187986	3527.01	663	218.087	41	127.651	24	26.4106	5	10.8043	2	95.6383	18	0.136838	3069.23	420	52.0208	7	7.20288	1	0	0	0	0	4005.6	548	7.77779	8.55095	7.49326	91.894	47.553	39.5249	329.988
patient36	MSI-8	non-infl	border	0.336205	3206.36	1078	368.828	124	258.904	87	112.845	38	50.4202	17	1615.05	543	0.225221	4205.68	947	523.81	118	368.547	83	164.466	37	75.6302	17	80.032	18	0.108239	1210.48	131	56.0224	6	36.8147	4	9.20368	1	0	0	4849.94	525	11.7411	7.79544	7.37515	165.537	26.0685	25.8198	155.122
patient36	MSI-9	non-infl	border	0.336205	3768.55	1267	472.989	159	130.852	44	202.081	68	41.6166	14	871.549	293	0.264338	3627.85	959	571.429	151	166.467	44	245.698	65	52.8211	14	185.274	49	0.0651414	4729.89	308	124.05	8	0	0	48.0192	3	0	0	3745.5	244	8.84911	8.21772	7.56178	106.628	23.994	23.4212
patient36	MSI-10	non-infl	border	0.336205	2094.04	704	389.636	131	547.419	184	41.6166	14	116.046	39	428.171	144	0.280177	2244.9	629	460.584	129	656.663	184	50.02	14	139.256	39	82.0328	23	0.0259169	2893.16	75	76.0304	2	0	0	0	0	0	0	4669.87	121	17.89	8.76209	8.3258	281.494	24.2373	24.7834
patient37	MSI-1	infl	border	0.336205	110.044	37	44.4178	15	92.0368	31	0	0	74.4298	25	3143.9	1057	0.196523	168.067	33	44.0176	9	157.663	31	0	0	76.4306	15	30.4122	6	0.139376	28.8115	4	44.0176	6	0	0	0	0	71.6286	10	7540.62	1051	121.34	12.4815	15.8671	119.185	47.7973	48.4237
patient37	MSI-2	infl	center	0.336205	2.96118	1	23.6094	8	26.8107	9	80.4322	27	175.67	59	6150.86	2068	0.0339357	0	0	88.0352	3	116.046	4	0	0	620.248	21	208.083	7	0.300318	3.32133	1	16.8067	5	16.8067	5	90.036	27	126.451	38	6862.74	2061
patient37	MSI-3	infl	center	0.336205	2.96118	1	112.845	38	116.046	39	0	0	68.4274	23	6597.04	2218	0.0465499	0	0	708.283	33	644.258	30	0	0	64.0256	3	343.737	16	0.289249	3.44138	1	17.2069	5	31.2125	9	0	0	69.2277	20	7612.64	2202				81.6308		81.6308	11.3114
patient37	MSI-4	infl	border	0.336205	6.0024	2	47.619	16	53.6214	18	0	0	148.86	50	2216.09	745	0.142701	14.0056	2	98.0392	14	91.2365	13	0	0	147.259	21	44.0176	6	0.168331	0	0	12.0048	2	29.6118	5	0	0	172.469	29	4389.76	739		36.3933	36.3933		19.3666	19.3666
patient37	MSI-5	infl	center	0.336205	14.8059	5	86.4346	29	23.6094	8	0	0	80.4322	27	5338.94	1795	0.0447871	68.0272	3	424.17	19	112.045	5	0	0	334.934	15	312.525	14	0.276846	7.20288	2	36.1345	10	10.8043	3	0	0	43.2173	12	6433.37	1781	250.926	53.3271	70.9172	117.276	11.8898	33.5569	149.954
patient37	MSI-6	infl	center	0.336205	0	0	32.7331	11	23.6094	8	0	0	196.479	66	8022.01	2697	0.00750825	0	0	132.053	1	0	0	0	0	920.368	7	400.16	3	0.328697	0	0	30.4122	10	24.4098	8	0	0	179.672	59	8196.08	2694
patient37	MSI-7	infl	center	0.336205	0	0	44.4178	15	8.80352	3	8.80352	3	71.2285	24	5597.84	1882	0.0680395	0	0	146.859	10	44.0176	3	0	0	235.294	16	264.506	18	0.268166	0	0	18.8075	5	0	0	11.2045	3	30.012	8	6950.78	1864
patient37	MSI-8	infl	center	0.336205	26.8107	9	65.6262	22	32.7331	11	2.96118	1	128.051	43	5585.83	1878	0.0810171	100.04	8	185.274	15	48.0192	4	12.405	1	420.168	34	112.045	9	0.225111	4.40176	1	31.2125	7	31.2125	7	0	0	40.016	9	8298.12	1868		47.8373	76.941	25.8067	65.0981	60.7324	324.259
patient37	MSI-9	infl	border	0.336205	181.273	61	312.325	105	151.661	51	2.96118	1	154.862	52	3872.63	1302	0.133754	432.173	58	704.282	94	246.899	33	7.60304	1	284.114	38	321.329	43	0.19616	15.2061	3	56.0224	11	91.6367	18	0	0	71.2285	14	6418.17	1259	138.185	17.1106	17.286	35.8622	19.1113	18.1725	110.846
patient37	MSI-10	infl	center	0.325677	0	0	3.08123	1	3.08123	1	0	0	178.071	58	6472.59	2108	0.00123326	0	0	0	0	0	0	0	0	1640.66	2	800.32	1	0.32324	0	0	3.08123	1	3.08123	1	0	0	173.269	56	6518.21	2107
patient37	MSI-11	infl	border	0.336205	6.0024	2	41.6166	14	26.8107	9	0	0	166.467	56	2555.02	859	0.151873	6.40256	1	85.6343	13	52.0208	8	0	0	296.118	45	184.474	28	0.152932	6.40256	1	6.40256	1	0	0	0	0	72.0288	11	5434.17	831			64.8908	399.623	305.243	273.801
patient37	MSI-12	infl	center	0.336205	6.0024	2	29.7319	10	0	0	6.0024	2	83.2333	28	5832.73	1961	0.0285413	35.2141	1	244.098	7	0	0	35.2141	1	664.266	19	176.07	5	0.307664	3.2413	1	9.60384	3	0	0	3.2413	1	29.2117	9	6357.74	1956			361.923	156.81	141.965	88.6652
patient37	MSI-13	infl	border	0.336205	44.4178	15	104.042	35	101.24	34	0	0	65.6262	22	1052.82	354	0.294237	50.8203	15	112.045	33	88.4354	26	0	0	64.4258	19	390.836	115	0.0364889	0	0	56.0224	2	220.088	8	0	0	84.0336	3	6494.6	237		39.797	39.797		51.305	51.305
patient37	MSI-14	infl	border	0.336205	80.4322	27	345.018	116	83.2333	28	0	0	44.4178	15	2382.55	801	0.237157	105.242	25	455.382	108	76.0304	18	0	0	33.6134	8	468.187	111	0.0965941	20.8083	2	84.0336	8	103.641	10	0	0	72.0288	7	7142.86	690	14.157	29.3344	28.2101	12.8691	25.9544	23.5057	78.6917
patient37	MSI-15	infl	border	0.336205	847.539	285	255.702	86	136.855	46	0	0	234.894	79	1308.92	440	0.253106	1078.43	273	324.13	82	170.068	43	0	0	225.29	57	86.8347	22	0.0648511	184.874	12	60.024	4	48.0192	3	0	0	339.336	22	6446.58	418	20.6205	12.2666	12.2333	197.504	29.3611	29.56	73.0933
patient37	MSI-16	infl	border	0.336205	104.042	35	86.4346	29	44.4178	15	0	0	169.668	57	2138.46	719	0.197066	177.671	35	147.259	29	50.8203	10	0	0	248.499	49	91.2365	18	0.129974	0	0	0	0	38.4154	5	0	0	60.024	8	5394.16	701		27.6052	27.6052		79.9266	79.9266
patient38	MSI-1	non-infl	border	0.336205	2.96118	1	222.889	75	6.0024	2	20.8083	7	0	0	1002.4	337	0.288874	3.48139	1	259.704	75	6.80272	2	17.2069	5	0	0	675.07	195	0.0471554	0	0	0	0	0	0	44.0176	2	0	0	3011.2	142
patient38	MSI-2	non-infl	border	0.336205	0	0	130.852	44	6.0024	2	0	0	0	0	1180.87	397	0.275725	0	0	156.062	43	7.20288	2	0	0	0	0	736.294	203	0.0560103	0	0	18.0072	1	0	0	0	0	0	0	3463.79	194
patient38	MSI-3	non-infl	border	0.336205	14.8059	5	324.21	109	92.0368	31	0	0	0	0	1900.76	639	0.232347	21.6086	5	451.781	105	120.448	28	0	0	0	0	326.931	76	0.103731	0	0	38.4154	4	28.8115	3	0	0	0	0	5426.17	563		39.0107	39.0107		17.0739	17.0739
patient38	MSI-4	non-infl	center	0.336205	0	0	2.96118	1	0	0	0	0	0	0	1766.71	594	0.191113	0	0	5.20208	1	0	0	0	0	0	0	355.742	68	0.144037	0	0	0	0	0	0	0	0	0	0	3651.86	526
patient38	MSI-5	non-infl	center	0.336205	0	0	2.96118	1	0	0	0	0	0	0	2227.69	749	0.178634	0	0	5.60224	1	0	0	0	0	0	0	224.09	40	0.149212	0	0	0	0	0	0	0	0	0	0	4749.9	709
patient38	MSI-6	non-infl	center	0.304246	0	0	6.40256	2	10.004	3	0	0	0	0	3224.49	981	0.1749	0	0	11.6046	2	11.6046	2	0	0	0	0	777.511	136	0.128314	0	0	0	0	7.60304	1	0	0	0	0	6586.63	845
patient38	MSI-7	non-infl	border	0.336205	0	0	47.619	16	23.6094	8	0	0	0	0	553.421	186	0.290977	0	0	54.8219	16	27.611	8	0	0	0	0	309.324	90	0.0124895	0	0	0	0	0	0	0	0	0	0	7683.07	96
patient38	MSI-8	non-infl	border	0.336205	65.6262	22	318.247	107	20.8083	7	8.80352	3	0	0	591.837	199	0.295832	74.4298	22	358.303	106	23.6094	7	10.004	3	0	0	493.397	146	0.0167033	0	0	60.024	1	0	0	0	0	0	0	3173.27	53		32.1216	32.1216		16.6829	16.6829
patient38	MSI-9	non-infl	center	0.336205	0	0	0	0	0	0	0	0	0	0	4158.06	1398	0.155253	0	0	0	0	0	0	0	0	0	0	341.337	53	0.180856	0	0	0	0	0	0	0	0	0	0	7436.97	1345
patient38	MSI-10	non-infl	center	0.336205	0	0	2.96118	1	0	0	14.8059	5	0	0	2679.87	901	0.215487	0	0	0	0	0	0	4.80192	1	0	0	37.2149	8	0.101803	0	0	10.004	1	0	0	39.2157	4	0	0	8771.51	893
patient38	MSI-11	non-infl	center	0.336205	0	0	2.96118	1	172.469	58	6.0024	2	0	0	3450.26	1160	0.183063	0	0	5.60224	1	218.487	40	0	0	0	0	60.024	11	0.144059	0	0	0	0	124.85	18	14.0056	2	0	0	7975.99	1149
patient38	MSI-12	non-infl	center	0.336205	2.96118	1	14.8059	5	0	0	6.0024	2	0	0	3146.9	1058	0.111483	8.80352	1	0	0	0	0	8.80352	1	0	0	8.80352	1	0.222499	0	0	22.409	5	0	0	4.40176	1	0	0	4750.7	1057						282.38
patient38	MSI-13	non-infl	center	0.336205	0	0	20.8083	7	18.0072	6	0	0	0	0	4527.01	1522	0.128418	0	0	48.0192	6	48.0192	6	0	0	0	0	132.453	17	0.202431	0	0	4.80192	1	0	0	0	0	0	0	7434.57	1505
patient38	MSI-14	non-infl	border	0.336205	166.467	56	621.449	209	184.474	62	6.0024	2	0	0	1882.75	633	0.259694	215.686	56	797.119	207	230.892	60	7.60304	2	0	0	877.951	228	0.056136	0	0	35.6142	2	35.6142	2	0	0	0	0	7214.89	405		22.276	22.276		21.917	21.917
patient38	MSI-15	non-infl	border	0.336205	68.4274	23	841.937	283	145.658	49	44.4178	15	0	0	1627.05	547	0.297952	77.2309	23	946.379	282	164.466	49	23.6094	7	0	0	1540.62	459	0.0270969	0	0	36.8147	1	0	0	296.118	8	0	0	3249.3	88		32.7596	32.7596		11.455	11.455
patient38	MSI-16	non-infl	border	0.336205	47.619	16	184.474	62	148.86	50	32.7331	11	0	0	1537.82	517	0.125597	127.251	16	476.19	60	382.153	48	24.0096	3	0	0	827.931	104	0.110841	0	0	18.0072	2	18.0072	2	72.0288	8	0	0	3725.89	413		24.3772	24.3772		17.9829	17.9829
patient39	MSI-1	non-infl	border	0.336205	276.511	93	556.222	187	217.287	73	0	0	437.375	147	2667.87	897	0.149273	584.234	87	1212.48	181	468.187	70	0	0	917.967	137	321.729	48	0.127276	48.0192	6	48.0192	6	23.6094	3	0	0	78.4314	10	6670.67	849	11.3164	13.911	13.6615	31.0526	12.3903	13.4419	36.119
patient39	MSI-2	non-infl	border	0.336205	112.845	38	1276.11	429	44.4178	15	2.96118	1	615.846	207	3108.2	1045	0.202765	187.275	38	2066.43	419	69.2277	14	4.80192	1	937.175	190	222.089	45	0.125841	0	0	79.6318	10	8.0032	1	0	0	135.254	17	7946.38	1000		24.2874	24.2874		10.6314	10.6314
patient39	MSI-3	non-infl	center	0.336205	6.0024	2	101.24	34	65.6262	22	0	0	41.6166	14	7052.42	2371	0.0578631	34.4138	2	500.2	29	259.304	15	0	0	140.056	8	120.048	7	0.263626	0	0	18.8075	5	26.4106	7	0	0	22.8091	6	8967.19	2364		11.5951	11.5951		12.2394	12.2394
patient39	MSI-4	non-infl	border	0.336205	53.6214	18	1240.5	417	255.702	86	0	0	107.243	36	2983.31	1003	0.196283	86.4346	17	2078.43	408	397.359	78	0	0	173.269	34	193.677	38	0.136449	7.20288	1	64.0256	9	60.024	8	0	0	14.8059	2	7070.83	965		39.1865	37.3944	77.5248	12.8911	12.9411	38.4533
patient39	MSI-5	non-infl	border	0.336205	20.8083	7	880.352	296	196.479	66	0	0	110.044	37	2671.07	898	0.21354	32.8131	7	1315.73	281	280.912	60	0	0	164.066	35	60.8243	13	0.116094	0	0	129.252	15	52.0208	6	0	0	17.2069	2	7623.05	885		111.699	111.699		16.4329	16.4329
patient39	MSI-6	non-infl	border	0.336205	12.0048	4	89.2357	30	112.845	38	0	0	18.0072	6	4134.45	1390	0.172243	23.2093	4	156.863	27	185.674	32	0	0	6.0024	1	92.8371	16	0.163658	0	0	18.4074	3	36.8147	6	0	0	30.4122	5	8395.36	1374		109.661	109.661		55.7674	55.7674
patient39	MSI-7	non-infl	center	0.336205	0	0	133.653	45	29.7319	10	0	0	71.2285	24	7968.39	2679	0.0417338	0	0	888.355	37	72.0288	3	0	0	192.077	8	263.705	11	0.292625	0	0	27.2109	8	24.0096	7	0	0	54.8219	16	9117.65	2668
patient39	MSI-8	non-infl	center	0.336205	0	0	35.6943	12	23.6094	8	0	0	107.243	36	6885.55	2315	0.0645644	0	0	108.043	7	60.024	4	0	0	356.142	23	92.0368	6	0.271577	0	0	18.4074	5	14.8059	4	0	0	48.0192	13	8502.2	2309
patient39	MSI-9	non-infl	center	0.336205	2.96118	1	53.6214	18	26.8107	9	0	0	6.0024	2	9232.49	3104	0.0377659	26.4106	1	397.359	15	104.042	4	0	0	0	0	1216.49	46	0.29844	0	0	10.004	3	16.8067	5	0	0	6.80272	2	10246.5	3058					23.8961	23.8961
patient39	MSI-10	non-infl	center	0.336205	20.8083	7	32.7331	11	38.6555	13	0	0	53.6214	18	7162.46	2408	0.0650335	92.0368	6	140.056	9	92.0368	6	0	0	76.0304	5	460.184	30	0.271172	3.68147	1	7.20288	2	26.0104	7	0	0	48.0192	13	8769.51	2378		8.50196	57.2601	113.257	10.3422	25.0443	268.223
patient39	MSI-11	non-infl	center	0.336205	6.0024	2	645.458	217	23.6094	8	2.96118	1	35.6943	12	5276.51	1774	0.101552	19.6078	2	1910.36	194	48.0192	5	10.004	1	68.0272	7	147.659	15	0.218378	0	0	105.242	23	13.6054	3	0	0	22.8091	5	8054.82	1759		64.0653	64.0653		6.4914	6.4914
patient39	MSI-12	non-infl	center	0.336205	23.6094	8	312.325	105	59.6238	20	2.96118	1	62.425	21	4321.73	1453	0.161954	44.0176	7	588.235	95	111.244	18	6.0024	1	68.0272	11	117.247	19	0.173756	5.60224	1	57.623	10	11.6046	2	0	0	57.623	10	8252.9	1434		87.4518	73.0512	234.999	22.2131	21.1648	259.068
patient39	MSI-13	non-infl	border	0.336205	83.2333	28	321.248	108	583.033	196	2.96118	1	234.894	79	2216.09	745	0.205326	131.653	27	496.599	102	910.764	187	4.80192	1	336.134	69	107.243	22	0.111954	8.80352	1	52.0208	6	80.032	9	0	0	89.2357	10	6458.58	723		30.8375	31.4796	315.526	21.2838	23.0597	55.4326
patient39	MSI-14	non-infl	border	0.326993	12.405	4	226.491	74	158.864	52	0	0	623.85	204	3149.9	1030	0.143041	28.0112	4	504.202	72	328.531	47	0	0	1090.44	156	202.881	29	0.151696	0	0	13.2053	2	32.8131	5	0	0	316.527	48	6598.64	1001		122.455	122.455		13.6661	13.6661
patient40	MSI-1	infl	border	0.336205	820.728	276	6.0024	2	1056.02	355	71.2285	24	303.401	102	350.98	118	0.304324	873.95	266	6.40256	2	1061.22	323	78.8315	24	325.33	99	75.6302	23	0.0318815	313.725	10	0	0	1004.4	32	0	0	96.0384	3	2981.19	95	47.4816	10.2105	10.2191		161.748	160.589	20.9066
patient40	MSI-2	infl	center	0.336205	98.0392	33	29.7319	10	1160.06	390	20.8083	7	333.133	112	2611.44	878	0.15223	118.047	18	19.6078	3	1169.27	178	44.0176	7	504.202	77	341.737	52	0.182672	82.0328	15	38.4154	7	1160.46	212	0	0	191.677	35	4521.81	826	45.6176	22.2257	25.7911	61.0658	191.755	104.072	11.0833
patient40	MSI-3	infl	border	0.336205	95.2381	32	44.4178	15	181.273	61	14.8059	5	116.046	39	371.789	125	0.222309	116.847	26	62.8251	14	256.503	57	22.409	5	144.058	32	44.8179	10	0.0700957	84.0336	6	14.4058	1	56.0224	4	0	0	100.04	7	1640.66	115	81.2783	33.7488	32.0884	157.082	84.1785	78.4865	45.2159
patient40	MSI-4	infl	border	0.336205	609.844	205	41.6166	14	782.313	263	8.80352	3	29.7319	10	220.088	74	0.308675	664.266	205	45.2181	14	839.136	259	9.60384	3	26.0104	8	19.6078	6	0.0246356	0	0	0	0	164.066	4	0	0	80.032	2	2761.1	68		11.6605	11.6605		52.2322	52.2322
patient40	MSI-5	infl	center	0.336205	264.906	89	220.088	74	612.645	206	44.4178	15	880.352	296	4437.77	1492	0.0854895	688.275	59	528.211	45	748.299	64	140.456	12	1136.45	97	504.202	43	0.223437	134.454	30	129.652	29	635.454	142	13.6054	3	890.756	199	6484.99	1449	28.3492	14.8308	16.2491	74.1031	22.7464	26.1339	28.1912
patient40	MSI-6	infl	center	0.336205	306.363	103	86.4346	29	1177.67	396	23.6094	8	624.65	210	2685.87	903	0.182999	371.749	68	98.4394	18	1273.31	233	44.0176	8	743.097	136	360.544	66	0.153206	228.491	35	71.6286	11	1064.03	163	0	0	484.194	74	5462.18	837	33.1414	26.0948	21.7139	104.591	55.265	51.4305	22.2256
patient40	MSI-7	infl	center	0.336205	452.181	152	919.168	309	1189.68	400	26.8107	9	404.562	136	2227.69	749	0.107305	868.347	93	1882.35	202	1127.65	121	76.0304	8	448.179	48	93.2373	10	0.226524	260.504	59	472.189	107	1231.69	279	4.40176	1	388.555	88	3262.5	739	25.5088	16.3565	16.3994	35.5379	12.3038	18.3906	17.187
patient40	MSI-8	infl	border	0.336205	187.275	63	44.4178	15	356.943	120	14.8059	5	44.4178	15	577.031	194	0.28662	209.284	60	52.421	15	359.344	103	17.607	5	45.2181	13	104.842	30	0.0470889	64.0256	3	0	0	360.944	17	0	0	44.0176	2	3482.59	164	173.14	21.4134	20.2447		63.8279	71.634	28.5425
patient40	MSI-9	infl	center	0.336205	190.476	64	175.67	59	898.359	302	26.8107	9	725.89	244	4649.06	1563	0.079243	290.116	23	416.166	33	1124.45	89	64.0256	5	1160.46	92	391.357	31	0.241115	170.068	41	107.643	26	879.152	212	16.4066	4	630.252	152	6349.74	1531	27.042	13.4086	19.2244	55.2211	52.9211	44.6093	19.0537
patient40	MSI-10	infl	center	0.336205	193.277	65	118.848	40	871.549	293	32.7331	11	327.171	110	4060.02	1365	0.0971756	298.519	29	185.274	18	1029.21	100	52.0208	5	370.548	36	360.144	35	0.217975	165.266	36	100.84	22	876.351	191	27.611	6	339.336	74	6101.64	1330	33.3014	24.3726	23.1633	71.5491	60.408	51.2403	22.4882
patient40	MSI-11	infl	center	0.336205	101.24	34	511.405	172	571.028	192	8.80352	3	228.892	77	3938.06	1324	0.0945549	211.685	20	1110.44	105	592.237	56	21.2085	2	179.672	17	264.506	25	0.220628	63.6254	14	303.721	67	616.246	136	4.40176	1	272.109	60	5887.55	1299	56.8919	40.4157	42.5551	31.247	16.6092	19.1832	24.5178
patient40	MSI-12	infl	center	0.336205	38.6555	13	440.176	148	568.227	191	18.0072	6	196.479	66	2650.26	891	0.118616	52.0208	6	752.301	89	752.301	89	25.2101	3	269.708	32	210.884	25	0.186437	37.615	7	316.527	59	547.019	102	16.0064	3	182.473	34	4645.86	866	111.861	118.1	82.5529	35.22	20.8099	19.0789	31.3865
patient40	MSI-13	infl	border	0.336205	547.419	184	122.049	41	740.696	249	6.0024	2	136.855	46	353.942	119	0.288968	564.226	163	138.455	40	830.732	240	6.80272	2	152.461	44	55.2221	16	0.029926	700.28	21	33.6134	1	300.12	9	0	0	68.0272	2	3441.78	103	11.8653	11.7871	11.0356	151.891	41.6412	42.8045	114.259
patient40	MSI-14	infl	center	0.336205	50.4202	17	345.018	116	925.17	311	6.0024	2	371.789	125	3976.75	1337	0.080081	137.255	11	724.29	58	1084.43	87	12.405	1	748.299	60	199.68	16	0.234963	25.6102	6	242.497	57	953.181	224	4.40176	1	276.511	65	5622.25	1321	174.808	59.8834	69.9797	77.7668	44.3768	37.2459	24.696
patient40	MSI-15	infl	center	0.336205	199.28	67	23.6094	8	1079.63	363	32.7331	11	401.361	135	4574.63	1538	0.113668	476.19	54	44.0176	5	1117.25	127	88.0352	10	476.19	54	316.527	36	0.222383	58.4234	13	13.6054	3	1061.22	236	4.40176	1	364.146	81	6754.3	1502	73.2246	24.2585	24.9804	191.054	58.6229	62.9225	27.0544
patient40	MSI-16	infl	border	0.336205	220.088	74	276.511	93	746.699	251	56.4226	19	246.899	83	505.802	170	0.28001	260.904	73	324.93	91	807.123	226	64.4258	18	257.303	72	46.4186	13	0.0556192	18.0072	1	36.0144	2	448.179	25	18.0072	1	197.679	11	2822.73	157		15.7795	15.9628	44.6257	31.6353	31.5857	29.29
patient40	MSI-17	infl	border	0.336205	68.4274	23	65.6262	22	737.495	248	32.7331	11	148.86	50	2840.34	955	0.134109	156.463	21	156.463	21	620.248	83	68.0272	9	178.872	24	68.0272	9	0.201117	10.004	2	4.80192	1	820.328	165	10.004	2	129.252	26	4701.88	946	345.726	39.1397	36.8759	174.523	106.463	102.883	16.8755
patient40	MSI-18	infl	border	0.336205	133.653	45	377.751	127	707.883	238	14.8059	5	232.093	78	1992.8	670	0.219898	168.067	37	554.622	122	663.866	146	13.6054	3	245.698	54	82.0328	18	0.116012	68.0272	8	44.0176	5	792.317	92	17.2069	2	206.883	24	5618.25	652	80.9775	25.7719	24.9685	441.405	19.4137	37.9736	20.2927
patient41	MSI-1	infl	border	0.336205	490.596	165	294.518	99	1162.87	391	2.96118	1	1154.06	388	3126.05	1051	0.249928	532.213	133	372.149	93	1488.6	372	4.0016	1	1392.56	348	948.379	237	0.086277	370.948	32	68.0272	6	220.088	19	0	0	464.186	40	9435.77	814
patient41	MSI-2	infl	border	0.336205	26.8107	9	589.036	198	232.093	78	0	0	130.852	44	1174.87	395	0.273055	29.2117	8	703.081	192	252.501	69	0	0	146.459	40	91.6367	25	0.051835	19.2077	1	116.046	6	172.069	9	0	0	76.0304	4	7138.86	370		7.20082	18.621	191.949	18.8924	22.0465	65.837
patient41	MSI-3	infl	center	0.336205	12.0048	4	273.709	92	371.789	125	6.0024	2	6.0024	2	6427.77	2161	0.0371836	0	0	108.043	4	108.043	4	0	0	0	0	456.182	17	0.299022	13.2053	4	294.118	88	404.562	121	6.80272	2	6.80272	2	7170.07	2144	4.02395		4.02395	56.0674		56.0674	11.1138
patient41	MSI-4	infl	center
patient41	MSI-5	infl	center	0.336205	0	0	166.467	56	44.4178	15	0	0	0	0	5589.04	1879	0.102849	0	0	60.024	6	48.0192	5	0	0	0	0	1011.2	104	0.231392	0	0	216.086	50	43.2173	10	0	0	0	0	7671.07	1775
patient41	MSI-6	infl	border	0.336205	193.277	65	1311.72	441	1109.24	373	2.96118	1	172.469	58	2129.65	716	0.239864	237.695	57	1563.43	375	1275.71	306	4.0016	1	225.29	54	87.6351	21	0.0840574	96.0384	8	784.314	66	796.318	67	0	0	48.0192	4	8267.31	695	71.987	25.8925	21.2512	32.9613	11.5247	12.4383	18.7732
patient41	MSI-7	infl	border
patient41	MSI-8	infl	border
patient41	MSI-9	infl	border
patient41	MSI-10	infl	border
patient41	MSI-11	infl	border	0.336205	547.419	184	1971.99	663	1523.01	512	0	0	597.839	201	1870.75	629	0.224971	742.297	167	2795.92	629	2071.23	466	0	0	751.1	169	26.8107	6	0.0727237	233.693	17	468.187	34	632.253	46	0	0	440.176	32	8567.43	623	46.7886	14.1625	15.2237	23.5307	9.59486	10.4696	28.5695
patient41	MSI-12	infl	border
patient41	MSI-13	infl	border	0.336205	722.689	243	3366.99	1132	1469.39	494	8.80352	3	410.564	138	2031.61	683	0.197919	838.735	166	4325.73	856	1657.06	328	15.2061	3	460.184	91	20.4082	4	0.12796	600.24	77	2156.86	276	1297.32	166	0	0	367.347	47	5306.12	679	16.5628	15.3053	14.4812	12.1809	9.08438	9.85678	17.8804
patient41	MSI-14	infl	border	0.293895	44.4178	13	1691.08	497	139.656	41	6.80272	2	153.261	45	2249.3	661	0.209259	47.619	10	2054.82	430	148.059	31	4.80192	1	186.475	39	24.0096	5	0.0803886	37.2149	3	832.333	67	124.45	10	12.405	1	76.0304	6	8159.26	656	25.9737	28.1569	25.4969	10.7658	9.09392	8.47392	44.3032
patient41	MSI-15	infl	border	0.336205	2537.01	853	3262.91	1097	184.474	62	0	0	32.7331	11	3578.15	1203	0.229789	3703.48	851	4539.02	1043	243.697	56	0	0	34.8139	8	1723.49	396	0.103156	19.2077	2	524.21	54	60.024	6	0	0	29.2117	3	7823.13	807	198.637	7.04237	7.47552	56.3325	10.0847	10.1439	73.244
patient41	MSI-16	infl	border	0.336205	273.709	92	2186.07	735	425.37	143	446.178	150	469.788	158	2501.4	841	0.211762	416.166	88	3107.24	658	595.038	126	9.60384	2	656.262	139	37.615	8	0.105675	38.0152	4	728.291	77	160.864	17	1400.56	148	179.672	19	7883.15	833
patient42	MSI-1	infl	center	0.336205	142.857	48	26.8107	9	208.083	70	6.0024	2	0	0	1421.77	478	0.227532	210.884	48	22.0088	5	215.286	49	8.80352	2	0	0	153.661	35	0.108587	0	0	36.8147	4	193.277	21	0	0	0	0	4081.63	443		19.0597	19.0597		261.036	162.943
patient42	MSI-2	infl	center	0.336205	291.317	98	14.8059	5	71.2285	24	8.80352	3	0	0	3863.71	1299	0.0869824	840.336	73	34.4138	3	114.846	10	11.6046	1	0	0	104.042	9	0.249223	100.44	25	8.0032	2	56.0224	14	8.0032	2	0	0	5176.07	1290	18.8296	13.2966	12.7263	251.27	90.8965	90.7896	57.7113
patient42	MSI-3	infl	center	0.336205	18.0072	6	431.373	145	92.0368	31	0	0	0	0	5678.27	1909	0.0267515	112.045	3	1160.46	31	224.09	6	0	0	0	0	37.2149	1	0.309454	9.60384	3	368.387	114	80.8323	25	0	0	0	0	6165.67	1908	176.739	111.464	64.0494	34.1124	7.49077	19.0367	54.5812
patient42	MSI-4	infl	center	0.336205	6.0024	2	26.8107	9	23.6094	8	2.96118	1	0	0	4167.27	1401	0.0167201	0	0	0	0	60.024	1	0	0	0	0	120.048	2	0.319485	6.40256	2	28.0112	9	22.0088	7	3.12125	1	0	0	4378.95	1399	475.097		475.097	85.1776		85.1776	184.148
patient42	MSI-5	infl	center	0.336205	12.0048	4	53.6214	18	12.0048	4	2.96118	1	0	0	6737.09	2265	0.0240981	84.0336	2	164.066	4	40.016	1	40.016	1	0	0	164.066	4	0.311219	6.40256	2	44.8179	14	9.60384	3	0	0	0	0	7264.91	2261	8.6006	8.51299	8.5568	71.2487	113.012	47.8101	197.124
patient42	MSI-6	infl	center	0.336205	65.6262	22	18.0072	6	68.4274	23	0	0	2.96118	1	1103.64	371	0.212764	89.2357	19	23.6094	5	80.032	17	0	0	4.80192	1	150.46	32	0.123442	24.4098	3	8.0032	1	48.0192	6	0	0	0	0	2746.3	339	137.188	51.8911	51.5149	113.099	77.2221	71.3957	98.546
patient42	MSI-7	infl	center	0.336205	151.661	51	32.7331	11	222.889	75	2.96118	1	0	0	1258.1	423	0.21845	228.892	50	50.4202	11	233.293	51	4.40176	1	0	0	50.4202	11	0.1175	8.40336	1	0	0	204.082	24	0	0	0	0	3506.2	412		19.7208	22.5031		151.694	152.857	56.597
patient42	MSI-8	infl	border	0.336205	222.889	75	217.287	73	809.124	272	12.0048	4	0	0	1371.35	461	0.189161	338.535	64	354.142	67	1041.62	197	16.0064	3	0	0	126.851	24	0.113964	96.4386	11	52.0208	6	656.262	75	8.80352	1	0	0	3834.73	437	80.4167	24.3469	22.9359	72.4292	34.2568	33.4719	34.9315
patient42	MSI-9	infl	border	0.336205	71.2285	24	107.243	36	371.789	125	6.0024	2	0	0	898.359	302	0.226523	97.2389	22	145.658	33	412.165	93	8.80352	2	0	0	79.6318	18	0.0631117	31.6126	2	48.0192	3	508.203	32	0	0	0	0	4501.8	284	466.778	18.8466	14.9031	123.232	56.6808	50.166	38.9751
patient42	MSI-10	infl	center	0.336205	14.8059	5	86.4346	29	38.6555	13	12.0048	4	0	0	4158.06	1398	0.0954711	20.8083	2	167.667	16	64.0256	6	20.8083	2	0	0	136.054	13	0.238621	12.405	3	54.4218	13	29.2117	7	8.40336	2	0	0	5804.32	1385	60.9505	666.9	168.106	138.792	36.4068	75.273	128.165
patient42	MSI-11	infl	border	0.336205	86.4346	29	110.044	37	362.865	122	18.0072	6	0	0	996.399	335	0.211137	128.051	27	170.468	36	392.957	83	23.6094	5	0	0	52.0208	11	0.111168	18.0072	2	8.80352	1	341.737	38	8.80352	1	0	0	2914.37	324	271.943	29.684	31.978	428.242	48.8859	44.1458	15.46
patient42	MSI-12	infl	border	0.336205	116.046	39	107.243	36	446.178	150	6.0024	2	0	0	2004.8	674	0.187576	133.253	25	170.468	32	512.205	96	5.20208	1	0	0	74.8299	14	0.126912	110.444	14	31.6126	4	424.17	54	8.0032	1	0	0	5202.08	660	27.6652	42.4149	27.955	120.723	49.1445	62.8743	27.12
patient42	MSI-13	infl	border	0.336205	53.6214	18	56.4226	19	496.599	167	2.96118	1	0	0	1198.48	403	0.117356	102.441	12	136.455	16	860.744	101	8.40336	1	0	0	119.248	14	0.0980845	60.024	6	30.4122	3	672.269	66	0	0	0	0	3965.99	389	88.0393	76.4087	69.8996	185.077	97.9541	111.05	22.9299
patient42	MSI-14	infl	border	0.336205	14.8059	5	12.0048	4	151.661	51	2.96118	1	0	0	3280.71	1103	0.0557869	36.0144	2	0	0	250.9	14	0	0	0	0	108.043	6	0.242084	12.405	3	16.4066	4	152.861	37	4.0016	1	0	0	4531.41	1097	100.221	12.1631	55.4573	233.311		261.749	57.0343
patient42	MSI-15	infl	border	0.336205	12.0048	4	18.0072	6	353.942	119	2.96118	1	0	0	2471.79	831	0.0808159	24.8099	2	37.2149	3	632.253	51	12.405	1	0	0	185.674	15	0.168007	12.0048	2	18.0072	3	404.162	68	0	0	0	0	4857.94	816	287.648	66.1022	176.875	136.768	113.539	96.9082	27.3708
patient42	MSI-16	infl	border	0.336205	53.6214	18	50.4202	17	419.368	141	14.8059	5	0	0	3030.89	1019	0.1232	81.2325	10	97.2389	12	448.179	55	24.4098	3	0	0	146.058	18	0.187052	44.0176	8	26.8107	5	460.184	86	10.8043	2	0	0	5351.34	1001	66.4655	75.6423	42.6559	199.934	58.1466	72.8866	23.0855
patient43	MSI-1	non-infl	border	0.336205	23.6094	8	0	0	595.038	200	20.8083	7	8.80352	3	2855.54	960	0.145017	56.0224	8	0	0	1324.13	192	13.6054	2	20.8083	3	56.0224	8	0.178438	0	0	0	0	44.0176	8	28.0112	5	0	0	5322.13	950		59.2109	59.2109
patient43	MSI-2	non-infl	border	0.336205	0	0	0	0	380.712	128	2.96118	1	14.8059	5	3637.65	1223	0.107848	0	0	0	0	1029.21	111	9.20368	1	37.2149	4	111.244	12	0.224265	0	0	0	0	75.6302	17	0	0	4.40176	1	5399.76	1211
patient43	MSI-3	non-infl	border	0.336205	0	0	0	0	98.0392	33	6.0024	2	8.80352	3	4821.53	1621	0.0802661	0	0	0	0	361.345	29	0	0	37.2149	3	88.0352	7	0.236587	0	0	0	0	16.8067	4	8.40336	2	0	0	6821.93	1614
patient43	MSI-4	non-infl	center	0.336205	0	0	8.80352	3	2.96118	1	29.7319	10	0	0	7322.93	2462	0.0387437	0	0	52.0208	2	0	0	0	0	0	0	128.051	5	0.297423	0	0	3.36134	1	3.36134	1	33.6134	10	0	0	8260.9	2457
patient43	MSI-5	non-infl	center	0.336205	0	0	0	0	178.471	60	6.0024	2	6.0024	2	4518.21	1519	0.129181	0	0	0	0	332.933	43	0	0	0	0	108.443	14	0.207024	0	0	0	0	82.0328	17	9.60384	2	9.60384	2	7269.71	1505
patient43	MSI-6	non-infl	center	0.336205	6.0024	2	6.0024	2	32.7331	11	32.7331	11	23.6094	8	8515.81	2863	0.0104146	0	0	0	0	192.077	2	0	0	96.0384	1	288.115	3	0.325137	6.0024	2	6.0024	2	27.611	9	33.8135	11	21.6086	7	8793.12	2859	356.318		356.318	181.499		181.499	49.4487
patient43	MSI-7	non-infl	center	0.328572	0	0	0	0	3.04122	1	54.8219	18	0	0	5462.98	1795	0.0468045	0	0	0	0	0	0	363.345	17	0	0	128.051	6	0.280885	0	0	0	0	3.56142	1	3.56142	1	0	0	6369.35	1789
patient43	MSI-8	non-infl	border	0.336205	2.96118	1	0	0	59.6238	20	14.8059	5	2.96118	1	3560.3	1197	0.115803	8.80352	1	0	0	164.066	19	17.2069	2	8.80352	1	120.848	14	0.219777	0	0	0	0	4.40176	1	13.6054	3	0	0	5382.55	1183
patient43	MSI-9	non-infl	border	0.271487	3.68147	1	7.20288	2	309.324	84	3.68147	1	7.20288	2	2909.96	790	0.140037	7.20288	1	14.4058	2	584.234	82	0	0	14.4058	2	92.8371	13	0.116192	0	0	0	0	17.2069	2	8.80352	1	0	0	6686.67	777					246.48	246.48
patient43	MSI-10	non-infl	center	0.336205	0	0	8.80352	3	44.4178	15	98.0392	33	2.96118	1	5214.09	1753	0.112467	0	0	26.8107	3	97.6391	11	0	0	8.80352	1	168.868	19	0.223338	0	0	0	0	18.0072	4	147.659	33	0	0	7763.91	1734
patient43	MSI-11	non-infl	center	0.336205	0	0	0	0	6.0024	2	14.8059	5	6.0024	2	5350.94	1799	0.0633686	0	0	0	0	15.6062	1	0	0	31.6126	2	80.032	5	0.268331	0	0	0	0	3.72149	1	18.8075	5	0	0	6685.87	1794
patient43	MSI-12	non-infl	center	0.336205	0	0	14.8059	5	8.80352	3	324.21	109	6.0024	2	5951.58	2001	0.0352377	0	0	112.045	4	28.4114	1	28.4114	1	0	0	140.056	5	0.30068	0	0	3.32133	1	6.80272	2	359.184	108	6.80272	2	6638.26	1996
patient43	MSI-13	non-infl	border	0.336205	20.8083	7	0	0	145.658	49	2.96118	1	41.6166	14	3569.23	1200	0.0939464	76.0304	7	0	0	520.208	49	10.8043	1	76.0304	7	106.443	10	0.190706	0	0	0	0	0	0	0	0	36.8147	7	6240.1	1190		57.5344	57.5344
patient43	MSI-14	non-infl	center	0.324513	0	0	6.0024	2	3.08123	1	3.08123	1	21.6086	7	4687.07	1521	0.0485878	0	0	20.4082	1	0	0	0	0	124.05	6	84.0336	4	0.266736	0	0	3.7615	1	3.7615	1	3.7615	1	3.7615	1	5687.07	1517
patient43	MSI-15	non-infl	center	0.336205	0	0	12.0048	4	8.80352	3	71.2285	24	0	0	6754.7	2271	0.0355005	0	0	84.0336	3	28.0112	1	56.0224	2	0	0	452.181	16	0.299838	0	0	3.32133	1	6.80272	2	73.2293	22	0	0	7520.61	2255
patient43	MSI-16	non-infl	center	0.336205	0	0	8.80352	3	32.7331	11	122.049	41	0	0	4211.68	1416	0.0862977	0	0	23.2093	2	104.042	9	23.2093	2	0	0	138.856	12	0.24946	0	0	4.0016	1	8.0032	2	156.463	39	0	0	5628.25	1404
patient43	MSI-17	non-infl	border	0.336205	65.6262	22	0	0	178.471	60	0	0	8.80352	3	2046.42	688	0.137635	159.664	22	0	0	420.168	58	0	0	7.20288	1	64.0256	9	0.12768	0	0	0	0	15.6062	2	0	0	15.6062	2	5318.13	679		18.2931	18.2931
patient43	MSI-18	non-infl	border	0.336205	6.0024	2	107.243	36	128.051	43	41.6166	14	53.6214	18	2932.77	986	0.119053	16.8067	2	285.714	34	327.731	39	76.0304	9	92.437	11	40.016	5	0.199191	0	0	10.004	2	20.008	4	25.2101	5	35.2141	7	4925.97	981		198.478	198.478		24.5997	24.5997
patient44	MSI-1	non-infl	border	0.336205	0	0	0	0	169.668	57	2.96118	1	86.4346	29	1951.18	656	0.176459	0	0	0	0	311.725	55	0	0	130.452	23	52.0208	9	0.130715	0	0	0	0	15.2061	2	7.60304	1	44.0176	6	4941.98	646
patient44	MSI-2	non-infl	border	0.336205	12.0048	4	14.8059	5	285.714	96	2.96118	1	80.4322	27	1418.97	477	0.174926	22.8091	4	28.4114	5	516.206	90	5.60224	1	142.857	25	44.0176	8	0.120316	0	0	0	0	48.0192	6	0	0	16.8067	2	3897.96	469		65.9425	65.9425		118.202	118.202
patient44	MSI-3	non-infl	border	0.336205	145.658	49	68.4274	23	880.352	296	12.0048	4	83.2333	28	535.414	180	0.288454	170.068	49	79.6318	23	1012.4	292	14.0056	4	97.2389	28	79.6318	23	0.0322131	0	0	0	0	124.05	4	0	0	0	0	4873.95	157		21.8108	21.8108		45.8431	45.8431
patient44	MSI-4	non-infl	center	0.336205	0	0	2.96118	1	0	0	0	0	14.8059	5	2507.4	843	0.0972341	0	0	10.4042	1	0	0	0	0	30.8123	3	20.4082	2	0.176207	0	0	0	0	0	0	0	0	11.2045	2	4765.91	840
patient44	MSI-5	non-infl	center	0.336205	0	0	0	0	2.96118	1	6.0024	2	47.619	16	4220.49	1419	0.0663372	0	0	0	0	15.2061	1	30.012	2	241.297	16	76.0304	5	0.244302	0	0	0	0	0	0	0	0	0	0	5783.91	1413
patient44	MSI-6	non-infl	center	0.336205	0	0	2.96118	1	2.96118	1	0	0	8.80352	3	2314.13	778	0.0101477	0	0	0	0	100.04	1	0	0	196.078	2	396.158	4	0.189406	0	0	0	0	0	0	0	0	5.20208	1	4081.63	773
patient44	MSI-7	non-infl	center	0.336205	0	0	20.8083	7	8.80352	3	0	0	74.4298	25	4158.06	1398	0.0856522	0	0	72.0288	6	23.2093	2	0	0	221.689	19	233.693	20	0.23873	0	0	4.0016	1	4.0016	1	0	0	25.2101	6	5767.91	1377
patient44	MSI-8	non-infl	center	0.336205	0	0	6.0024	2	0	0	0	0	32.7331	11	4282.91	1440	0.0390621	0	0	52.0208	2	0	0	0	0	204.082	8	104.042	4	0.293022	0	0	0	0	0	0	0	0	10.4042	3	4900.76	1436
patient44	MSI-9	non-infl	center	0.336205	0	0	0	0	8.80352	3	2.96118	1	47.619	16	5243.7	1763	0.0451719	0	0	0	0	44.0176	2	0	0	243.697	11	221.289	10	0.28387	0	0	0	0	3.52141	1	3.52141	1	17.607	5	6175.27	1753
patient44	MSI-10	non-infl	center	0.336205	0	0	2.96118	1	23.6094	8	2.96118	1	47.619	16	5199.28	1748	0.0510093	0	0	19.6078	1	60.024	3	0	0	294.118	15	156.062	8	0.284641	0	0	0	0	17.607	5	3.52141	1	3.52141	1	6112.84	1740
patient44	MSI-11	non-infl	center	0.336205	0	0	2.96118	1	20.8083	7	0	0	32.7331	11	5202.08	1749	0.0287605	0	0	34.8139	1	208.083	6	0	0	280.112	8	172.069	5	0.307268	0	0	0	0	3.2413	1	0	0	9.60384	3	5675.87	1744
patient44	MSI-12	non-infl	border	0.336205	157.663	53	122.049	41	234.894	79	2.96118	1	68.4274	23	1201.68	404	0.194914	256.503	50	210.484	41	394.958	77	5.20208	1	107.643	21	56.4226	11	0.0763784	39.2157	3	0	0	26.0104	2	0	0	26.0104	2	5134.05	392	5.35985	17.6773	16.8593		27.2337	27.2882	151.921
patient44	MSI-13	non-infl	border	0.336205	6.0024	2	20.8083	7	92.0368	31	2.96118	1	98.0392	33	3227.21	1085	0.093791	21.2085	2	76.0304	7	287.715	27	10.8043	1	234.494	22	106.443	10	0.196083	0	0	0	0	20.4082	4	0	0	56.0224	11	5482.19	1075		6.04031	6.04031		19.7176	19.7176
patient44	MSI-14	non-infl	border	0.336205	6.0024	2	12.0048	4	29.7319	10	2.96118	1	92.0368	31	2343.74	788	0.140805	14.0056	2	28.4114	4	70.8283	10	7.20288	1	191.677	27	28.4114	4	0.164755	0	0	0	0	0	0	0	0	24.4098	4	4757.9	784		65.4716	65.4716		180.389	180.389
patient44	MSI-15	non-infl	border	0.336205	2.96118	1	35.6943	12	98.0392	33	0	0	142.857	48	2611.44	878	0.141033	0	0	85.2341	12	198.479	28	0	0	262.505	37	85.2341	12	0.168995	0	0	0	0	29.6118	5	0	0	65.2261	11	5126.05	866						184.753
patient45	MSI-1	non-infl	border	0.336205	47.619	16	29.7319	10	220.088	74	0	0	0	0	1403.76	472	0.184095	86.8347	16	54.4218	10	369.348	68	0	0	0	0	38.0152	7	0.124562	0	0	0	0	48.0192	6	0	0	0	0	3733.09	465		44.204	44.204		95.2151	95.2151
patient45	MSI-2	non-infl	border	0.336205	2.96118	1	98.0392	33	59.6238	20	0	0	0	0	1189.68	400	0.209111	0	0	152.861	32	81.2325	17	0	0	0	0	86.0344	18	0.0957827	10.4042	1	10.4042	1	31.2125	3	0	0	0	0	3988.4	382				273.326		119.886	53.5103
patient45	MSI-3	non-infl	center	0.336205	0	0	6.0024	2	29.7319	10	2.96118	1	0	0	2064.03	694	0.182224	0	0	5.60224	1	38.4154	7	5.60224	1	0	0	109.644	20	0.146497	0	0	6.80272	1	20.4082	3	0	0	0	0	4601.84	674
patient45	MSI-4	non-infl	center	0.336205	0	0	2.96118	1	0	0	0	0	0	0	1959.98	659	0.13599	0	0	0	0	0	0	0	0	0	0	110.444	15	0.16161	0	0	6.0024	1	0	0	0	0	0	0	3978.79	643
patient45	MSI-5	non-infl	center	0.336205	0	0	35.6943	12	14.8059	5	0	0	0	0	2171.27	730	0.140062	0	0	64.0256	9	28.4114	4	0	0	0	0	107.243	15	0.187096	0	0	16.0064	3	5.20208	1	0	0	0	0	3821.53	715
patient45	MSI-6	non-infl	center	0.336205	0	0	6.0024	2	2.96118	1	0	0	0	0	2650.26	891	0.135427	0	0	7.20288	1	7.20288	1	0	0	0	0	169.668	23	0.184609	0	0	5.60224	1	0	0	0	0	0	0	4701.88	868
patient45	MSI-7	non-infl	center	0.336205	0	0	2.96118	1	41.6166	14	0	0	0	0	2867.15	964	0.131176	0	0	7.60304	1	68.0272	9	0	0	0	0	144.858	19	0.19616	0	0	0	0	25.6102	5	0	0	0	0	4817.93	945
patient45	MSI-8	non-infl	center	0.336205	0	0	14.8059	5	0	0	0	0	0	0	2665.07	896	0.105124	0	0	38.0152	4	0	0	0	0	0	0	56.0224	6	0.218103	0	0	4.40176	1	0	0	0	0	0	0	4081.63	890
patient45	MSI-9	non-infl	center	0.336205	0	0	29.7319	10	14.8059	5	0	0	0	0	1588.24	534	0.183992	0	0	54.4218	10	27.2109	5	0	0	0	0	136.054	25	0.124378	0	0	0	0	0	0	0	0	0	0	4085.63	508
patient45	MSI-10	non-infl	center	0.336205	0	0	35.6943	12	8.80352	3	2.96118	1	0	0	1790.72	602	0.15509	0	0	77.2309	12	6.40256	1	6.40256	1	0	0	52.0208	8	0.16104	0	0	0	0	12.405	2	0	0	0	0	3688.68	594
patient45	MSI-11	non-infl	border	0.336205	288.515	97	38.6555	13	53.6214	18	18.0072	6	0	0	1151.26	387	0.219805	440.176	97	59.2237	13	72.8291	16	27.2109	6	0	0	72.8291	16	0.105489	0	0	0	0	18.8075	2	0	0	0	0	3517.01	371		9.12513	9.12513		26.299	26.299
patient45	MSI-12	non-infl	border	0.336205	202.081	68	71.2285	24	318.247	107	8.80352	3	0	0	942.777	317	0.202812	335.334	68	108.443	22	484.194	98	14.8059	3	0	0	59.2237	12	0.0790564	0	0	25.2101	2	112.045	9	0	0	0	0	3857.94	305		15.5406	15.5406		32.9664	32.9664
patient45	MSI-13	non-infl	border	0.336205	68.4274	23	6.0024	2	148.86	50	6.0024	2	0	0	755.502	254	0.197682	116.447	23	10.004	2	242.897	48	10.004	2	0	0	44.0176	9	0.0617593	0	0	0	0	32.413	2	0	0	0	0	3967.19	245		34.5512	34.5512		86.3772	86.3772
patient46	MSI-1	infl	border	0.336205	2.96118	1	65.6262	22	160.464	54	6.0024	2	0	0	2567.03	863	0.19452	5.20208	1	108.043	21	226.09	44	10.4042	2	0	0	92.437	18	0.141589	0	0	7.20288	1	70.4282	10	0	0	0	0	5966.39	845					40.738	40.738
patient46	MSI-2	infl	border	0.336205	6.0024	2	59.6238	20	130.852	44	2.96118	1	0	0	3515.73	1182	0.162712	12.405	2	80.032	13	184.474	30	6.0024	1	0	0	116.847	19	0.164697	0	0	44.0176	7	84.8339	14	0	0	0	0	7061.62	1163		185.48	185.48		7.53403	7.53403
patient46	MSI-3	infl	center	0.336205	38.6555	13	8.80352	3	23.6094	8	0	0	0	0	8682.27	2919	0.00211265	0	0	0	0	480.192	1	0	0	0	0	960.384	2	0.334093	38.8956	13	8.80352	3	20.8083	7	0	0	0	0	8731.09	2917	74.5096		74.5096	271.565		271.565	251.471
patient46	MSI-4	infl	border	0.336205	18.0072	6	74.4298	25	734.694	247	12.0048	4	160.464	54	4414.17	1484	0.155177	32.413	5	141.657	22	1366.15	212	25.6102	4	296.519	46	380.152	59	0.180347	5.60224	1	16.8067	3	194.078	35	0	0	44.0176	8	7901.56	1425		98.3785	96.6166	33.1973	24.7302	26.1413	10.0479
patient46	MSI-5	infl	border	0.336205	18.0072	6	130.852	44	606.643	204	14.8059	5	12.0048	4	3227.21	1085	0.161186	37.2149	6	266.907	43	1116.85	180	18.8075	3	18.8075	3	48.0192	8	0.154964	0	0	6.40256	1	154.862	24	12.8051	2	6.40256	1	6949.98	1077		92.725	92.725		26.0984	26.0984
patient46	MSI-6	infl	center	0.336205	0	0	6.0024	2	68.4274	23	2.96118	1	2.96118	1	8905.16	2994	0.00145192	0	0	0	0	2761.1	4	0	0	0	0	0	0	0.334754	0	0	6.0024	2	56.8227	19	3.0012	1	3.0012	1	8943.98	2994
patient46	MSI-7	infl	center	0.336205	6.0024	2	2.96118	1	56.4226	19	6.0024	2	2.96118	1	7905.96	2658	0.01432	0	0	68.0272	1	208.083	3	0	0	68.0272	1	348.139	5	0.321885	6.40256	2	0	0	49.6198	16	6.40256	2	0	0	8242.1	2653	8.94248		8.94248			412.476	91.657
patient46	MSI-8	infl	border	0.336205	8.80352	3	29.7319	10	648.259	218	18.0072	6	0	0	3682.27	1238	0.141286	14.0056	2	70.8283	10	1125.25	159	28.4114	4	0	0	78.0312	11	0.194544	5.20208	1	0	0	303.321	59	10.4042	2	0	0	6306.92	1227		780.76	319.892		185.42	200.612	42.0213
patient46	MSI-9	infl	center	0.336205	0	0	6.0024	2	124.85	42	2.96118	1	0	0	7983.19	2684	0.0127811	0	0	0	0	940.376	12	80.032	1	0	0	392.157	5	0.323424	0	0	6.0024	2	92.8371	30	0	0	0	0	8283.31	2679
patient46	MSI-10	infl	border	0.336205	12.0048	4	35.6943	12	270.508	91	20.8083	7	0	0	2578.63	867	0.178744	22.409	4	67.2269	12	424.17	76	28.0112	5	0	0	56.0224	10	0.154471	0	0	0	0	97.2389	15	12.8051	2	0	0	5546.22	857		53.8845	53.8845		39.9222	39.9222
patient46	MSI-11	infl	center	0.336205	2.96118	1	6.0024	2	190.476	64	2.96118	1	0	0	7950.38	2673	0.0110296	0	0	92.0368	1	1452.58	16	0	0	0	0	800.32	9	0.325176	3.08123	1	3.08123	1	147.659	48	3.08123	1	0	0	8192.48	2664				288.158		288.158	67.4735
patient46	MSI-12	infl	center	0.336205	0	0	2.96118	1	20.8083	7	0	0	0	0	7593.44	2553	0.00690499	0	0	0	0	0	0	0	0	0	0	0	0	0.329284	0	0	3.04122	1	21.2085	7	0	0	0	0	7753.1	2553
patient46	MSI-13	infl	center	0.336205	0	0	12.0048	4	116.046	39	0	0	0	0	7635.05	2567	0.0260003	0	0	38.4154	1	232.093	6	0	0	0	0	76.0304	2	0.309846	0	0	9.60384	3	106.443	33	0	0	0	0	8278.51	2565
patient46	MSI-14	infl	center	0.336205	38.6555	13	2.96118	1	20.8083	7	0	0	2.96118	1	7795.92	2621	0.00590914	0	0	0	0	0	0	0	0	0	0	168.067	1	0.330296	39.3757	13	3.04122	1	21.2085	7	0	0	3.04122	1	7932.37	2620	59.6074		59.6074	472.853		472.853	88.5998
patient46	MSI-15	infl	border	0.336205	20.8083	7	8.80352	3	238.095	80	2.96118	1	0	0	1478.19	497	0.239576	29.2117	7	12.405	3	317.327	76	4.0016	1	0	0	96.0384	23	0.0966293	0	0	0	0	40.016	4	0	0	0	0	4905.96	474		36.1238	36.1238		63.4362	63.4362
patient46	MSI-16	infl	border	0.336205	12.0048	4	8.80352	3	252.901	85	12.0048	4	0	0	1990	669	0.226193	13.2053	3	13.2053	3	353.741	80	13.2053	3	0	0	123.649	28	0.107193	9.20368	1	0	0	48.0192	5	9.20368	1	0	0	5978.39	641		93.881	179.653		193.655	198.452	148.631
patient46	MSI-17	infl	border	0.336205	59.6238	20	124.85	42	672.269	226	18.0072	6	0	0	1644.66	553	0.239099	83.6335	20	175.67	42	849.14	203	25.2101	6	0	0	54.4218	13	0.0951677	0	0	0	0	241.697	23	0	0	0	0	5674.27	540		58.3853	58.3853		45.0771	45.0771
patient46	MSI-18	infl	border	0.336205	44.4178	15	0	0	684.274	230	8.80352	3	2.96118	1	954.782	321	0.287586	48.8195	14	0	0	723.089	208	6.80272	2	3.48139	1	107.643	31	0.046316	21.6086	1	0	0	476.19	22	21.6086	1	0	0	6262.5	290		52.1316	48.5795				48.0736
patient46	MSI-19	infl	border	0.336205	12.0048	4	2.96118	1	244.098	82	18.0072	6	0	0	1853.14	623	0.178953	22.409	4	5.60224	1	346.539	62	22.409	4	0	0	229.292	41	0.0906265	0	0	0	0	220.488	20	22.0088	2	0	0	6422.57	582		147.004	147.004		209.83	209.83
patient47	MSI-1	infl	border	0.336205	128.051	43	44.4178	15	541.417	182	14.8059	5	749.5	252	4131.25	1389	0.156686	159.664	25	89.2357	14	746.699	117	12.8051	2	1384.95	217	178.872	28	0.177624	101.24	18	5.60224	1	365.746	65	16.8067	3	196.879	35	7662.26	1361	24.8253	13.8292	15.8598	224.917	41.4795	63.7706	42.631
patient47	MSI-2	infl	center	0.336205	187.275	63	124.85	42	371.789	125	32.7331	11	353.942	119	4021.21	1352	0.0913332	492.197	45	306.523	28	592.237	54	100.04	9	832.333	76	56.0224	5	0.201787	89.2357	18	69.2277	14	346.939	70	10.004	2	213.285	43	6675.47	1347	28.3673	12.3113	14.0228	63.0338	26.4433	22.9173	46.8141
patient47	MSI-3	infl	border	0.336205	321.248	108	264.906	89	859.544	289	62.425	21	469.788	158	2602.64	875	0.209463	404.162	85	420.168	88	1117.25	234	100.44	21	677.871	142	76.4306	16	0.123384	186.475	23	8.0032	1	444.178	55	0	0	129.652	16	6962.78	859	39.7872	20.9104	19.4397	199.817	22.6614	28.8966	40.7776
patient47	MSI-4	infl	center	0.336205	47.619	16	148.86	50	288.515	97	89.2357	30	339.096	114	3991.6	1342	0.133613	44.0176	6	344.138	46	488.195	65	194.478	26	720.288	96	89.6359	12	0.195027	51.2205	10	20.4082	4	164.066	32	20.4082	4	92.437	18	6819.53	1330	67.6798	69.4465	42.2975	169.266	38.6201	87.5868	29.4494
patient47	MSI-5	infl	center	0.336205	23.6094	8	38.6555	13	74.4298	25	0	0	163.665	55	5960.78	2004	0.0590776	16.8067	1	169.268	10	100.04	6	0	0	408.163	24	84.0336	5	0.270762	26.0104	7	11.2045	3	70.028	19	0	0	114.446	31	7382.95	1999	30.0911		59.4054	103.073	58.4028	86.4703	28.9052
patient47	MSI-6	infl	border	0.336205	966.787	325	1115.25	375	1118.45	376	110.044	37	386.675	130	1154.06	388	0.255325	1186.87	303	1429.37	365	1402.16	358	140.856	36	438.575	112	43.2173	11	0.0804143	273.709	22	124.45	10	223.689	18	12.405	1	223.689	18	4689.88	377	31.8918	10.3747	9.84305	136.176	15.2016	15.8129	73.9742
patient47	MSI-7	infl	center	0.336205	3331.29	1120	838.735	282	544.218	183	122.049	41	368.828	124	627.451	211	0.27403	2787.92	764	967.187	265	645.858	177	146.058	40	445.378	122	40.016	11	0.0597446	5958.38	356	284.514	17	100.04	6	16.8067	1	33.6134	2	3347.74	200	8.4013	8.82025	7.79815	91.7516	18.571	18.3021	103.638
patient47	MSI-8	infl	border	0.336205	452.181	152	559.024	188	927.971	312	68.4274	23	458.183	154	1451.38	488	0.227011	599.04	136	788.315	179	1233.29	280	101.24	23	585.834	133	61.6246	14	0.107685	148.459	16	84.0336	9	297.319	32	0	0	194.878	21	4401.76	474	47.7216	13.2841	12.9112	185.803	24.3777	23.9672	95.0506
patient47	MSI-9	infl	center	0.336205	240.896	81	523.409	176	362.865	122	38.6555	13	336.094	113	3250.98	1093	0.10738	700.28	75	1322.53	142	652.261	70	93.2373	10	632.253	68	111.645	12	0.22676	26.4106	6	150.06	34	229.292	52	13.2053	3	198.479	45	4767.11	1081	67.858	15.0287	14.4659	21.0417	14.5919	14.3355	48.7648
patient47	MSI-10	infl	center	0.336205	591.837	199	963.585	324	458.183	154	101.24	34	240.896	81	2659.06	894	0.107107	1250.9	134	2810.32	301	1026.81	110	298.92	32	608.243	65	93.2373	10	0.224501	289.716	65	102.441	23	196.078	44	8.80352	2	71.2285	16	3937.57	884	12.7002	10.8124	9.39981	59.2316	10.4722	10.8924	151.427
patient47	MSI-11	infl	border	0.336205	1023.21	344	487.795	164	1246.1	419	83.2333	28	371.789	125	2052.42	690	0.198318	1583.43	314	736.294	146	1795.12	356	131.252	26	534.614	106	65.6262	13	0.136503	219.688	30	132.053	18	460.184	63	14.8059	2	139.256	19	4957.98	677	36.1854	9.65507	9.08348	152.103	25.9215	26.2366	54.4756
patient47	MSI-12	infl	center	0.336205	47.619	16	211.285	71	345.018	116	56.4226	19	422.169	142	3816.13	1283	0.0671824	223.289	15	804.322	54	924.37	62	223.289	15	1072.43	72	163.665	11	0.266197	3.7615	1	64.0256	17	202.881	54	15.2061	4	262.905	70	4778.31	1272		19.1639	20.0744	66.897	15.3138	15.1678	64.2386
patient47	MSI-13	infl	border	0.336205	981.593	330	663.465	223	642.657	216	23.6094	8	440.176	148	1347.34	453	0.235691	1217.69	287	899.56	212	763.906	180	34.0136	8	534.614	126	55.2221	13	0.0963934	444.178	43	114.046	11	373.349	36	0	0	228.091	22	4565.83	440	21.9824	9.79267	9.04339	66.8606	14.3486	14.1443	292.393
patient47	MSI-14	infl	border	0.336205	2310.92	777	1064.83	358	815.126	274	130.852	44	556.222	187	1454.58	489	0.222041	2368.95	526	1440.98	320	1126.05	250	184.474	41	734.294	163	63.2253	14	0.113972	2202.48	251	333.333	38	210.484	24	26.4106	3	210.484	24	4169.67	475	9.27429	8.54372	7.774	38.225	14.5904	14.6678	107.271
patient47	MSI-15	infl	border	0.336205	1127.25	379	933.974	314	1350.54	454	128.051	43	606.643	204	1582.23	532	0.219845	1523.81	335	1337.33	294	1819.53	400	195.678	43	782.313	172	77.2309	17	0.111973	392.957	44	178.471	20	484.194	54	0	0	285.714	32	4597.84	515	20.3627	9.7483	9.07444	104.666	15.2685	15.5135	162.358
patient48	MSI-1	infl	border	0.336205	270.508	91	342.057	115	383.713	129	12.0048	4	71.2285	24	868.347	292	0.201878	400.16	81	569.828	115	554.622	112	14.8059	3	108.844	22	64.4258	13	0.0856402	116.847	10	0	0	198.479	17	11.6046	1	23.2093	2	3257.7	279	20.2229	13.0188	13.014		25.188	27.2394	50.2255
patient48	MSI-2	infl	border	0.336205	59.6238	20	264.906	89	520.608	175	14.8059	5	59.6238	20	612.645	206	0.241567	82.8331	20	360.144	87	658.263	159	20.8083	5	82.8331	20	107.643	26	0.0606705	0	0	32.8131	2	263.705	16	0	0	0	0	2966.79	180		33.1481	33.1481		29.066	29.066
patient48	MSI-3	infl	border	0.336205	448.98	151	517.407	174	1002.4	337	14.8059	5	104.042	35	764.306	257	0.233654	641.857	150	719.088	168	1300.92	304	21.2085	5	124.05	29	30.012	7	0.0907797	11.2045	1	68.0272	6	363.345	33	0	0	56.0224	5	2753.9	250		15.6453	15.6345	172.165	19.3205	18.4802	34.5835
patient48	MSI-4	infl	center	0.336205	8.80352	3	202.081	68	240.896	81	32.7331	11	32.7331	11	1576.23	530	0.178652	11.2045	2	212.885	38	179.272	32	56.0224	10	44.0176	8	95.2381	17	0.147052	6.80272	1	204.082	30	333.333	49	6.80272	1	20.4082	3	3488.6	513		119.617	102.161	43.5372	15.5722	24.208	31.5254
patient48	MSI-5	infl	border	0.336205	282.513	95	244.098	82	398.559	134	2.96118	1	148.86	50	978.391	329	0.194317	484.194	94	412.165	80	658.663	128	5.20208	1	216.086	42	87.6351	17	0.0883379	11.2045	1	22.8091	2	68.0272	6	0	0	92.0368	8	3531.81	312		12.4371	12.2845	349.916	18.1825	18.1549	325.515
patient48	MSI-6	infl	center	0.336205	0	0	68.4274	23	80.4322	27	2.96118	1	0	0	2257.7	759	0.142371	0	0	105.242	15	112.445	16	7.20288	1	0	0	98.4394	14	0.188053	0	0	44.0176	8	58.4234	11	0	0	0	0	3961.58	745
patient48	MSI-7	infl	border	0.336205	68.4274	23	648.259	218	817.927	275	20.8083	7	83.2333	28	722.689	243	0.27144	84.8339	23	795.918	216	979.992	266	25.6102	7	92.0368	25	143.657	39	0.0608929	0	0	32.8131	2	148.059	9	0	0	48.0192	3	3350.14	204		37.5287	37.5287		20.3458	20.3458
patient48	MSI-8	infl	center	0.336205	6.0024	2	163.665	55	282.513	95	14.8059	5	41.6166	14	1418.97	477	0.240512	4.0016	1	178.872	43	307.723	74	12.405	3	54.0216	13	112.445	27	0.0917088	10.8043	1	130.852	12	207.283	19	21.6086	2	10.8043	1	4905.96	450			450.722	167.27	24.6172	36.0157	210.444
patient48	MSI-9	infl	center	0.336205	62.425	21	154.862	52	458.183	154	0	0	112.845	38	767.507	258	0.245575	81.6326	20	207.683	51	590.636	145	0	0	150.86	37	93.6375	23	0.0624325	16.0064	1	0	0	144.058	9	0	0	16.0064	1	3763.91	235		50.2267	47.9312		19.6568	19.054	44.6789
patient48	MSI-10	infl	center	0.336205	6.0024	2	104.042	35	232.093	78	2.96118	1	47.619	16	2210.08	743	0.160093	12.405	2	143.657	23	231.293	37	0	0	87.6351	14	48.0192	8	0.17287	0	0	69.2277	12	237.295	41	5.60224	1	11.6046	2	4253.7	735		67.6566	67.6566		181.225	47.0705
patient48	MSI-11	infl	border	0.336205	151.661	51	371.789	125	817.927	275	44.4178	15	92.0368	31	1041.22	350	0.227298	211.285	48	496.999	113	1086.83	247	66.0264	15	127.651	29	74.8299	17	0.0794959	37.615	3	150.86	12	352.141	28	0	0	25.2101	2	4189.68	333	52.0966	25.1924	23.87	52.0761	19.9103	19.7437	46.4633
patient48	MSI-12	infl	center	0.336205	2.96118	1	56.4226	19	128.051	43	2.96118	1	18.0072	6	1460.58	491	0.178562	5.60224	1	89.6359	16	140.056	25	5.60224	1	22.409	4	117.647	21	0.153501	0	0	19.6078	3	110.844	17	0	0	13.2053	2	3062.02	470					92.9465	92.9465
patient48	MSI-13	infl	center	0.336205	118.848	40	151.661	51	452.181	152	32.7331	11	47.619	16	996.399	335	0.232397	172.069	40	210.884	49	525.01	122	47.2189	11	68.8275	16	112.045	26	0.071808	0	0	28.0112	2	416.166	30	0	0	0	0	4301.72	309		29.542	29.542		37.6157	37.6157
patient48	MSI-14	infl	center	0.336205	407.363	137	559.024	188	764.306	257	18.0072	6	41.6166	14	559.024	188	0.294978	457.783	135	633.854	187	840.736	248	20.4082	6	44.0176	13	128.852	38	0.0383721	52.0208	2	26.0104	1	236.094	9	0	0	26.0104	1	3909.16	150	334.054	12.3324	12.614	167.038	16.716	16.736	123.507
patient48	MSI-15	infl	center	0.336205	53.6214	18	118.848	40	389.636	131	6.0024	2	35.6943	12	1029.21	346	0.22621	79.6318	18	150.46	34	455.382	103	8.80352	2	48.8195	11	128.051	29	0.0995409	0	0	60.024	6	281.313	28	0	0	10.004	1	3184.47	317		53.4186	53.4186		35.827	35.285
patient48	MSI-16	infl	border	0.336205	139.656	47	508.603	171	1062.02	357	12.0048	4	77.2309	26	511.405	172	0.248169	177.271	44	660.664	164	1325.73	329	16.0064	4	104.842	26	56.4226	14	0.0554718	56.0224	3	128.051	7	504.202	28	0	0	0	0	2848.34	158	230.61	27.9035	28.2472	77.2262	18.4582	17.5017	29.3713
patient48	MSI-17	infl	center	0.336205	342.057	115	246.899	83	645.458	217	2.96118	1	38.6555	13	1469.39	494	0.212592	536.214	114	366.947	78	903.161	192	4.80192	1	56.4226	12	103.641	22	0.122508	8.0032	1	40.016	5	204.082	25	0	0	8.0032	1	3852.74	472		13.3549	13.4466	316.39	22.7084	22.619	77.9844
patient48	MSI-18	infl	border	0.336205	2691.88	905	1793.52	603	2667.87	897	35.6943	12	20.8083	7	472.989	159	0.274259	3219.69	883	2180.47	598	3190.48	875	43.6174	12	25.6102	7	72.8291	20	0.0613704	358.543	22	80.032	5	358.543	22	0	0	0	0	2264.91	139	31.326	8.44538	8.43275	87.6624	18.9884	18.8775	79.1409
patient48	MSI-19	infl	border	0.336205	886.355	298	1121.25	377	1052.82	354	2.96118	1	18.0072	6	663.465	223	0.270273	1095.24	296	1383.75	374	1268.91	343	3.68147	1	22.0088	6	122.049	33	0.0481697	40.016	2	64.0256	3	228.491	11	0	0	0	0	3944.38	190	503.277	10.8701	10.9409	293.392	16.5411	16.5249	206.593
patient49	MSI-1	infl	border	0.336205	14.8059	5	107.243	36	419.368	141	0	0	407.363	137	2441.78	821	0.207544	24.0096	5	163.665	34	476.19	99	0	0	520.208	108	48.0192	10	0.120946	0	0	16.4066	2	347.339	42	0	0	239.696	29	6690.68	809		72.35	72.35		40.1973	40.1973
patient49	MSI-2	infl	border	0.336205	0	0	181.273	61	148.86	50	0	0	437.375	147	2120.85	713	0.24058	0	0	216.086	52	141.256	34	0	0	511.405	123	29.2117	7	0.0943687	0	0	96.0384	9	169.668	16	0	0	254.502	24	7482.99	706
patient49	MSI-3	infl	border	0.336205	12.0048	4	437.375	147	907.163	305	0	0	529.412	178	1109.24	373	0.269442	14.8059	4	523.409	141	1005.6	271	0	0	586.234	158	22.409	6	0.0577469	0	0	104.042	6	588.235	34	0	0	346.539	20	6322.53	365		43.9312	43.9312		28.798	28.798
patient49	MSI-4	infl	border	0.336205	0	0	124.85	42	122.049	41	0	0	380.712	128	3420.53	1150	0.200963	0	0	134.454	27	124.45	25	0	0	436.174	88	34.8139	7	0.134358	0	0	111.645	15	119.248	16	0	0	297.719	40	8507	1143
patient49	MSI-5	infl	border
patient49	MSI-6	infl	border	0.336205	2.96118	1	62.425	21	368.828	124	0	0	595.038	200	4863.15	1635	0.126114	8.0032	1	79.2317	10	436.174	55	0	0	880.352	111	103.241	13	0.209078	0	0	52.421	11	330.132	69	0	0	416.166	87	7757.9	1622					70.477	70.477
patient49	MSI-7	infl	border	0.336205	20.8083	7	222.889	75	805.922	271	2.96118	1	657.463	221	1296.92	436	0.274049	25.6102	7	270.108	74	926.771	254	3.64146	1	729.892	200	3.64146	1	0.0613332	0	0	16.4066	1	277.311	17	0	0	342.537	21	7090.84	435		62.1166	62.1166		47.2831	47.2831
patient49	MSI-8	infl	center	0.336205	2.96118	1	228.892	77	285.714	96	0	0	416.567	140	6213.29	2089	0.0846746	12.0048	1	580.232	49	342.537	29	0	0	768.307	65	248.099	21	0.243715	0	0	114.846	28	274.91	67	0	0	299.72	73	8468.99	2064					14.6002	14.6002
patient49	MSI-9	infl	center	0.336205	2.96118	1	205.282	69	172.469	58	0	0	193.277	65	5291.32	1779	0.13885	7.20288	1	309.724	43	187.275	26	0	0	244.898	34	122.449	17	0.192894	0	0	134.854	26	166.066	32	0	0	160.864	31	9118.85	1759					19.2899	19.2899
patient49	MSI-10	infl	center	0.336205	0	0	249.7	84	294.518	99	0	0	285.714	96	7102.84	2388	0.0876759	0	0	171.269	15	262.505	23	0	0	194.078	17	125.65	11	0.24494	0	0	281.713	69	310.124	76	0	0	322.529	79	9700.28	2376
patient49	MSI-11	infl	center	0.336205	2.96118	1	205.282	69	80.4322	27	0	0	458.183	154	6778.71	2279	0.0841606	0	0	249.7	21	96.0384	8	0	0	560.224	47	332.533	28	0.248673	4.0016	1	188.876	47	76.4306	19	0	0	430.172	107	9048.02	2250				4.74247		4.74247	10.7333
patient49	MSI-12	infl	border	0.336205	6.0024	2	196.479	66	448.98	151	0	0	339.096	114	1942.38	653	0.235917	8.40336	2	258.503	61	449.38	106	0	0	347.739	82	12.8051	3	0.100053	0	0	48.0192	5	448.179	45	0	0	319.728	32	6494.6	650		100.839	100.839		23.0849	23.0849
patient49	MSI-13	infl	center	0.336205	2.96118	1	142.857	48	211.285	71	0	0	270.508	91	6778.71	2279	0.0710956	0	0	72.0288	5	72.0288	5	0	0	154.862	11	56.0224	4	0.264248	3.80152	1	162.865	43	249.7	66	0	0	302.921	80	8609.44	2275				74.1084		74.1084	6.94483
patient49	MSI-14	infl	center	0.336205	6.0024	2	62.425	21	458.183	154	0	0	291.317	98	7034.41	2365	0.0902599	11.2045	1	33.2133	3	221.689	20	0	0	310.124	28	299.32	27	0.243072	4.0016	1	74.0296	18	551.421	134	0	0	288.115	70	9589.84	2331			58.5118	20.1516	5.85118	13.0014	33.5976
patient49	MSI-15	infl	center	0.336205	6.0024	2	59.6238	20	154.862	52	0	0	353.942	119	7561.02	2542	0.121114	16.4066	2	115.646	14	190.076	23	0	0	528.211	64	371.749	45	0.212755	0	0	28.0112	6	136.455	29	0	0	258.503	55	11731.9	2496		156.45	156.45		45.6276	45.6276
patient49	MSI-16	infl	center
patient50	MSI-1	infl	border	0.336205	62.425	21	41.6166	14	469.788	158	2.96118	1	472.989	159	3822.05	1285	0.148836	107.643	16	87.2349	13	604.242	90	6.80272	1	576.23	86	255.302	38	0.185451	26.8107	5	5.20208	1	366.547	68	0	0	393.757	73	6724.29	1247	126.789	28.4304	33.3761	170.503	44.7984	45.8705	31.7002
patient50	MSI-2	infl	border	0.336205	1397.76	470	53.6214	18	374.79	126	0	0	270.508	91	1442.58	485	0.262265	1689.08	443	68.8275	18	457.383	120	0	0	278.511	73	80.032	21	0.0722288	373.749	27	0	0	84.0336	6	0	0	249.3	18	6422.57	464	6.74455	7.96544	7.81136		40.6142	41.2315	296.687
patient50	MSI-3	infl	border	0.336205	68.4274	23	80.4322	27	291.317	98	0	0	413.365	139	2206.88	742	0.190722	104.842	20	120.448	23	346.138	66	0	0	460.184	88	172.869	33	0.139682	21.6086	3	28.8115	4	222.089	31	0	0	364.946	51	5074.03	709	6.37574	33.1541	29.6613	155.29	44.1809	41.4388	157.372
patient50	MSI-4	infl	center	0.336205	6.0024	2	29.7319	10	169.668	57	2.96118	1	14.8059	5	5699.08	1916	0.0581028	0	0	17.2069	1	34.4138	2	17.2069	1	0	0	34.4138	2	0.277993	7.20288	2	32.413	9	197.679	55	0	0	18.0072	5	6885.15	1914	226.338		226.338	39.9694		22.2139	25.3851
patient50	MSI-5	infl	center	0.336205	2.96118	1	23.6094	8	315.286	106	8.80352	3	92.0368	31	4529.81	1523	0.142257	0	0	14.0056	2	56.0224	8	14.0056	2	84.4338	12	64.0256	9	0.193676	5.20208	1	30.8123	6	504.202	98	5.20208	1	98.0392	19	7817.13	1514				48.6241		48.6241	27.4536
patient50	MSI-6	infl	border	0.336205	160.464	54	157.663	53	368.828	124	6.0024	2	517.407	174	2082.03	700	0.213058	244.098	52	244.098	52	366.146	78	9.20368	2	544.618	116	44.0176	9	0.122949	16.4066	2	8.0032	1	374.15	46	0	0	472.189	58	5618.25	691	4.24179	18.0737	17.5614	302.816	18.7117	22.9777	57.46
patient50	MSI-7	infl	center	0.336205	2.96118	1	59.6238	20	321.248	108	6.0024	2	77.2309	26	5127.65	1724	0.0896424	11.2045	1	22.409	2	44.0176	4	0	0	44.0176	4	44.0176	4	0.246339	0	0	73.2293	18	422.169	104	8.0032	2	89.2357	22	6982.39	1720					8.73038	8.73038
patient50	MSI-8	infl	center	0.336205	0	0	6.0024	2	362.865	122	23.6094	8	98.0392	33	2968.39	998	0.200113	0	0	0	0	110.044	22	40.016	8	40.016	8	70.028	14	0.13499	0	0	14.8059	2	740.696	100	0	0	185.274	25	7290.92	984
patient50	MSI-9	infl	center	0.336205	6.0024	2	2.96118	1	50.4202	17	6.0024	2	26.8107	9	4515.01	1518	0.14898	0	0	0	0	0	0	0	0	20.008	3	74.0296	11	0.180469	11.2045	2	5.60224	1	94.0376	17	11.2045	2	33.2133	6	8350.54	1507	19.7191		19.7191	326.551		326.551	16.9493
patient50	MSI-10	infl	border	0.336205	38.6555	13	130.852	44	443.377	149	6.0024	2	612.645	206	3453.26	1161	0.138802	56.0224	8	223.289	31	273.709	38	14.4058	2	878.751	122	144.058	20	0.196185	25.6102	5	66.4266	13	565.826	111	0	0	428.171	84	5815.93	1141	102.629	79.4549	78.4646	68.9259	34.1825	44.3488	36.1918
patient50	MSI-11	infl	center	0.336205	29.7319	10	29.7319	10	990.396	333	6.0024	2	285.714	96	4057.22	1364	0.0216181	0	0	48.0192	1	1016.41	22	0	0	0	0	48.0192	1	0.297239	33.6535	10	30.4122	9	1036.01	308	6.80272	2	319.728	95	4585.43	1363	55.742		55.742	82.8597		74.59	11.63
patient50	MSI-12	infl	center	0.336205	74.4298	25	68.4274	23	505.802	170	0	0	151.661	51	3334.25	1121	0.158164	126.451	20	88.4354	14	170.868	27	0	0	164.466	26	52.0208	8	0.15883	31.6126	5	56.0224	9	900.36	143	0	0	157.263	25	7007.6	1113	105.174	31.4204	45.0163	136.932	51.1544	66.9273	8.19211
patient50	MSI-13	infl	center	0.336205	151.661	51	193.277	65	779.112	262	8.80352	3	273.709	92	5124.85	1723	0.0823473	520.208	43	596.238	49	740.296	61	36.4146	3	315.726	26	60.024	5	0.25062	32.0128	8	64.0256	16	801.921	201	0	0	263.305	66	6855.14	1718	121.878	12.0198	22.7624	65.9389	22.3104	25.8788	14.8583
patient50	MSI-14	infl	center	0.336205	199.28	67	95.2381	32	425.37	143	6.0024	2	288.515	97	3078.47	1035	0.0903261	620.248	56	310.124	28	676.27	61	11.2045	1	532.213	48	166.066	15	0.23691	46.4186	11	16.8067	4	341.737	81	4.40176	1	206.883	49	4301.32	1019	57.6238	15.7382	17.6887	183.76	27.7072	27.9991	24.4778
patient50	MSI-15	infl	border	0.336205	1162.87	391	544.218	183	345.018	116	8.80352	3	443.377	149	933.974	314	0.253717	1028.81	261	697.479	177	354.542	90	0	0	476.991	121	59.2237	15	0.0756427	1718.69	130	80.032	6	343.737	26	39.6158	3	370.148	28	3952.78	299	6.14702	8.45492	7.45306	242.806	24.2071	26.5825	238.127
patient50	MSI-16	infl	center	0.336205	181.273	61	29.7319	10	353.942	119	12.0048	4	300.4	101	5038.42	1694	0.0601967	265.706	16	100.04	6	416.166	25	48.0192	3	616.246	37	182.873	11	0.276009	162.865	45	14.4058	4	340.536	94	3.64146	1	231.693	64	6097.64	1683	16.7214	26.7927	16.6877	220.572	49.0115	71.9179	19.8043
patient50	MSI-17	infl	center	0.336205	8.80352	3	18.0072	6	303.401	102	23.6094	8	309.324	104	5436.97	1828	0.0707417	0	0	28.4114	2	128.051	9	0	0	608.243	43	212.085	15	0.265213	11.2045	3	15.2061	4	350.54	93	30.012	8	230.092	61	6835.93	1813	227.992		227.992	150.262		137.975	13.5941
patient50	MSI-18	infl	border	0.336205	20.8083	7	124.85	42	246.899	83	6.0024	2	550.22	185	1951.18	656	0.17727	28.0112	5	231.293	41	225.69	40	11.2045	2	721.889	128	231.293	41	0.127119	15.6062	2	8.0032	1	338.135	43	0	0	448.179	57	4829.93	614	115.582	28.4431	34.5124	195.294	39.4003	43.8027	32.2605
patient50	MSI-19	infl	border	0.336205	50.4202	17	53.6214	18	228.892	77	12.0048	4	401.361	135	978.391	329	0.283418	38.8155	11	60.024	17	176.471	50	7.20288	2	363.425	103	77.631	22	0.0516751	116.046	6	19.2077	1	524.21	27	38.8155	2	600.24	31	5942.38	307	20.9404	38.5802	32.3544	105.354	95.6184	94.9487	42.2983
patient50	MSI-20	infl	border	0.336205	2.96118	1	104.042	35	425.37	143	14.8059	5	624.65	210	3117.13	1048	0.18735	5.20208	1	133.253	25	389.756	73	21.2085	4	811.124	152	272.109	51	0.145016	0	0	68.8275	10	484.194	70	6.80272	1	399.76	58	6874.75	997					9.48494	9.48494
patient50	MSI-21	infl	border	0.336205	14.8059	5	56.4226	19	145.658	49	6.0024	2	538.215	181	1635.85	550	0.244051	16.4066	4	69.6278	17	139.256	34	8.0032	2	635.054	155	32.8131	8	0.0833576	12.0048	1	24.0096	2	180.072	15	0	0	311.725	26	6502.6	542		180.338	189.098	175.168	44.0848	63.3416	89.7387
patient51	MSI-1	non-infl	border	0.336205	181.273	61	133.653	45	77.2309	26	83.2333	28	2.96118	1	3944.02	1326	0.121282	412.165	50	272.109	33	156.463	19	123.649	15	0	0	64.0256	8	0.2147	51.2205	11	56.0224	12	32.413	7	60.4242	13	4.80192	1	6138.86	1318	25.6966	13.9108	15.5783	38.1461	17.2027	17.6177	122.743
patient51	MSI-2	non-infl	center	0.336205	2.96118	1	8.80352	3	18.0072	6	18.0072	6	41.6166	14	4919.57	1654	0.0889272	11.2045	1	11.2045	1	33.6134	3	56.0224	5	123.649	11	213.685	19	0.237937	0	0	8.40336	2	12.8051	3	4.40176	1	12.8051	3	6867.55	1634					407.413	202.855
patient51	MSI-3	non-infl	center	0.336205	0	0	38.6555	13	26.8107	9	14.8059	5	23.6094	8	4851.14	1631	0.0892705	0	0	80.032	7	56.0224	5	44.0176	4	56.0224	5	201.681	18	0.244692	0	0	24.4098	6	16.4066	4	4.0016	1	12.405	3	6591.84	1613
patient51	MSI-4	non-infl	center	0.336205	6.0024	2	8.80352	3	26.8107	9	38.6555	13	38.6555	13	5579.83	1876	0.0605343	0	0	16.4066	1	68.0272	4	181.673	11	100.04	6	214.886	13	0.270773	7.20288	2	7.20288	2	18.4074	5	7.20288	2	26.0104	7	6880.35	1863	9.998		9.998	136.592		136.592	81.0832
patient51	MSI-5	non-infl	border	0.336205	211.285	71	208.083	70	104.042	35	50.4202	17	32.7331	11	2727.49	917	0.14967	448.179	67	460.184	69	166.867	25	106.843	16	52.0208	8	48.0192	7	0.170221	23.6094	4	6.0024	1	58.8235	10	6.0024	1	17.607	3	5346.14	910	113.923	18.3516	18.1514	355.631	17.8033	18.4195	106.092
patient51	MSI-6	non-infl	border	0.336205	8.80352	3	169.668	57	50.4202	17	14.8059	5	86.4346	29	1817.53	611	0.210834	9.60384	2	237.295	50	71.2285	15	23.6094	5	132.853	28	66.4266	14	0.11092	9.20368	1	64.0256	7	18.0072	2	0	0	9.20368	1	5374.15	596		181.116	246.327	255.427	11.5502	36.9237	260.687
patient51	MSI-7	non-infl	center	0.336205	26.8107	9	32.7331	11	222.889	75	12.0048	4	74.4298	25	5675.07	1908	0.0644557	64.0256	4	108.043	7	588.235	38	64.0256	4	248.099	16	341.337	22	0.262267	19.2077	5	15.2061	4	141.256	37	0	0	34.4138	9	7191.28	1886	82.4374	152.185	55.3595	118.436	81.5845	99.5949	20.7198
patient51	MSI-8	non-infl	border	0.336205	44.4178	15	187.275	63	53.6214	18	6.0024	2	26.8107	9	2783.91	936	0.185328	75.6302	14	329.332	61	91.6367	17	10.8043	2	44.0176	8	59.2237	11	0.141047	7.20288	1	14.0056	2	7.20288	1	0	0	7.20288	1	6558.62	925		41.4554	38.5529	296.724	30.3699	29.1988	180.671
patient51	MSI-9	non-infl	center	0.265933	3.7615	1	240.496	64	37.615	10	52.8211	14	52.8211	14	6246.1	1661	0.0368745	27.2109	1	920.368	34	80.032	3	56.0224	2	80.032	3	271.309	10	0.225948	0	0	132.853	30	30.8123	7	53.2213	12	48.8195	11	7306.92	1651					126.952	111.568
patient51	MSI-10	non-infl	center	0.336205	0	0	18.0072	6	6.0024	2	44.4178	15	53.6214	18	5059.22	1701	0.0751642	0	0	26.4106	2	26.4106	2	132.853	10	108.043	8	199.68	15	0.257402	0	0	15.6062	4	0	0	19.6078	5	38.8555	10	6550.22	1686
patient51	MSI-11	non-infl	border	0.336205	184.474	62	297.439	100	261.705	88	8.80352	3	86.4346	29	3227.21	1085	0.132457	444.178	59	748.299	99	588.235	78	22.8091	3	173.669	23	30.012	4	0.192219	15.6062	3	5.20208	1	52.0208	10	0	0	31.2125	6	5623.85	1081	48.3855	16.1019	15.4134	245.082	13.7828	13.9572	65.8589
patient51	MSI-12	non-infl	center	0.336205	0	0	62.425	21	35.6943	12	47.619	16	44.4178	15	5567.83	1872	0.055606	0	0	233.693	13	108.043	6	108.043	6	108.043	6	269.708	15	0.27363	0	0	29.2117	8	22.0088	6	36.5346	10	32.8131	9	6786.71	1857
patient51	MSI-13	non-infl	border	0.336205	707.883	238	145.658	49	246.899	83	32.7331	11	74.4298	25	2168.47	729	0.138778	1599.84	222	345.738	48	484.194	67	72.0288	10	158.463	22	79.2317	11	0.133515	119.648	16	7.60304	1	119.648	16	7.60304	1	22.409	3	5378.15	718	45.3366	9.79305	9.31391	231.135	26.822	29.0124	61.6601
patient51	MSI-14	non-infl	center	0.336205	0	0	23.6094	8	6.0024	2	18.0072	6	68.4274	23	5699.08	1916	0.0353314	0	0	56.0224	2	28.4114	1	56.0224	2	311.325	11	200.08	7	0.29213	0	0	20.4082	6	3.44138	1	13.6054	4	41.2165	12	6534.61	1909
patient51	MSI-15	non-infl	border	0.317081	662.265	210	82.0328	26	82.0328	26	15.6062	5	66.4266	21	2321.33	736	0.190906	1073.63	205	125.65	24	99.6399	19	20.8083	4	89.2357	17	52.421	10	0.123593	40.016	5	16.0064	2	56.0224	7	8.0032	1	32.413	4	5874.35	726	82.2567	10.3265	10.4085	284.973	76.2235	75.5189	281.418
patient51	MSI-16	non-infl	border	0.336205	18.0072	6	41.6166	14	38.6555	13	23.6094	8	38.6555	13	3322.37	1117	0.149471	20.008	3	73.6294	11	66.8267	10	52.0208	8	52.0208	8	52.0208	8	0.170903	17.607	3	17.607	3	17.607	3	0	0	29.2117	5	6489	1109	109.047	40.9063	65.9375	207.901	35.8176	56.2879	134.069
patient52	MSI-1	non-infl	border	0.336205	1046.82	352	919.168	309	62.425	21	0	0	14.8059	5	285.714	96	0.318006	1106.84	352	968.387	308	62.8251	20	0	0	9.60384	3	18.8075	6	0.0156807	0	0	64.0256	1	64.0256	1	0	0	128.051	2	5722.29	90		7.11532	7.11532		12.6597	12.6597
patient52	MSI-2	non-infl	border	0.336205	35.6943	12	151.661	51	232.093	78	0	0	26.8107	9	1579.43	531	0.227971	26.4106	6	162.465	37	302.521	69	0	0	22.0088	5	8.80352	2	0.104348	56.0224	6	134.054	14	88.0352	9	0	0	38.4154	4	5070.03	529	6.41116	40.2271	23.3191	21.9751	33.7528	27.864	82.7615
patient52	MSI-3	non-infl	border	0.336205	32.7331	11	1038.02	349	14.8059	5	0	0	80.4322	27	1008.4	339	0.253844	12.0048	3	925.57	235	12.0048	3	0	0	8.0032	2	0	0	0.0743802	108.043	8	1532.61	114	26.8107	2	0	0	336.134	25	4557.82	339	35.9878	144.861	46.4297	17.881	9.22858	14.6383	103.637
patient52	MSI-4	non-infl	center	0.336205	0	0	208.083	70	32.7331	11	0	0	8.80352	3	7373.35	2479	0.0926544	0	0	32.413	3	10.8043	1	0	0	0	0	32.413	3	0.243551	0	0	274.91	67	41.2165	10	0	0	12.405	3	10166.1	2476
patient52	MSI-5	non-infl	center	0.336205	0	0	65.6262	22	18.0072	6	0	0	365.866	123	4414.17	1484	0.0735661	0	0	80.032	6	27.2109	2	0	0	816.326	60	27.2109	2	0.262639	0	0	60.8243	16	15.2061	4	0	0	239.696	63	5642.66	1482
patient52	MSI-6	non-infl	center	0.336205	0	0	175.67	59	6.0024	2	0	0	232.093	78	8667.47	2914	0.0350505	0	0	200.08	7	0	0	0	0	1112.44	39	28.4114	1	0.301155	0	0	172.469	52	6.80272	2	0	0	129.652	39	9672.67	2913
patient52	MSI-7	non-infl	center	0.284205	10.4042	3	10.4042	3	0	0	0	0	3.52141	1	4376.95	1244	0.0229068	0	0	44.0176	1	0	0	0	0	0	0	88.0352	2	0.254357	11.6046	3	8.0032	2	0	0	0	0	3.92157	1	4882.75	1242	22.5891		22.5891	37.1906		37.1906
patient52	MSI-8	non-infl	border	0.336205	8.80352	3	26.8107	9	14.8059	5	0	0	18.0072	6	4057.22	1364	0.181964	16.4066	3	27.611	5	10.8043	2	0	0	27.611	5	0	0	0.15313	0	0	26.0104	4	19.6078	3	0	0	6.40256	1	8907.56	1364		5.70823	5.70823		30.2694	30.2694
patient52	MSI-9	non-infl	border	0.336205	59.6238	20	8.80352	3	0	0	0	0	6.0024	2	1427.77	480	0.257536	77.631	20	7.60304	2	0	0	0	0	3.88155	1	19.6078	5	0.0781892	0	0	12.8051	1	0	0	0	0	12.8051	1	6074.43	475		7.81227	7.81227		54.7248	54.7248
patient52	MSI-10	non-infl	border	0.336205	26.8107	9	2.96118	1	29.7319	10	0	0	23.6094	8	1278.91	430	0.25927	34.8139	9	3.84154	1	34.8139	9	0	0	26.8107	7	15.6062	4	0.0769352	0	0	0	0	12.8051	1	0	0	12.8051	1	5538.22	426		25.2383	25.2383		399.956	399.956
patient52	MSI-11	non-infl	border	0.336205	110.044	37	47.619	16	86.4346	29	0	0	23.6094	8	1243.3	418	0.202428	182.873	37	79.2317	16	123.649	25	0	0	34.4138	7	44.0176	9	0.1091	0	0	0	0	36.8147	4	0	0	9.20368	1	3748.7	409		20.5477	20.5477		21.3358	21.3358
patient53	MSI-1	infl	border	0.336205	205.282	69	187.275	63	481.793	162	0	0	151.661	51	770.308	259	0.234976	293.717	69	255.302	60	685.074	161	0	0	208.483	49	114.846	27	0.0459376	0	0	64.0256	3	21.6086	1	0	0	44.0176	2	5050.02	232		19.9647	19.9647		51.7384	51.7384
patient53	MSI-2	infl	center	0.336205	2.96118	1	29.7319	10	151.661	51	2.96118	1	184.474	62	2382.55	801	0.159472	6.40256	1	62.8251	10	288.515	46	6.40256	1	319.728	51	81.6326	13	0.13058	0	0	0	0	38.4154	5	0	0	84.4338	11	6026.41	787					49.1964	49.1964
patient53	MSI-3	infl	border	0.336205	220.088	74	41.6166	14	579.832	195	8.80352	3	101.24	34	1097.64	369	0.226844	326.13	74	61.6246	14	833.133	189	13.2053	3	145.658	33	83.6335	19	0.0499705	0	0	0	0	40.016	2	0	0	20.008	1	7002.8	350		13.8341	13.8341		36.6518	36.6518
patient53	MSI-4	infl	border	0.336205	306.363	103	80.4322	27	1219.69	410	0	0	202.081	68	380.712	128	0.295834	348.179	103	91.2365	27	1375.75	407	0	0	209.684	62	30.4122	9	0.0199078	0	0	0	0	52.0208	1	0	0	252.101	5	5978.39	119		20.7994	20.7994		89.333	89.333
patient53	MSI-5	infl	center	0.336205	2.96118	1	0	0	133.653	45	2.96118	1	151.661	51	2656.26	893	0.123357	8.0032	1	0	0	340.536	42	0	0	332.533	41	113.645	14	0.135694	0	0	0	0	22.0088	3	7.20288	1	68.0272	9	6478.59	879
patient53	MSI-6	infl	border	0.336205	18.0072	6	20.8083	7	437.375	147	0	0	258.904	87	919.168	309	0.232581	25.6102	6	30.012	7	623.449	145	0	0	365.346	85	116.046	27	0.0495019	0	0	0	0	40.016	2	0	0	40.016	2	5698.28	282		54.0314	54.0314		74.9058	74.9058
patient53	MSI-7	infl	center	0.336205	8.80352	3	20.8083	7	32.7331	11	0	0	71.2285	24	1517.01	510	0.207749	14.4058	3	28.8115	6	52.8211	11	0	0	91.6367	19	91.6367	19	0.0836928	0	0	12.0048	1	0	0	0	0	60.024	5	5866.35	491		205.383	205.383		114.083	114.083
patient53	MSI-8	infl	border	0.336205	83.2333	28	18.0072	6	716.687	241	2.96118	1	130.852	44	1582.23	532	0.233292	120.048	28	25.6102	6	994.398	232	4.40176	1	184.474	43	184.474	43	0.0766468	0	0	0	0	116.046	9	0	0	13.2053	1	6378.55	489		24.148	24.148		259.265	259.265
patient53	MSI-9	infl	center	0.336205	23.6094	8	8.80352	3	133.653	45	0	0	220.088	74	3081.43	1036	0.161556	48.0192	8	12.405	2	272.509	44	0	0	420.168	68	86.8347	14	0.13694	0	0	7.20288	1	7.20288	1	0	0	44.0176	6	7462.98	1022		30.6517	30.6517		245.87	230.924
patient53	MSI-10	infl	center	0.336205	23.6094	8	23.6094	8	133.653	45	0	0	220.088	74	1380.15	464	0.231213	34.4138	8	34.4138	8	190.476	44	0	0	276.911	64	125.25	29	0.0843005	0	0	0	0	12.0048	1	0	0	118.447	10	5162.06	435		54.1962	54.1962		80.6984	80.6984
patient53	MSI-11	infl	border	0.336205	95.2381	32	56.4226	19	1534.61	516	0	0	413.365	139	1106.44	372	0.225177	142.057	32	84.4338	19	2264.91	510	0	0	581.833	131	57.623	13	0.0485646	0	0	0	0	0	0	0	0	124.05	6	7390.96	359		38.3889	38.3889		99.6235	99.6235
patient53	MSI-12	infl	border	0.336205	14.8059	5	35.6943	12	145.658	49	0	0	181.273	61	553.421	186	0.230284	21.6086	5	52.0208	12	208.483	48	0	0	256.102	59	134.454	31	0.021295	0	0	0	0	48.0192	1	0	0	0	0	7278.91	155		105.742	105.742		107.539	107.539
patient53	MSI-13	infl	border	0.336205	50.4202	17	14.8059	5	437.375	147	0	0	142.857	48	904.362	304	0.209949	80.8323	17	24.0096	5	695.478	146	0	0	214.486	45	138.055	29	0.0550242	0	0	0	0	0	0	0	0	36.4146	2	4998	275		63.5538	63.5538		142.312	142.312
patient54	MSI-1	infl	center	0.336205	8.80352	3	160.464	54	148.86	50	0	0	139.656	47	4461.38	1500	0.0625357	48.0192	3	383.753	24	144.058	9	0	0	448.179	28	223.689	14	0.270918	0	0	110.844	30	151.26	41	0	0	70.028	19	5484.99	1486		285.98	285.98		16.2561	16.2561
patient54	MSI-2	infl	border	0.336205	6.0024	2	65.6262	22	86.4346	29	0	0	309.324	104	2849.54	958	0.174846	11.6046	2	125.65	22	125.65	22	0	0	476.19	83	1304.12	228	0.11541	0	0	0	0	60.024	7	0	0	156.062	18	6326.53	730		33.2987	33.2987		16.1348	16.1348
patient54	MSI-3	infl	center	0.336205	20.8083	7	350.98	118	98.0392	33	2.96118	1	8.80352	3	4422.97	1487	0.0909636	76.0304	7	968.387	88	142.857	13	10.8043	1	10.8043	1	592.237	54	0.222961	0	0	130.052	29	85.2341	19	0	0	8.80352	2	6426.97	1433		105.32	105.32		8.97149	8.97149
patient54	MSI-4	infl	center	0.336205	20.8083	7	228.892	77	181.273	61	2.96118	1	59.6238	20	2795.92	940	0.19913	35.2141	7	331.333	66	206.082	41	5.20208	1	75.2301	15	939.176	187	0.116902	0	0	94.0376	11	171.269	20	0	0	44.0176	5	6442.58	753		90.0151	90.0151		24.3998	24.3998
patient54	MSI-5	infl	border	0.336205	116.046	39	764.306	257	273.709	92	0	0	252.901	85	2656.26	893	0.196871	198.079	39	1239.3	244	436.174	86	0	0	432.173	85	909.164	179	0.0842605	0	0	154.462	13	72.0288	6	0	0	0	0	8475.39	714		22.9865	22.9865		12.1229	12.1229
patient54	MSI-6	infl	border	0.336205	8.80352	3	282.513	95	193.277	65	0	0	86.4346	29	1977.99	665	0.219121	13.6054	3	369.748	81	237.295	52	0	0	127.651	28	424.17	93	0.0873813	0	0	160.064	14	148.86	13	0	0	11.6046	1	6546.62	572		365.873	365.873		23.7368	23.7368
patient54	MSI-7	infl	center	0.336205	6.0024	2	294.518	99	89.2357	30	0	0	273.709	92	5023.61	1689	0.0543955	36.8147	2	828.331	45	275.71	15	0	0	864.346	47	92.0368	5	0.277369	0	0	194.878	54	54.0216	15	0	0	162.065	45	6071.23	1684		6.6695	6.6695		29.5065	29.5065
patient54	MSI-8	infl	center	0.336205	2.96118	1	434.174	146	104.042	35	0	0	315.286	106	5258.5	1768	0.0661585	15.2061	1	1180.47	78	302.121	20	0	0	1148.46	76	76.0304	5	0.266238	0	0	255.302	68	56.4226	15	0	0	108.844	29	6621.85	1763					16.7074	16.7074
patient54	MSI-9	infl	center	0.336205	0	0	309.324	104	98.0392	33	2.96118	1	228.892	77	4643.06	1561	0.0779298	0	0	732.293	57	282.113	22	0	0	668.267	52	424.17	33	0.255167	0	0	184.074	47	43.2173	11	3.92157	1	98.0392	25	5988.4	1528
patient54	MSI-10	infl	center	0.336205	0	0	139.656	47	41.6166	14	0	0	190.476	64	6011.2	2021	0.036819	0	0	488.195	18	80.032	3	0	0	760.304	28	216.086	8	0.29197	0	0	99.2397	29	37.6951	11	0	0	123.249	36	6894.36	2013
patient54	MSI-11	infl	center	0.336205	0	0	211.285	71	104.042	35	0	0	469.788	158	3036.81	1021	0.13028	0	0	260.904	34	153.661	20	0	0	790.716	103	168.868	22	0.200036	0	0	184.874	37	74.8299	15	0	0	274.91	55	4994	999
patient54	MSI-12	infl	border	0.336205	41.6166	14	1427.77	480	187.275	63	0	0	511.405	172	832.733	280	0.284641	49.2197	14	1623.05	462	196.879	56	0	0	537.415	153	63.2253	18	0.0499798	0	0	360.144	18	140.056	7	0	0	380.152	19	5242.1	262		49.617	49.617		14.5554	14.0409
patient54	MSI-13	infl	border	0.336205	553.421	186	681.072	229	124.85	42	0	0	208.083	70	1653.86	556	0.228254	814.726	186	955.182	218	153.261	35	0	0	223.289	51	48.0192	11	0.0901724	0	0	122.049	11	76.0304	7	0	0	210.884	19	6034.41	544		10.0777	10.0777		12.4154	12.4154
patient54	MSI-14	infl	border	0.336205	101.24	34	139.656	47	196.479	66	0	0	589.036	198	1864.75	627	0.242029	140.456	34	186.074	45	239.696	58	0	0	719.088	174	49.6198	12	0.0915791	0	0	22.0088	2	88.0352	8	0	0	262.105	24	6714.69	615		25.5724	25.5724		41.3524	41.3524
patient54	MSI-15	infl	border	0.336205	422.169	142	273.709	92	389.636	131	0	0	101.24	34	336.094	113	0.310447	457.383	142	296.519	92	399.44	124	0	0	109.644	34	25.6102	8	0.0158904	0	0	0	0	440.176	7	0	0	0	0	6606.64	105		18.3512	18.3512		29.1735	29.1735
patient54	MSI-16	infl	border	0.336205	220.088	74	160.464	54	148.86	50	0	0	380.712	128	1050.02	353	0.265302	278.912	74	196.078	52	165.666	44	0	0	395.758	105	34.0136	9	0.0700975	0	0	28.4114	2	84.0336	6	0	0	328.131	23	4905.96	344		17.0856	17.0856		43.2704	43.2704
patient55	MSI-1	non-infl	border	0.328869	0	0	45.6182	15	76.0304	25	9.20368	3	0	0	2253.3	741	0.219063	0	0	68.4274	15	114.046	25	13.6054	3	0	0	50.02	11	0.109806	0	0	0	0	0	0	0	0	0	0	6646.66	730
patient55	MSI-2	non-infl	center	0.336205	0	0	0	0	12.0048	4	0	0	0	0	7537.01	2534	0.0829768	0	0	0	0	36.0144	3	0	0	0	0	628.251	52	0.253018	0	0	0	0	3.96158	1	0	0	0	0	9809.52	2482
patient55	MSI-3	non-infl	center	0.336205	0	0	23.6094	8	18.0072	6	8.80352	3	0	0	4574.63	1538	0.116318	0	0	60.024	7	52.0208	6	25.6102	3	0	0	111.645	13	0.2191	0	0	4.40176	1	0	0	0	0	0	0	6960.38	1525
patient55	MSI-4	non-infl	border	0.333216	3.0012	1	144.058	48	12.0048	4	6.0024	2	0	0	1761.5	587	0.249013	4.0016	1	192.877	48	16.0064	4	8.0032	2	0	0	100.44	25	0.0804618	0	0	0	0	0	0	0	0	0	0	6982.79	562					5.58905	5.58905
patient55	MSI-5	non-infl	center	0.336205	0	0	59.6238	20	38.6555	13	0	0	0	0	3182.59	1070	0.172518	0	0	116.046	20	63.6254	11	0	0	0	0	23.2093	4	0.158063	0	0	0	0	12.8051	2	0	0	0	0	6744.3	1066
patient55	MSI-6	non-infl	center	0.336205	0	0	29.7319	10	8.80352	3	0	0	0	0	4440.58	1493	0.153683	0	0	60.024	9	19.6078	3	0	0	0	0	39.2157	6	0.181861	0	0	5.60224	1	0	0	0	0	0	0	8176.47	1487
patient55	MSI-7	non-infl	center	0.336205	0	0	20.8083	7	35.6943	12	29.7319	10	0	0	5410.56	1819	0.134704	0	0	44.0176	6	74.4298	10	60.024	8	0	0	52.0208	7	0.20101	0	0	4.80192	1	10.004	2	10.004	2	0	0	9014.41	1812
patient55	MSI-8	non-infl	border	0.336205	389.636	131	472.989	159	77.2309	26	14.8059	5	0	0	2299.32	773	0.226705	564.626	128	697.079	158	110.444	25	22.0088	5	0	0	30.8123	7	0.102748	29.2117	3	9.60384	1	9.60384	1	0	0	0	0	7454.98	766	6.3901	9.02941	8.91982	31.2393	15.7097	15.9495	499.04
patient55	MSI-9	non-infl	center	0.336205	0	0	8.80352	3	26.8107	9	2.96118	1	0	0	4226.49	1421	0.158249	0	0	18.8075	3	52.0208	8	6.40256	1	0	0	189.676	30	0.17299	0	0	0	0	5.60224	1	0	0	0	0	8040.82	1391
patient55	MSI-10	non-infl	center	0.336205	0	0	6.0024	2	0	0	0	0	0	0	5053.62	1699	0.13009	0	0	15.2061	2	0	0	0	0	0	0	48.0192	6	0.192917	0	0	0	0	0	0	0	0	0	0	8775.91	1693
patient55	MSI-11	non-infl	center	0.336205	0	0	41.6166	14	26.8107	9	2.96118	1	0	0	4119.65	1385	0.16417	0	0	73.2293	12	48.0192	8	6.0024	1	0	0	194.878	32	0.170274	0	0	11.6046	2	6.0024	1	0	0	0	0	7945.98	1353
patient55	MSI-12	non-infl	border	0.336205	0	0	18.0072	6	6.0024	2	2.96118	1	0	0	3007.08	1011	0.204488	0	0	29.2117	6	9.60384	2	4.80192	1	0	0	107.643	22	0.130542	0	0	0	0	0	0	0	0	0	0	7575.03	989
patient55	MSI-13	non-infl	border	0.336205	2.96118	1	6.0024	2	8.80352	3	12.0048	4	0	0	1293.72	435	0.272416	3.68147	1	7.20288	2	11.2045	3	14.8059	4	0	0	601.841	164	0.06379	0	0	0	0	0	0	0	0	0	0	4249.7	271					187.035	187.035
patient55	MSI-14	non-infl	border	0.336205	2.96118	1	107.243	36	47.619	16	0	0	0	0	2611.44	878	0.233382	4.40176	1	154.062	36	68.4274	16	0	0	0	0	42.8171	10	0.101805	0	0	0	0	0	0	0	0	0	0	8527.41	868					6.01959	6.01959
patient55	MSI-15	non-infl	border	0.336205	0	0	12.0048	4	8.80352	3	419.368	141	154.862	52	2754.3	926	0.232046	0	0	17.2069	4	12.8051	3	599.04	139	224.09	52	68.8275	16	0.102224	0	0	0	0	0	0	19.6078	2	0	0	8903.56	910
patient56	MSI-1	non-infl	center	0.336205	0	0	8.80352	3	23.6094	8	0	0	330.172	111	3447.3	1159	0.191822	0	0	15.6062	3	26.0104	5	0	0	542.217	104	504.202	97	0.140606	0	0	0	0	21.2085	3	0	0	48.0192	7	7553.02	1062
patient56	MSI-2	non-infl	center	0.336205	0	0	2.96118	1	0	0	0	0	2.96118	1	8209.28	2760	0	0	0	0	0	0	0	0	0	0	0	0	0	0.336205	0	0	2.96118	1	0	0	0	0	2.96118	1	8209.28	2760
patient56	MSI-3	non-infl	center	0.336205	23.6094	8	32.7331	11	44.4178	15	0	0	689.876	232	3146.9	1058	0.149037	48.0192	7	52.0208	8	87.2349	13	0	0	1382.15	206	201.281	30	0.166777	6.0024	1	18.0072	3	12.0048	2	0	0	156.062	26	6158.06	1027		60.7123	61.4343	142.114	93.3766	90.5084	209.966
patient56	MSI-4	non-infl	center	0.336205	35.6943	12	80.4322	27	14.8059	5	2.96118	1	719.888	242	2543.02	855	0.197511	60.8243	12	126.451	25	20.4082	4	5.20208	1	1159.26	229	238.095	47	0.138219	0	0	14.4058	2	7.20288	1	0	0	94.0376	13	5846.34	808		46.1321	46.1321		41.3961	38.218
patient56	MSI-5	non-infl	center	0.336205	0	0	0	0	8.80352	3	0	0	0	0	6638.66	2232	0	0	0	0	0	0	0	0	0	0	0	0	0	0.335923	0	0	0	0	8.80352	3	0	0	0	0	6644.26	2232
patient56	MSI-6	non-infl	center	0.336205	29.7319	10	175.67	59	23.6094	8	2.96118	1	362.865	122	2908.76	978	0.0653496	124.05	8	504.202	33	76.0304	5	0	0	1424.57	93	214.086	14	0.154199	12.8051	2	168.467	26	19.6078	3	6.40256	1	188.075	29	6250.5	964	150.132	29.1126	40.5047	24.663	22.3716	22.8299	115.14
patient56	MSI-7	non-infl	center	0.336205	0	0	8.80352	3	187.275	63	0	0	315.286	106	3453.26	1161	0.161753	0	0	12.405	2	383.353	62	0	0	618.247	100	432.173	70	0.167281	0	0	6.0024	1	6.0024	1	0	0	36.0144	6	6515.81	1090
patient56	MSI-8	non-infl	center	0.336205	12.0048	4	26.8107	9	44.4178	15	0	0	205.282	69	4381.35	1473	0.107337	28.0112	3	64.0256	7	121.248	13	0	0	492.197	53	195.678	21	0.221026	4.40176	1	9.20368	2	9.20368	2	0	0	72.429	16	6569.43	1452		109.652	82.2587	270.64	80.2509	102.628	347.455
patient56	MSI-9	non-infl	center	0.336205	20.8083	7	122.049	41	18.0072	6	0	0	448.98	151	3783.39	1272	0.114323	60.024	7	227.291	26	34.8139	4	0	0	1102.04	126	87.6351	10	0.204556	0	0	73.2293	15	9.60384	2	0	0	117.247	24	6169.27	1262		132.904	132.904		43.2599	36.9878
patient56	MSI-10	non-infl	center	0.336205	0	0	0	0	0	0	0	0	0	0	6463.39	2173	0	0	0	0	0	0	0	0	0	0	0	0	0	0.336205	0	0	0	0	0	0	0	0	0	0	6463.39	2173
patient56	MSI-11	non-infl	center	0.336205	6.0024	2	14.8059	5	89.2357	30	2.96118	1	294.518	99	4791.52	1611	0.101245	19.6078	2	48.0192	5	246.899	25	0	0	840.336	85	236.895	24	0.22736	0	0	0	0	22.0088	5	4.40176	1	61.6246	14	6975.59	1586		30.0356	30.0356		17.6765	17.6765
patient56	MSI-12	non-infl	border	0.336205	6.0024	2	255.702	86	20.8083	7	8.80352	3	591.837	199	3072.51	1033	0.195723	10.4042	2	372.949	73	35.6142	7	10.4042	2	858.343	168	204.482	40	0.139668	0	0	93.2373	13	0	0	7.20288	1	222.089	31	7110.84	993		329.981	329.981		8.09879	8.09879
patient56	MSI-13	non-infl	border	0.336205	23.6094	8	89.2357	30	118.848	40	12.0048	4	122.049	41	2739.5	921	0.156112	44.0176	7	140.856	22	166.467	26	19.2077	3	224.09	35	25.6102	4	0.155858	6.40256	1	52.0208	8	89.6359	14	6.40256	1	38.4154	6	5882.35	917		14.1114	29.7496	105.927	21.5966	29.848	27.2892
patient56	MSI-14	non-infl	border	0.336205	0	0	26.8107	9	35.6943	12	6.0024	2	101.24	34	2968.39	998	0.181952	0	0	32.8131	6	54.8219	10	10.8043	2	170.468	31	126.451	23	0.138804	0	0	21.6086	3	14.4058	2	0	0	21.6086	3	7018.81	974
patient56	MSI-15	non-infl	center	0.336205	2.96118	1	124.85	42	29.7319	10	6.0024	2	410.564	138	4048.02	1361	0.126085	8.0032	1	238.095	30	56.0224	7	16.0064	2	959.584	121	79.2317	10	0.19427	0	0	61.6246	12	15.6062	3	0	0	82.433	16	6954.38	1351					28.1413	28.1413
patient56	MSI-16	non-infl	border	0.336205	2.96118	1	101.24	34	29.7319	10	8.80352	3	291.317	98	1621.05	545	0.233048	0	0	107.243	25	30.012	7	8.40336	2	253.301	59	72.8291	17	0.0859136	11.6046	1	104.042	9	34.8139	3	11.6046	1	452.181	39	6146.46	528				78.218		27.0362	115.728
patient56	MSI-17	non-infl	border	0.336205	2.96118	1	89.2357	30	50.4202	17	2.96118	1	345.018	116	3643.62	1225	0.161067	6.40256	1	161.264	26	74.4298	12	6.40256	1	576.23	93	460.184	74	0.169511	0	0	23.6094	4	29.6118	5	0	0	135.654	23	6789.92	1151					241.159	159.54
patient56	MSI-18	non-infl	border	0.336205	12.0048	4	59.6238	20	107.243	36	6.0024	2	228.892	77	1903.56	640	0.24269	12.405	3	49.6198	12	86.4346	21	8.40336	2	238.896	58	94.8379	23	0.0872021	11.6046	1	92.0368	8	172.069	15	0	0	217.687	19	7074.83	617		130.384	70.7582	41.4224	61.8169	53.6176	47.6612
patient56	MSI-19	non-infl	border	0.336205	122.049	41	342.057	115	80.4322	27	8.80352	3	252.901	85	2126.85	715	0.205567	189.676	39	460.184	95	121.649	25	14.4058	3	316.126	65	155.662	32	0.112903	17.607	2	177.271	20	17.607	2	0	0	177.271	20	6050.42	683	57.8547	14.6244	16.7332	28.3183	21.8544	22.1697	200.942
patient56	MSI-20	non-infl	border	0.336205	187.275	63	618.647	208	80.4322	27	2.96118	1	178.471	60	1386.15	466	0.240236	262.105	63	782.713	188	91.6367	22	4.0016	1	212.485	51	100.04	24	0.0902321	0	0	221.689	20	56.0224	5	0	0	100.04	9	4897.96	442		19.1589	19.1589		32.4235	32.4235
patient56	MSI-21	non-infl	border	0.336205	80.4322	27	238.095	80	175.67	59	2.96118	1	166.467	56	2661.86	895	0.206142	68.0272	14	295.718	61	203.681	42	4.80192	1	184.474	38	194.078	40	0.125762	103.241	13	151.26	19	135.254	17	0	0	143.257	18	6798.72	855	54.6277	56.68	31.4236	30.9953	39.6096	31.482	41.8006
patient57	MSI-1	infl	border	0.336205	2147.66	722	2605.44	876	874.35	294	6.0024	2	348.019	117	699.08	235	0.314601	2253.7	709	2727.09	858	889.956	280	6.40256	2	365.546	115	31.7727	10	0.0199413	652.261	13	904.362	18	700.28	14	0	0	100.04	2	11284.5	225	47.6334	9.41781	9.36278	46.2099	11.3782	11.3361	58.034
patient57	MSI-2	infl	border	0.336205	877.551	295	4803.52	1615	1392.16	468	18.0072	6	386.675	130	752.701	253	0.296349	971.989	288	5388.96	1597	1549.02	459	20.4082	6	431.773	128	3.36134	1	0.0391746	180.072	7	460.184	18	228.091	9	0	0	52.0208	2	6434.57	252	139.65	12.4473	12.0706	67.3112	8.28098	8.3725	124.494
patient57	MSI-3	infl	center	0.336205	1020.41	343	1436.57	483	1403.76	472	8.80352	3	321.248	108	921.969	310	0.286743	1175.27	337	1628.65	467	1551.82	445	10.4042	3	369.668	106	0	0	0.0493028	120.048	6	324.53	16	548.219	27	0	0	40.016	2	6286.51	310	134.474	12.2126	12.2836	51.873	12.7308	12.5969	46.1079
patient57	MSI-4	infl	border	0.336205	368.828	124	1454.58	489	574.23	193	6.0024	2	184.474	62	850.74	286	0.248284	475.39	118	1868.75	464	717.087	178	8.0032	2	241.697	60	4.0016	1	0.0677754	88.0352	6	368.948	25	221.289	15	0	0	29.6118	2	4205.68	285	109.983	17.2885	17.982	59.9379	11.4966	12.169	28.1272
patient57	MSI-5	infl	center	0.336205	1130.45	380	2058.42	692	1433.77	482	8.80352	3	356.943	120	933.974	314	0.293401	1267.71	372	2304.12	676	1554.22	456	10.4042	3	391.957	115	3.40136	1	0.0428046	188.075	8	373.749	16	608.243	26	0	0	116.046	5	7310.92	313	87.7297	11.4026	11.3756	38.0147	12.5982	12.4744	85.3222
patient57	MSI-6	infl	center	0.336205	957.583	322	2424.17	815	2040.42	686	23.6094	8	333.133	112	1142.06	384	0.265336	1156.86	307	3000	796	2438.58	647	30.012	8	399.48	106	41.6166	11	0.0708694	211.685	15	268.107	19	552.221	39	0	0	84.0336	6	5262.1	373	80.2089	12.8441	13.0701	60.5708	12.0386	12.3294	48.6392
patient57	MSI-7	infl	center	0.336205	734.694	247	1192.88	401	749.5	252	8.80352	3	226.09	76	2310.92	777	0.192518	1163.67	224	1781.51	343	1101.24	212	15.6062	3	337.735	65	36.4146	7	0.143032	160.864	23	404.162	58	279.712	40	0	0	76.8307	11	5382.15	770	50.6217	13.8198	13.6933	36.2625	18.2448	17.3532	44.8472
patient57	MSI-8	infl	center	0.336205	20.8083	7	139.656	47	499.8	168	0	0	92.0368	31	2364.55	795	0.199989	30.012	6	214.886	43	749.9	150	0	0	114.846	23	4.80192	1	0.136216	7.20288	1	29.2117	4	132.053	18	0	0	60.024	8	5830.33	794		65.2014	47.4348	124.784	59.642	48.4968	9.19055
patient57	MSI-9	infl	center	0.336205	5481.79	1843	2150.46	723	794.318	267	2.96118	1	214.086	72	672.269	226	0.297275	6152.46	1829	2422.17	720	877.951	261	3.36134	1	228.892	68	33.6535	10	0.0389309	359.744	14	76.0304	3	156.062	6	0	0	104.042	4	5550.22	216	47.8964	6.43144	6.44339	83.085	18.7402	18.6724	104.819
patient57	MSI-10	infl	border	0.297326	262.505	78	1207.28	359	480.992	143	3.36134	1	107.643	32	1328.53	395	0.184575	362.945	67	1804.32	333	563.425	104	5.60224	1	140.856	26	16.4066	3	0.0958544	114.846	11	271.309	26	408.163	39	0	0	64.0256	6	4089.64	392	61.0156	24.0733	23.0632	32.7174	15.0505	15.0267	38.5696
patient57	MSI-11	infl	center	0.336205	434.174	146	1531.81	515	559.024	188	6.0024	2	312.325	105	2224.89	748	0.210588	631.453	133	2355.34	496	835.934	176	9.60384	2	464.186	98	76.0304	16	0.125617	103.641	13	151.26	19	95.6383	12	0	0	56.0224	7	5826.33	732	12.0329	13.5318	13.2775	38.82	10.558	11.1347	36.0908
patient57	MSI-12	infl	center	0.336205	0	0	116.046	39	122.049	41	0	0	47.619	16	1963.19	660	0.204934	0	0	146.459	30	190.476	39	0	0	48.8195	10	24.4098	5	0.127418	0	0	72.0288	9	15.6062	2	0	0	48.0192	6	5142.06	655
patient57	MSI-13	infl	border	0.336205	226.09	76	577.031	194	244.098	82	0	0	74.4298	25	1463.39	492	0.246547	300.12	74	762.705	188	296.118	73	0	0	89.2357	22	24.4098	6	0.0781232	25.6102	2	76.0304	6	116.046	9	0	0	38.4154	3	6222.49	486	191.234	22.0532	22.9613	68.0829	14.9963	15.1442	87.564
patient57	MSI-14	infl	border	0.266375	228.892	61	581.833	155	247.699	66	0	0	105.242	28	1861.94	496	0.170837	339.336	58	860.344	147	310.124	53	0	0	128.852	22	40.016	7	0.0851462	35.2141	3	92.0368	8	152.861	13	0	0	72.0288	6	5742.3	489	142.292	26.422	26.905	73.1443	18.5739	18.8827	34.2147
patient57	MSI-15	infl	border	0.336205	1172.07	394	1397.76	470	353.942	119	12.0048	4	139.656	47	987.595	332	0.247814	1452.58	360	1795.52	445	451.781	112	16.0064	4	173.669	43	4.0016	1	0.0754481	452.181	34	331.333	25	92.0368	7	0	0	52.0208	4	4385.75	331	14.4546	10.4134	9.94055	38.7271	12.9625	13.5876	69.3719
patient57	MSI-16	infl	border	0.336205	838.735	282	1139.26	383	246.899	83	2.96118	1	133.653	45	877.551	295	0.255902	957.583	245	1391.36	356	277.311	71	3.92157	1	152.461	39	8.0032	2	0.0758174	488.195	37	356.142	27	158.463	12	0	0	80.032	6	3864.75	293	21.8808	12.0795	11.6074	28.096	16.1331	15.8473	100.245
patient58	MSI-1	infl	border	0.336205	56.4226	19	359.904	121	288.515	97	0	0	181.273	61	5059.22	1701	0.17838	106.443	19	672.669	120	528.211	94	0	0	296.919	53	28.0112	5	0.148912	0	0	6.80272	1	20.008	3	0	0	52.0208	8	11389.4	1696		39.664	39.664		13.2095	13.2095
patient58	MSI-2	infl	border	0.336205	621.449	209	1650.66	555	1029.21	346	6.0024	2	220.088	74	5240.9	1762	0.194082	1076.83	209	2818.33	547	1489	289	10.4042	2	334.934	65	51.6206	10	0.140764	0	0	56.0224	8	404.162	57	0	0	64.0256	9	12446.2	1752		9.19781	9.19781		10.0457	10.0457
patient58	MSI-3	infl	border	0.336205	59.6238	20	371.789	125	621.449	209	0	0	148.86	50	1338.54	450	0.294783	68.0272	20	424.17	125	702.281	207	0	0	162.865	48	44.0176	13	0.0396471	0	0	0	0	52.0208	2	0	0	52.0208	2	11020.4	437		52.2912	52.2912		18.3256	18.3256
patient58	MSI-4	infl	center	0.336205	2.96118	1	80.4322	27	104.042	35	0	0	89.2357	30	10074	3387	0.0664297	0	0	270.908	18	270.908	18	0	0	331.333	22	30.012	2	0.269776	3.72149	1	33.2133	9	62.8251	17	0	0	29.6118	8	12547.4	3385				91.9232		53.9452	70.159
patient58	MSI-5	infl	center	0.336205	0	0	26.8107	9	41.6166	14	0	0	98.0392	33	7141.66	2401	0.114915	0	0	44.0176	5	95.6383	11	0	0	182.873	21	121.649	14	0.219514	0	0	18.4074	4	13.6054	3	0	0	54.8219	12	10873.9	2387
patient58	MSI-6	infl	center	0.336205	0	0	136.855	46	124.85	42	2.96118	1	107.243	36	8572.23	2882	0.090051	0	0	388.555	35	310.924	28	11.2045	1	255.302	23	76.0304	7	0.243395	0	0	45.2181	11	57.623	14	0	0	53.2213	13	11811.9	2875
patient58	MSI-7	infl	center	0.336205	0	0	26.8107	9	38.6555	13	0	0	18.0072	6	7206.88	2423	0.126168	0	0	72.0288	9	39.6158	5	0	0	31.6126	4	102.841	13	0.209507	0	0	0	0	38.0152	8	0	0	9.60384	2	11503	2410
patient58	MSI-8	infl	center	0.336205	6.0024	2	122.049	41	86.4346	29	0	0	44.4178	15	7031.61	2364	0.114281	8.80352	1	358.944	41	244.898	28	0	0	113.645	13	80.032	9	0.216599	4.80192	1	0	0	4.80192	1	0	0	9.20368	2	10872.7	2355			9.12232		7.90411	11.1487	363.081
patient58	MSI-9	infl	border	0.336205	178.471	60	1180.87	397	20.8083	7	0	0	202.081	68	3185.55	1071	0.241963	248.099	60	1636.65	396	24.8099	6	0	0	272.909	66	28.8115	7	0.0928751	0	0	10.8043	1	10.8043	1	0	0	21.6086	2	11456.2	1064		24.071	24.071		12.5737	12.5737
patient58	MSI-10	infl	center	0.336205	264.906	89	862.745	290	202.081	68	0	0	157.663	53	7320.13	2461	0.128703	644.258	83	2144.46	276	452.181	58	0	0	365.346	47	38.8155	5	0.206726	29.2117	6	67.627	14	48.4194	10	0	0	29.2117	6	11880.4	2456	41.4765	15.5035	15.3065	80.3911	13.5292	13.6774	106.705
patient58	MSI-11	infl	center	0.336205	32.7331	11	362.865	122	222.889	75	0	0	56.4226	19	7260.5	2441	0.106058	37.615	4	652.261	69	179.272	19	0	0	113.245	12	235.694	25	0.22993	30.4122	7	230.492	53	243.697	56	0	0	30.4122	7	10507.4	2416	45.5638	190.669	69.9057	17.2375	8.16174	12.4136	22.6479
patient58	MSI-12	infl	border	0.336205	330.172	111	1079.63	363	300.4	101	0	0	199.28	67	4092.84	1376	0.172211	644.658	111	2084.83	359	408.163	70	0	0	330.932	57	17.607	3	0.13419	0	0	29.6118	4	230.892	31	0	0	74.4298	10	10231.7	1373		14.2853	14.2853		13.0216	13.0216
patient58	MSI-13	infl	center	0.336205	0	0	65.6262	22	92.0368	31	0	0	56.4226	19	11344.1	3814	0.0493573	0	0	324.13	16	303.721	15	0	0	263.305	13	120.048	6	0.268924	0	0	22.409	6	59.6238	16	0	0	22.409	6	14160.1	3808
patient58	MSI-14	infl	border	0.336205	945.978	318	2076.03	698	699.08	235	0	0	377.751	127	2409.36	810	0.249044	1268.91	316	2726.29	679	851.14	212	0	0	489.796	122	20.008	5	0.0869217	23.2093	2	218.487	19	264.506	23	0	0	56.0224	5	9259.7	805	17.5036	11.3953	11.3416	9.46101	10.857	10.8066	17.9666
patient58	MSI-15	infl	border	0.336205	3024.93	1017	2953.58	993	648.259	218	0	0	303.401	102	1704.28	573	0.280822	3593.04	1009	3478.99	977	715.886	201	0	0	359.664	101	7.20288	2	0.0521529	152.061	8	306.923	16	326.13	17	0	0	19.2077	1	10948.4	571	40.0048	7.33785	7.34705	29.5861	11.1944	11.1801	35.3834
patient58	MSI-16	infl	border	0.336205	336.094	113	1183.67	398	589.036	198	0	0	297.439	100	2653.06	892	0.249851	452.181	113	1589.04	397	716.286	179	0	0	388.155	97	8.0032	2	0.0809246	0	0	12.405	1	234.894	19	0	0	37.2149	3	10996.4	890		16.4303	16.4303		10.2411	10.2411
patient59	MSI-1	infl	border	0.336205	18.0072	6	333.133	112	324.21	109	0	0	333.133	112	3248.02	1092	0.21185	28.4114	6	444.178	94	490.996	104	0	0	444.178	94	89.6359	19	0.124355	0	0	144.858	18	40.016	5	0	0	144.858	18	8628.65	1073		87.4977	87.4977		22.8926	22.8926
patient59	MSI-2	infl	border	0.336205	0	0	56.4226	19	148.86	50	0	0	175.67	59	2575.83	866	0.234779	0	0	76.8307	18	140.456	33	0	0	230.092	54	144.858	34	0.101426	0	0	10.004	1	167.667	17	0	0	48.0192	5	8203.28	832
patient59	MSI-3	infl	border	0.336205	2.96118	1	199.28	67	348.019	117	0	0	255.702	86	5683.87	1911	0.129723	0	0	138.856	18	292.917	38	0	0	456.182	59	23.2093	3	0.206482	4.80192	1	237.295	49	382.553	79	0	0	130.852	27	9240.5	1908				46.7507		46.7507	9.43209
patient59	MSI-4	infl	center	0.336205	0	0	74.4298	25	166.467	56	0	0	65.6262	22	8149.66	2740	0.0523138	0	0	38.4154	2	96.0384	5	0	0	172.069	9	152.061	8	0.283892	0	0	80.8323	23	179.672	51	0	0	45.6182	13	9623.45	2732
patient59	MSI-5	infl	center	0.336205	8.80352	3	312.325	105	380.712	128	0	0	89.2357	30	7355.74	2473	0.0421659	23.6094	1	520.208	22	332.133	14	0	0	144.058	6	0	0	0.293672	6.80272	2	282.513	83	388.195	114	0	0	81.6326	24	8420.97	2473	7.63064		171.298	10.204	46.4719	19.2946	6.21527
patient59	MSI-6	infl	center	0.336205	0	0	142.857	48	217.287	73	0	0	26.8107	9	7870.35	2646	0.0481322	0	0	0	0	64.0256	3	0	0	20.8083	1	40.016	2	0.288073	0	0	166.467	48	242.897	70	0	0	27.611	8	9178.07	2644
patient59	MSI-7	infl	border	0.336205	0	0	38.6555	13	86.4346	29	0	0	59.6238	20	1998.8	672	0.264738	0	0	11.2045	3	71.6286	19	0	0	45.2181	12	7.60304	2	0.0714674	0	0	140.056	10	140.056	10	0	0	112.045	8	9375.75	670
patient59	MSI-8	infl	center	0.336205	0	0	104.042	35	214.086	72	2.96118	1	44.4178	15	8762.3	2946	0.0478718	0	0	64.0256	3	188.075	9	0	0	84.0336	4	168.067	8	0.288298	0	0	110.844	32	218.487	63	3.48139	1	38.1353	11	10190.9	2938
patient59	MSI-9	infl	border	0.336205	0	0	226.09	76	190.476	64	0	0	145.658	49	4048.02	1361	0.163266	0	0	202.081	33	177.671	29	0	0	146.859	24	18.4074	3	0.172908	0	0	248.499	43	202.481	35	0	0	144.458	25	7853.94	1358
patient59	MSI-10	infl	border	0.336205	0	0	208.083	70	211.285	71	0	0	178.471	60	4655.06	1565	0.171877	0	0	290.916	50	203.681	35	0	0	203.681	35	0	0	0.164184	0	0	121.649	20	219.288	36	0	0	152.461	25	9531.81	1565
patient59	MSI-11	infl	center	0.313897	0	0	146.459	46	133.653	42	0	0	22.409	7	8923.17	2801	0.0315804	0	0	316.527	10	128.051	4	0	0	128.051	4	64.0256	2	0.28021	0	0	128.451	36	135.654	38	0	0	10.8043	3	9988.8	2799
patient59	MSI-12	infl	center	0.326823	0	0	137.655	45	146.859	48	0	0	15.2061	5	12853.9	4201	0.0090029	0	0	440.176	4	0	0	0	0	0	0	112.045	1	0.317648	0	0	129.252	41	151.26	48	0	0	15.6062	5	13222.1	4200
patient59	MSI-13	infl	center	0.336205	0	0	77.2309	26	101.24	34	0	0	8.80352	3	9782.71	3289	0.0333272	0	0	208.083	7	120.048	4	0	0	60.024	2	1620.65	54	0.302878	0	0	62.8251	19	99.2397	30	0	0	3.32133	1	10680.7	3235
patient59	MSI-14	infl	center	0.336205	0	0	130.852	44	118.848	40	0	0	18.0072	6	7325.73	2463	0.0460528	0	0	217.287	10	196.078	9	0	0	21.6086	1	88.0352	4	0.290153	0	0	117.247	34	106.843	31	0	0	17.2069	5	8474.99	2459
patient59	MSI-15	infl	border	0.336205	8.80352	3	291.317	98	374.79	126	0	0	226.09	76	3634.69	1222	0.190435	10.4042	2	320.128	61	236.495	45	0	0	314.926	60	36.8147	7	0.142997	6.80272	1	258.904	37	568.227	81	0	0	112.045	16	8496.6	1215		235.979	236.449	57.2598	30.8675	38.1769	22.8209
patient59	MSI-16	infl	border	0.29248	10.4042	3	290.516	85	468.587	137	0	0	198.479	58	4010.4	1173	0.144047	14.0056	2	305.322	44	408.163	59	0	0	229.292	33	20.8083	3	0.148221	6.80272	1	276.511	41	528.211	78	0	0	168.467	25	7893.56	1170		458.637	337.986	29.6968	33.5654	32.2759	22.6339
patient60	MSI-1	non-infl	border	0.263483	7.60304	2	49.2197	13	7.60304	2	0	0	15.2061	4	6941.58	1829	0.0786203	25.6102	2	127.251	10	25.6102	2	0	0	38.0152	3	12.8051	1	0.183483	0	0	16.4066	3	0	0	0	0	5.60224	1	9962.78	1828		3.35343	3.35343		6.07305	6.07305
patient60	MSI-2	non-infl	border	0.336205	261.705	88	419.368	141	392.637	132	0	0	6.0024	2	3926.17	1320	0.139994	544.218	76	899.96	126	714.286	100	0	0	14.4058	2	14.4058	2	0.181977	66.0264	12	82.433	15	175.67	32	0	0	0	0	7242.5	1318	43.8354	10.9624	13.5105	37.1078	16.1474	17.8903	30.4066
patient60	MSI-3	non-infl	center	0.336205	2.96118	1	6.0024	2	18.0072	6	0	0	20.8083	7	5746.3	1932	0.0256175	39.2157	1	39.2157	1	39.2157	1	0	0	0	0	0	0	0.309756	0	0	3.2413	1	16.0064	5	0	0	22.409	7	6237.29	1932					38.235	38.235
patient60	MSI-4	non-infl	border	0.336205	29.7319	10	172.469	58	104.042	35	0	0	8.80352	3	3604.92	1212	0.1737	57.623	10	305.322	53	184.074	32	0	0	17.2069	3	5.60224	1	0.162506	0	0	30.8123	5	18.4074	3	0	0	0	0	7452.18	1211		19.7637	19.7637		9.57951	9.57951
patient60	MSI-5	non-infl	center	0.336205	0	0	14.8059	5	6.0024	2	0	0	18.0072	6	4250.5	1429	0.0219407	0	0	44.0176	1	44.0176	1	0	0	0	0	0	0	0.313494	0	0	12.8051	4	3.20128	1	0	0	19.2077	6	4558.22	1429
patient60	MSI-6	non-infl	border	0.336205	0	0	29.7319	10	86.4346	29	0	0	18.0072	6	3694.16	1242	0.161961	0	0	48.0192	8	135.654	22	0	0	24.8099	4	12.405	2	0.174244	0	0	11.6046	2	40.016	7	0	0	11.6046	2	7116.45	1240
patient60	MSI-7	non-infl	center	0.336205	0	0	20.8083	7	12.0048	4	0	0	2.96118	1	2260.5	760	0.0958227	0	0	52.0208	5	20.8083	2	0	0	0	0	0	0	0.239162	0	0	8.40336	2	8.40336	2	0	0	4.0016	1	3177.67	760
patient60	MSI-8	non-infl	center	0.328593	0	0	21.2085	7	15.2061	5	0	0	3.04122	1	3405.44	1119	0.0685503	0	0	29.2117	2	14.4058	1	0	0	14.4058	1	700.28	48	0.259055	0	0	19.2077	5	15.6062	4	0	0	0	0	4134.45	1071
patient60	MSI-9	non-infl	center	0.326429	0	0	15.2061	5	9.20368	3	0	0	3.08123	1	10547.4	3443	0.0169999	0	0	176.07	3	176.07	3	0	0	0	0	0	0	0.308879	0	0	6.40256	2	0	0	0	0	3.2413	1	11146.9	3443
patient60	MSI-10	non-infl	border	0.323093	2924.77	945	1869.55	604	879.152	284	21.6086	7	9.20368	3	4002	1293	0.185379	4977.99	923	3177.27	589	1413.37	262	32.413	6	16.0064	3	5.20208	1	0.130263	168.868	22	115.246	15	168.868	22	7.60304	1	0	0	9918.37	1292	34.7139	6.56712	6.56991	43.1016	10.2898	10.3782	34.8462
patient60	MSI-11	non-infl	border	0.336205	18.0072	6	50.4202	17	74.4298	25	0	0	38.6555	13	3509.76	1180	0.205051	29.2117	6	63.2253	13	107.243	22	0	0	58.4234	12	24.4098	5	0.105334	0	0	38.0152	4	28.4114	3	0	0	9.60384	1	11154.9	1175		57.7693	57.7693		41.1269	39.9292
patient60	MSI-12	non-infl	center	0.292465	160.864	47	174.47	51	71.6286	21	0	0	17.2069	5	7149.66	2091	0.0619572	728.291	45	628.251	39	193.677	12	0	0	16.0064	1	16.0064	1	0.229239	8.80352	2	52.421	12	39.2157	9	0	0	17.607	4	9117.25	2090	214.364	6.14863	15.0088	47.486	37.961	28.0835	70.7393
patient60	MSI-13	non-infl	border	0.310721	2587.43	804	2593.84	806	624.25	194	16.0064	5	28.8115	9	2352.54	731	0.230593	3486.59	804	3495.4	806	841.136	194	21.6086	5	34.8139	8	4.40176	1	0.0768428	0	0	0	0	0	0	0	0	13.2053	1	9499.8	730		6.53801	6.53801		9.86701	9.86701
patient60	MSI-14	non-infl	center	0.336205	0	0	202.081	68	18.0072	6	0	0	2.96118	1	8705.88	2927	0.00226459	0	0	0	0	0	0	0	0	0	0	0	0	0.333941	0	0	203.681	68	18.0072	6	0	0	3.0012	1	8765.11	2927
patient60	MSI-15	non-infl	border	0.336205	2206.88	742	984.394	331	163.665	55	0	0	26.8107	9	2751.1	925	0.22405	3249.3	728	1463.79	328	236.495	53	0	0	31.2125	7	18.0072	4	0.104725	133.653	14	28.8115	3	19.2077	2	0	0	19.2077	2	8795.52	921	15.0927	6.69572	6.66523	46.543	24.3413	24.2165	349.771
patient61	MSI-1	non-infl	border	0.336205	26.8107	9	80.4322	27	47.619	16	0	0	29.7319	10	1359.34	457	0.267603	33.6134	9	93.2373	25	59.6238	16	0	0	37.3749	10	18.8075	5	0.0592146	0	0	33.6134	2	0	0	0	0	0	0	7635.05	452		63.5441	63.5441		42.5207	42.5207
patient61	MSI-2	non-infl	center	0.336205	0	0	6.0024	2	12.0048	4	0	0	2.96118	1	3120.13	1049	0.190479	0	0	10.4042	2	20.8083	4	0	0	5.20208	1	78.8315	15	0.145301	0	0	0	0	0	0	0	0	0	0	7116.45	1034
patient61	MSI-3	non-infl	border	0.336205	217.287	73	532.213	179	273.709	92	0	0	193.277	65	978.391	329	0.277505	259.304	72	641.457	178	324.13	90	0	0	230.492	64	39.6559	11	0.0570134	17.607	1	17.607	1	35.2141	2	0	0	17.607	1	5578.23	318		20.1554	22.9041	74.3155	21.5745	22.297	296.609
patient61	MSI-4	non-infl	border	0.286572	338.535	97	2093.64	600	561.825	161	3.48139	1	219.688	63	889.956	255	0.252516	384.154	97	2348.54	593	625.85	158	0	0	249.3	63	3.96158	1	0.0334069	0	0	208.083	7	88.0352	3	30.012	1	0	0	7603.04	254		13.6034	13.6034		11.701	11.701
patient61	MSI-5	non-infl	center	0.336205	0	0	20.8083	7	8.80352	3	0	0	0	0	2914.77	980	0.174969	0	0	28.4114	5	11.6046	2	0	0	0	0	114.446	20	0.1598	0	0	12.405	2	6.40256	1	0	0	0	0	6006.4	960
patient61	MSI-6	non-infl	border	0.336205	398.559	134	1900.76	639	175.67	59	8.80352	3	154.862	52	591.837	199	0.304845	439.376	134	2096.04	639	193.677	59	0	0	170.468	52	16.4066	5	0.0313602	0	0	0	0	0	0	96.0384	3	0	0	6186.47	194		13.3268	13.3268		13.5003	13.5003
patient61	MSI-7	non-infl	center	0.336205	0	0	6.0024	2	8.80352	3	2.96118	1	8.80352	3	1876.75	631	0.244057	0	0	8.0032	2	4.0016	1	0	0	4.0016	1	78.0312	19	0.0921481	0	0	0	0	21.6086	2	10.8043	1	21.6086	2	6642.66	612
patient61	MSI-8	non-infl	center	0.336205	0	0	14.8059	5	0	0	0	0	2.96118	1	2876.35	967	0.22528	0	0	4.40176	1	0	0	0	0	4.40176	1	519.408	117	0.110925	0	0	36.0144	4	0	0	0	0	0	0	7663.06	850
patient61	MSI-9	non-infl	border	0.336205	74.4298	25	583.033	196	205.282	69	0	0	142.857	48	672.269	226	0.311629	80.032	25	613.045	191	176.471	55	0	0	147.659	46	3.20128	1	0.0233294	0	0	216.086	5	600.24	14	0	0	84.0336	2	9643.86	225		51.8468	51.8468		27.5011	24.2585
patient61	MSI-10	non-infl	center	0.336205	0	0	23.6094	8	0	0	86.4346	29	6.0024	2	1891.56	636	0.244935	0	0	28.4114	7	0	0	0	0	4.0016	1	130.452	32	0.090673	0	0	11.2045	1	0	0	319.728	29	11.2045	1	6662.66	604
patient61	MSI-11	non-infl	center	0.336205	2.96118	1	12.0048	4	0	0	276.511	93	23.6094	8	1582.23	532	0.194304	5.20208	1	20.4082	4	0	0	51.6206	10	30.8123	6	66.8267	13	0.141095	0	0	0	0	0	0	588.235	83	14.0056	2	3678.27	519
patient61	MSI-12	non-infl	center	0.336205	0	0	14.8059	5	2.96118	1	98.0392	33	2.96118	1	2513.41	845	0.200981	0	0	0	0	0	0	4.80192	1	4.80192	1	64.8259	13	0.134801	0	0	37.2149	5	7.60304	1	237.295	32	0	0	6170.47	832
patient61	MSI-13	non-infl	border	0.336205	764.306	257	2216.09	745	321.248	108	0	0	350.98	118	288.515	97	0.3229	789.916	255	2307.32	745	334.454	108	0	0	365.426	118	46.4186	15	0.0103848	192.077	2	0	0	0	0	0	0	0	0	7883.15	82	11.3995	10.9405	10.9129		11.0831	11.1183
patient61	MSI-14	non-infl	center	0.336205	0	0	6.0024	2	2.96118	1	2.96118	1	26.8107	9	3771.51	1268	0.164921	0	0	6.0024	1	6.0024	1	0	0	36.4146	6	175.67	29	0.171198	0	0	6.0024	1	0	0	6.0024	1	17.607	3	7237.29	1239
patient61	MSI-15	non-infl	border	0.336205	1353.34	455	1867.95	628	348.019	117	0	0	330.172	111	392.637	132	0.320588	1416.17	454	1949.58	625	355.582	114	0	0	343.137	110	3.12125	1	0.0113867	88.0352	1	264.106	3	264.106	3	0	0	88.0352	1	11504.6	131		9.98181	9.91207	13.4509	15.1737	15.1699	26.57
patient61	MSI-16	non-infl	border	0.336205	1064.83	358	345.018	116	270.508	91	0	0	371.789	125	1481.39	498	0.270874	1321.73	358	424.57	115	324.93	88	0	0	439.376	119	62.8251	17	0.0651717	0	0	15.2061	1	48.0192	3	0	0	92.0368	6	7378.95	481		9.21886	9.21886		18.8797	18.8797
patient62	MSI-1	non-infl	border	0.336205	44.4178	15	228.892	77	160.464	54	2.96118	1	56.4226	19	3679.31	1237	0.127968	117.247	15	492.197	63	343.737	44	8.0032	1	56.0224	7	31.2125	4	0.179912	0	0	77.631	14	55.6222	10	0	0	66.8267	12	6853.14	1233		22.2008	22.2008		12.7377	12.7377
patient62	MSI-2	non-infl	border	0.303278	244.098	74	619.848	188	326.531	99	0	0	23.2093	7	1546.62	469	0.220322	335.734	74	848.739	187	428.171	94	0	0	18.0072	4	22.8091	5	0.0713012	0	0	14.0056	1	72.0288	5	0	0	44.0176	3	6506.6	464		11.4971	11.4971		10.8007	10.8007
patient62	MSI-3	non-infl	border	0.336205	128.051	43	731.893	246	443.377	149	0	0	0	0	3072.51	1033	0.0816286	112.045	9	1249.7	102	648.259	53	0	0	0	0	48.0192	4	0.229811	148.059	34	626.651	144	416.166	96	0	0	0	0	4477.39	1029
patient62	MSI-4	non-infl	border	0.306265	127.251	39	1041.62	319	695.478	213	0	0	16.4066	5	264.506	81	0.285025	136.855	39	1115.65	318	729.892	208	0	0	17.607	5	7.20288	2	0.0140946	0	0	72.0288	1	356.142	5	0	0	0	0	5602.24	79		27.7472	27.7472		21.0919	21.0919
patient62	MSI-5	non-infl	border
patient62	MSI-6	non-infl	border	0.336205	458.183	154	1743.1	586	1400.96	471	0	0	62.425	21	3277.75	1102	0.151857	908.763	138	3740.3	568	2930.37	445	0	0	78.8315	12	210.884	32	0.153687	104.042	16	117.247	18	169.268	26	0	0	60.024	9	6962.38	1070	7.35491	9.81869	9.56272	12.5053	7.83739	8.32237	8.12714
patient62	MSI-7	non-infl	center	0.336205	0	0	118.848	40	18.0072	6	0	0	172.469	58	5377.75	1808	0.138491	0	0	209.284	29	21.6086	3	0	0	317.727	44	310.524	43	0.195301	0	0	56.4226	11	15.2061	3	0	0	71.6286	14	9037.21	1765
patient62	MSI-8	non-infl	center
patient62	MSI-9	non-infl	center	0.336205	0	0	44.4178	15	0	0	0	0	110.044	37	6475.39	2177	0.101578	0	0	128.051	13	0	0	0	0	236.094	24	720.288	73	0.232682	0	0	8.40336	2	0	0	0	0	56.0224	13	9042.42	2104
patient62	MSI-10	non-infl	center	0.336205	0	0	26.8107	9	0	0	0	0	41.6166	14	6617.85	2225	0.13266	0	0	60.024	8	0	0	0	0	98.0392	13	528.211	70	0.201321	0	0	4.80192	1	0	0	0	0	4.80192	1	10704.3	2155
patient62	MSI-11	non-infl	border	0.336205	416.567	140	1082.83	364	987.595	332	0	0	116.046	39	4054.02	1363	0.149523	782.313	117	2186.87	327	1932.77	289	0	0	167.267	25	274.11	41	0.165737	138.856	23	223.289	37	259.304	43	0	0	78.4314	13	7976.39	1322	22.5302	10.0108	9.49007	18.3239	8.58094	8.92854	17.8106
patient62	MSI-12	non-infl	border
patient62	MSI-13	non-infl	border
patient62	MSI-14	non-infl	center	0.336205	0	0	26.8107	9	0	0	0	0	122.049	41	7462.58	2509	0.0739824	0	0	68.0272	5	0	0	0	0	297.319	22	512.205	38	0.260463	0	0	15.2061	4	0	0	0	0	72.8291	19	9486.99	2471
patient62	MSI-15	non-infl	center
patient62	MSI-16	non-infl	border	0.336205	321.248	108	1579.43	531	990.396	333	0	0	62.425	21	1864.75	627	0.220526	485.394	107	2212.89	488	1364.95	301	0	0	50.02	11	231.293	51	0.0873011	11.6046	1	492.197	43	366.547	32	0	0	114.446	10	6586.63	575		12.967	12.9126	6.32329	8.72794	8.69897	7.43155
patient63	MSI-1	non-infl	border	0.336205	145.658	49	645.458	217	53.6214	18	0	0	68.4274	23	339.096	114	0.311067	157.663	49	687.875	214	51.6206	16	0	0	74.0296	23	3.20128	1	0.0141841	0	0	212.085	3	140.056	2	0	0	0	0	7967.19	113		21.6133	21.6133		14.2096	14.2096
patient63	MSI-2	non-infl	border	0.292148	226.09	66	441.377	129	82.0328	24	0	0	164.466	48	1629.45	476	0.22019	299.72	66	576.631	127	108.844	24	0	0	208.884	46	27.2109	6	0.0687372	0	0	29.2117	2	0	0	0	0	29.2117	2	6838.74	470		17.3497	17.3497		14.5125	14.5125
patient63	MSI-3	non-infl	border
patient63	MSI-4	non-infl	border
patient63	MSI-5	non-infl	border
patient63	MSI-6	non-infl	border
patient63	MSI-7	non-infl	border	0.336205	460.984	155	603.842	203	220.088	74	0	0	65.6262	22	3283.71	1104	0.203657	761.104	155	991.997	202	343.737	70	0	0	108.043	22	117.647	24	0.132548	0	0	7.60304	1	30.012	4	0	0	0	0	8148.06	1080		11.2203	11.2203		13.1727	12.926
patient63	MSI-8	non-infl	border
patient63	MSI-9	non-infl	center	0.336205	0	0	50.4202	17	14.8059	5	0	0	107.243	36	7183.27	2415	0.0980945	0	0	163.265	16	30.4122	3	0	0	183.673	18	173.269	17	0.215822	0	0	4.80192	1	9.20368	2	0	0	83.2333	18	10073.2	2174
patient63	MSI-10	non-infl	border	0.336205	145.658	49	505.802	170	148.86	50	0	0	95.2381	32	1537.82	517	0.272048	172.869	47	610.244	166	183.673	50	0	0	106.443	29	7.20288	2	0.0622598	32.0128	2	64.0256	4	0	0	0	0	48.0192	3	8271.31	515	8.48358	29.0867	28.0988	22.1458	17.6702	17.8529
patient63	MSI-11	non-infl	center	0.336205	0	0	50.4202	17	20.8083	7	0	0	50.4202	17	5300.52	1782	0.145479	0	0	82.433	12	27.611	4	0	0	82.433	12	20.8083	3	0.186156	0	0	26.8107	5	16.0064	3	0	0	26.8107	5	9395.36	1749
patient63	MSI-12	non-infl	center	0.336205	92.0368	31	261.705	88	148.86	50	0	0	59.6238	20	6142.06	2065	0.136538	219.688	30	636.254	87	358.944	49	0	0	102.441	14	73.2293	10	0.199278	5.20208	1	5.20208	1	5.20208	1	0	0	30.012	6	10307.3	2054		16.368	15.4458	377.766	18.4831	19.0783	554.553
patient63	MSI-13	non-infl	border	0.336205	228.892	77	166.467	56	116.046	39	0	0	50.4202	17	80.4322	27	0.323814	234.894	76	172.869	56	117.247	38	0	0	52.421	17	12.405	4	0.0055063	180.072	1	0	0	180.072	1	0	0	0	0	4161.66	23		17.8921	17.7244		41.2217	41.4174	156.223
patient63	MSI-14	non-infl	border	0.336205	835.934	281	148.86	50	92.0368	31	0	0	181.273	61	2156.46	725	0.220388	1211.68	267	226.891	50	140.856	31	0	0	254.102	56	4.40176	1	0.0836068	167.267	14	0	0	0	0	0	0	60.024	5	8659.46	724	31.7624	8.85485	8.74152		35.5361	36.2923
patient63	MSI-15	non-infl	border	0.336205	336.094	113	383.713	129	574.23	193	0	0	740.696	249	1864.75	627	0.263545	409.764	108	481.793	127	705.882	186	0	0	827.131	218	45.6182	12	0.0651439	76.0304	5	30.8123	2	108.043	7	0	0	476.19	31	9439.78	615	17.1228	15.3635	14.8571	243.047	27.4693	30.3823	35.5736
[truncated: 101 more columns]
