# Supplementary material for: TME-analyzer: a new interactive and dynamic image analysis tool that identified immune cell distances as predictors for survival of triple negative breast cancer patients
Source: Npj Imaging. 2024 Jul 25;2:21. doi: 10.1038/s44303-024-00022-6 (PMC12118654; doi:10.1038/s44303-024-00022-6)
Supplement: Supplementary file 7 — Supplementary table 5 [file 44303_2024_22_MOESM7_ESM.xlsx]

## Sheet: Sheet1
	os (days)	osi	TIL_score	Classifier	number of CD20 in All	density of CD20 in All	number of CD20 in Stroma	density of CD20 in Stroma	number of CD20 in Tumor	density of CD20 in Tumor	number of CD4 in All	density of CD4 in All	number of CD4 in Stroma	density of CD4 in Stroma	number of CD4 in Tumor	density of CD4 in Tumor	number of CD8 in All	density of CD8 in All	number of CD8 in Stroma	density of CD8 in Stroma	number of CD8 in Tumor	density of CD8 in Tumor	number of CD56 in All	density of CD56 in All	number of CD56 in Stroma	density of CD56 in Stroma	number of CD56 in Tumor	density of CD56 in Tumor	number of CD68 in All	density of CD68 in All	number of CD68 in Stroma	density of CD68 in Stroma	number of CD68 in Tumor	density of CD68 in Tumor	number of CK in All	density of CK in All	number of CK in Stroma	density of CK in Stroma	number of CK in Tumor	density of CK in Tumor	area of Stroma	area of Tumor	score of CD20 to CD20 in All	score of CD20 to CD20 in Tumor	score of CD20 to CD20 in Stroma	score of CD20 to CD4 in All	score of CD20 to CD4 in Tumor	score of CD20 to CD4 in Stroma	score of CD20 to CD8 in All
patient1	2612	TRUE	NaN	0.2	1435	3960.16	1394	4322	41	1029.56	937	2585.83	875	2712.87	62	1556.9	433	1194.95	406	1258.77	27	678.003	21	57.9536	20	62.0086	1	25.1112	1010	2787.29	883	2737.68	127	3189.12	3073	8480.54	2637	8175.83	436	10948.5	322536	39822.8	-22.262	-1.5303	-22.0477	2.87969	-0.0378717	3.68248	12.3886
patient2	745	TRUE	1.5	0.3	29	118.199	9	75.6559	20	158.241	141	574.691	58	487.56	83	656.7	491	2001.23	237	1992.27	254	2009.66	30	122.275	18	151.312	12	94.9446	1377	5612.41	655	5506.07	722	5712.5	934	3806.82	476	4001.36	458	3623.72	118960	126389	-8.30434	-6.79726	-3.32782	-2.8505	-3.44243	-0.830692	-0.392186
patient3	3130	FALSE	NaN	0.2	1687	3936.09	1575	5700.9	112	735.268	1021	2382.19	962	3482.07	59	387.329	1323	3086.81	1277	4622.25	46	301.985	33	76.9953	32	115.828	1	6.56489	2148	5011.69	1938	7014.82	210	1378.63	2241	5228.68	902	3264.9	1339	8790.39	276272	152325	-27.5068	-5.3449	-18.9762	-2.66703	1.15779	4.07511	11.2436
patient4	2523	FALSE	3	0.2	1219	3393.69	1158	3646.68	61	1464.71	1472	4098.04	1373	4323.74	99	2377.15	810	2255.04	759	2390.18	51	1224.59	18	50.1119	18	56.6841	0	0	2074	5774.01	1896	5970.73	178	4274.06	420	1169.28	383	1206.11	37	888.428	317549	41646.6	-24.9501	-5.45475	-22.3311	-0.633199	-0.523107	-0.297462	10.2521
patient5	1683	FALSE	3	0.3	60	171.631	59	190.983	1	24.5942	798	2282.69	709	2295.03	89	2188.89	1134	3243.82	1056	3418.27	78	1918.35	8	22.8841	8	25.896	0	0	2015	5763.93	1713	5544.98	302	7427.46	1811	5180.38	1596	5166.25	215	5287.76	308928	40659.9	-11.5029		-10.8749	-3.51815	2.28713	-3.84057	-2.50339
patient6	2275	FALSE	2.5	0.222222	383	1297.46	332	1471.78	51	732.596	702	2378.1	516	2287.46	186	2671.82	502	1700.58	402	1782.09	100	1436.46	0	0	0	0	0	0	1240	4200.64	839	3719.34	401	5760.21	1630	5521.81	1398	6197.42	232	3332.59	225578	69615.5	-20.8177	-4.81085	-19.0149	-8.41063	-0.0374817	-9.19815	-4.96568
patient7	584	TRUE	NaN	0.666667	0	0	0	0	0	0	5	19.8689	0	0	5	86.7124	4	15.8951	1	5.15497	3	52.0274	0	0	0	0	0	0	592	2352.48	361	1860.94	231	4006.11	2042	8114.46	1608	8289.18	434	7526.63	193988	57661.9
patient8	946	TRUE	1	0.222222	50	205.612	32	321.768	18	125.238	97	398.886	51	512.817	46	320.053	78	320.754	45	452.486	33	229.603	0	0	0	0	0	0	670	2755.19	269	2704.86	401	2790.02	946	3890.17	475	4776.24	471	3277.06	99450.7	143726	-10.7134	-4.25466	-7.31231	0.199461	-2.11028	0.420462	-2.69325
patient9	3767	FALSE	3	0.1	608	1322.65	585	1764	23	179.614	1113	2421.23	998	3009.36	115	898.07	1022	2223.27	948	2858.59	74	577.889	39	84.8409	39	117.6	0	0	2052	4463.93	1867	5629.74	185	1444.72	2226	4842.46	1167	3518.96	1059	8270.05	331632	128052	-26.9332	-2.82562	-22.8396	-1.36147	3.96267	0.38693	-7.41085
patient10	3822	FALSE	3.5	0	279	683.976	180	1146.25	99	394.618	712	1745.49	482	3069.41	230	916.79	947	2321.6	645	4107.41	302	1203.78	114	279.474	87	554.022	27	107.623	1841	4513.26	1354	8622.37	487	1941.2	1587	3890.58	342	2177.88	1245	4962.62	157033	250875	-18.1872	-8.56928	-12.9497	0.37747	1.92678	2.56276	1.21287
patient11	3774	FALSE	2	0.1	31	87.315	30	98.4954	1	19.8202	529	1489.99	450	1477.43	79	1565.8	789	2222.31	714	2344.19	75	1486.52	28	78.8652	20	65.6636	8	158.562	1158	3261.64	1017	3338.99	141	2794.65	2478	6979.57	2167	7114.65	311	6164.09	304583	50453.5	-7.90224		-7.83327	2.56384	-0.537071	2.03954	-0.310868
patient12	4353	FALSE	NaN	0.1	705	1480.4	696	1538.41	9	378.056	1109	2328.74	1092	2413.71	17	714.106	1388	2914.61	1358	3001.66	30	1260.19	32	67.1955	32	70.7313	0	0	2584	5426.04	2534	5601.04	50	2100.31	2314	4859.08	2082	4601.96	232	9745.44	452416	23806	-24.5985	-1.44013	-23.086	-2.3583	-1.32439	-2.17575	-0.910548
patient13	1072	TRUE	3.5	0.2	1715	4000.48	1677	4278.08	38	1035.41	1455	3393.99	1431	3650.52	24	653.946	2710	6321.45	2645	6747.47	65	1771.1	123	286.915	121	308.675	2	54.4955	3279	7648.73	3225	8227.07	54	1471.38	2397	5591.34	1968	5020.43	429	11689.3	391999	36700.3	-29.1286	-3.41782	-27.0597	-1.27202	0.0720485	-0.556754	3.35608
patient14	4145	FALSE	1.5	0.1	38	98.1037	36	119.487	2	23.2407	331	854.535	267	886.192	64	743.703	917	2367.4	799	2651.94	118	1371.2	26	67.1236	14	46.467	12	139.444	1024	2643.64	864	2867.68	160	1859.26	3321	8573.75	2441	8101.85	880	10225.9	301289	86055.9	-9.54632	-1.74888	-8.62772	-4.74009	0.885552	-4.7256	-2.30605
patient15	1754	TRUE	1	0.666667	24	100.823	3	37.2363	21	133.355	5	21.0047	2	24.8242	3	19.0506	1	4.20095	1	12.4121	0	0	0	0	0	0	0	0	412	1730.79	140	1737.69	272	1727.26	2947	12380.2	953	11828.7	1994	12662.3	80566.6	157475	-5.07921	-4.13702	-0.442052	0.0916642	-0.917695	-0.52487
patient16	530	TRUE	NaN	0.3	728	1439.11	721	1640.39	7	105.518	1741	3441.6	1734	3945.13	7	105.518	3743	7399.14	3725	8474.97	18	271.331	521	1029.91	518	1178.53	3	45.2219	2599	5137.69	2560	5824.41	39	587.884	1232	2435.41	779	1772.35	453	6828.5	439530	66339.6	-27.6751	-3.59301	-26.2081	-2.87868	0.436482	-1.64534	25.2185
patient17	2842	TRUE	NaN	0	1678	3054.41	1544	5283.34	134	521.138	1209	2200.71	1008	3449.23	201	781.707	1361	2477.39	1261	4314.95	100	388.909	59	107.396	52	177.936	7	27.2236	1870	3403.9	1512	5173.84	358	1392.29	2865	5215.07	649	2220.78	2216	8618.22	292240	257130	-31.2017	-4.27934	-20.4402	-11.6148	0.560619	-2.87453	0.545718
patient18	5063	FALSE	NaN	0.1	56	135.238	32	108.759	24	200.24	199	480.577	164	557.389	35	292.016	143	345.339	115	390.852	28	233.613	5	12.0748	5	16.9936	0	0	847	2045.47	678	2304.33	169	1410.02	3422	8264	2169	7371.81	1253	10454.2	294229	119856	-11.3741	-6.49614	-8.40892	-0.295237	-1.22364	2.80407	0.593821
patient19	3725	FALSE	2	0.8	14	75.6126	4	43.1993	10	108.038	2	10.8018	0	0	2	21.6076	3	16.2027	0	0	3	32.4114	414	2235.97	215	2321.96	199	2149.95	475	2565.43	130	1403.98	345	3727.31	568	3067.71	342	3693.54	226	2441.66	92594.1	92560.1	-5.46395	-4.87893	-2.80883	0.933838	1.79796		1.23849
patient20	4761	FALSE	3	0.111111	219	758.768	183	858.518	36	477.024	398	1378.95	292	1369.88	106	1404.57	1023	3544.38	787	3692.1	236	3127.16	0	0	0	0	0	0	1065	3689.9	783	3673.33	282	3736.69	1573	5449.96	1191	5587.4	382	5061.76	213158	75467.8	-16.3627	-4.99615	-14.4478	3.45447	0.260237	2.60264	6.71168
patient21	635	TRUE	NaN	0.5	10	39.2923	6	35.7339	4	46.192	68	267.187	27	160.802	41	473.468	40	157.169	13	77.4234	27	311.796	45	176.815	25	148.891	20	230.96	598	2349.68	337	2007.05	261	3014.03	1173	4608.98	867	5163.55	306	3533.69	167908	86595.2	-5.16642	-2.10813	-3.73193	4.21314	3.05118	2.89014	4.26874
patient23	91	TRUE	NaN	0.3	33	111.936	33	136.552	0	0	132	447.744	104	430.347	28	526.852	166	563.072	102	422.071	64	1204.23	225	763.2	180	744.831	45	846.726	1071	3632.83	732	3028.98	339	6378.67	2124	7204.61	1761	7286.93	363	6830.25	241665	53145.9	-8.81746		-8.82841	-6.10531		-5.65922	-6.91831
patient24	194	TRUE	1.5	0.333333	6	17.1988	4	30.0202	2	9.2757	33	94.5936	2	15.0101	31	143.773	3	8.59942	1	7.50505	2	9.2757	0	0	0	0	0	0	206	590.493	70	525.354	136	630.747	2981	8544.96	1118	8390.65	1863	8640.31	133244	215617	-3.74803	-2.00749	-2.95259	4.43008	1.71071	0.0307391	-0.0511493
patient25	4785	FALSE	1	0	0	0	0	0	0	0	96	393.69	10	1415.43	86	363.204	24	98.4225	9	1273.89	15	63.3495	4	16.4038	0	0	4	16.8932	307	1258.99	25	3538.58	282	1190.97	1310	5372.23	47	6652.54	1263	5334.03	7064.97	236782
patient26	4430	FALSE	1.5	0.714286	0	0	0	0	0	0	1	3.95512	1	5.24922	0	0	0	0	0	0	0	0	0	0	0	0	0	0	218	862.215	114	598.411	104	1668.47	881	3484.46	744	3905.42	137	2197.89	190504	62332.6
patient27	3658	TRUE	1.5	0.1	5	16.7161	5	25.2374	0	0	266	889.298	138	696.553	128	1267.4	88	294.204	65	328.087	23	227.736	21	70.2077	9	45.4274	12	118.819	864	2888.55	438	2210.8	426	4218.07	2241	7492.17	1521	7677.23	720	7129.14	198118	100994	-1.66488		-1.63578	1.57265		0.371349	-2.24267
patient28	3767	FALSE	NaN	0.1	3309	7956.63	3252	14065.3	57	308.655	1578	3794.37	1507	6517.95	71	384.466	976	2346.83	942	4074.26	34	184.11	335	805.522	311	1345.11	24	129.96	1419	3412.05	1266	5475.6	153	828.496	1140	2741.18	57	246.532	1083	5864.45	231208	184672	-31.886	-7.51743	-6.51438	-2.84447	1.91691	10.6832	18.7983
patient29	1319	TRUE	NaN	0.2	56	178.593	49	357.998	7	39.6176	191	609.131	129	942.484	62	350.899	1208	3852.51	918	6706.98	290	1641.3	22	70.1617	18	131.509	4	22.6386	1073	3421.98	650	4748.95	423	2394.04	2457	7835.79	822	6005.59	1635	9253.55	136872	176689	-10.4798	-2.49468	-7.11113	1.08246	0.848315	0.370637	-4.62308
patient30	2438	FALSE	NaN	0.3	4768	7883.71	4359	8698.18	409	3945.89	2436	4027.83	2403	4795.07	33	318.373	2112	3492.11	1992	3974.94	120	1157.72	59	97.5543	53	105.759	6	57.886	2496	4127.04	2378	4745.19	118	1138.42	2180	3604.55	893	1781.94	1287	12416.5	501139	103652	-13.6279	-3.2727	-10.6176	65.6014	0.815342	52.4144	57.3435
patient31	1009	TRUE	1	0.5	0	0	0	0	0	0	32	100.014	2	26.5302	30	122.665	8	25.0035	0	0	8	32.7106	11	34.3798	5	66.3255	6	24.5329	642	2006.53	128	1697.93	514	2101.65	1923	6010.22	358	4748.91	1565	6399	75385.7	244569
patient32	1568	FALSE	4	0	693	1332.48	647	2814.2	46	158.524	750	1442.08	644	2801.15	106	365.294	2002	3849.39	1462	6359.13	540	1860.93	217	417.241	152	661.141	65	224.001	1837	3532.13	1568	6820.19	269	927.019	2301	4424.29	200	869.922	2101	7240.4	229906	290177	-25.3487	-6.63706	-16.1549	-10.0734	5.78457	-2.39679	-6.47849
patient33	1738	FALSE	1.5	0.1	13	62.5767	1	155.258	12	59.6113	53	255.12	11	1707.84	42	208.639	82	394.715	4	621.032	78	387.473	2	9.62718	0	0	2	9.93521	407	1959.13	34	5278.78	373	1852.92	878	4226.33	34	5278.78	844	4192.66	6440.89	201304	-2.08023	-1.0142		1.04769	0.581367	0.457272	2.0447
patient34	2832	FALSE	2.5	0.111111	54	190.537	26	725.759	28	113.092	76	268.163	37	1032.81	39	157.521	144	508.098	57	1591.09	87	351.394	0	0	0	0	0	0	1022	3606.08	457	12756.6	565	2282.04	1558	5497.34	66	1842.31	1492	6026.21	35824.6	247585	-10.4654	-7.4096	-4.54415	14.8402	4.02068	11.7476	3.33944
patient35	2759	FALSE	2.5	0.3	4153	9511.99	4084	11330.4	69	905.986	2355	5393.87	2213	6139.6	142	1864.49	2434	5574.81	2312	6414.26	122	1601.89	22	50.3886	17	47.1637	5	65.6512	1631	3735.63	1466	4067.17	165	2166.49	730	1671.98	128	355.115	602	7904.4	360447	76160.1	-23.8897	-3.98478	-15.1685	27.1885	1.04938	41.9256	107.381
patient36	3063	FALSE	2	0.3	70	453.554	31	1103.95	39	308.897	288	1866.05	65	2314.74	223	1766.26	619	4010.71	176	6267.6	443	3508.75	43	278.612	14	498.559	29	229.692	1000	6479.34	201	7157.89	799	6328.42	517	3349.82	73	2599.63	444	3516.67	28080.9	126256	-8.1906	-5.641	-3.36875	-2.89373	-1.69719	-0.0649026	-2.3182
patient37	2853	FALSE	NaN	0.2	1191	2753.43	1040	4387.88	151	772.241	1001	2314.18	873	3683.29	128	654.615	1596	3689.73	1490	6286.48	106	542.103	25	57.7966	23	97.0396	2	10.2284	2214	5118.47	1878	7923.5	336	1718.36	1292	2986.93	157	662.401	1135	5804.59	237017	195535	-28.1212	-8.93661	-19.9678	0.354703	-0.120976	7.02549	16.2343
patient39	2096	FALSE	2.5	0.1	393	839.1	262	1428.83	131	459.662	816	1742.25	619	3375.74	197	691.247	993	2120.17	545	2972.18	448	1571.97	44	93.945	31	169.06	13	45.6153	1416	3023.32	1099	5993.44	317	1112.31	2102	4488.01	484	2639.52	1618	5677.35	183367	284992	-18.8846	-9.12715	-12.9715	13.0564	4.49905	17.8774	-0.0160507
patient40	3573	TRUE	NaN	0.2	1679	5463.99	1487	9937.6	192	1217.88	542	1763.84	423	2826.9	119	754.833	754	2453.75	595	3976.37	159	1008.56	121	393.772	105	701.713	16	101.49	1229	3999.55	937	6261.95	292	1852.2	881	2867.05	181	1209.62	700	4440.19	149634	157651	-18.9648	-8.05135	-7.76641	2.90594	3.64222	9.79185	37.1966
patient41	3355	FALSE	3.5	0.2	707	3010.4	459	4995.51	248	1734.63	955	4066.39	417	4538.41	538	3763.04	717	3052.98	421	4581.94	296	2070.37	50	212.9	25	272.087	25	174.862	1396	5944.17	674	7335.46	722	5050.02	1360	5790.88	470	5115.23	890	6225.1	91882.5	142970	-23.3153	-14.8492	-13.3331	0.306739	3.14118	-0.73389	6.52924
[truncated: 209 more columns]
