# Supplementary material for: TME-analyzer: a new interactive and dynamic image analysis tool that identified immune cell distances as predictors for survival of triple negative breast cancer patients
Source: Npj Imaging. 2024 Jul 25;2:21. doi: 10.1038/s44303-024-00022-6 (PMC12118654; doi:10.1038/s44303-024-00022-6)
Supplement: Supplementary file 8 — Supplementary table 6 [file 44303_2024_22_MOESM8_ESM.xls]

## Sheet: Sheet1
	mean (good prognosis)	mean (bad prognosis)	std (good prognosis)	std (bad prognosis)	% hits
distance of CD4 to CD4	-5.61991	-1.92361	0.776137	0.643316	21.1
density of CD4 in Tumor	72.4655	6.32787	22.6802	4.01464	21
distance of CK to CK	-5.70879	-12.8135	1.38753	1.47908	20.7
distance of CK to CD68	15.4034	3.05275	3.70837	2.03311	20.5
density of CD8 in Stroma	142.902	10.7973	43.7284	8.31121	20.5
distance of CD56 to CD8	-0.367616	6.08808	0.454401	4.64014	20.3
distance of CD68 to CD68	-4.72078	-1.60092	0.843706	0.674271	20.3
area of Tumor	1.03604e+06	561606	61934.7	100677	20.2
density of CD4 in Stroma	227.977	24.6172	50.3095	16.2406	20.2
distance of CK to CD4	23.1165	4.36511	7.48699	1.77609	19.6
distance of CD4 to CD20	9.59817	0.410936	3.73611	2.28341	19.2
distance of CD8 to CD68	1.99849	-1.27915	1.29883	0.568049	19.1
density of CD8 in Tumor	50.0078	1.28178	22.5046	1.35284	19.1
distance of CD56 to CD4	-0.260867	3.6309	0.41657	2.62719	19
density of CK in Stroma	12.8383	126.769	5.30156	38.7445	19
distance of CD8 to CD8	-4.90752	-1.4769	0.802762	0.582176	19
distance of CD4 to CD68	2.94407	-0.363043	1.61365	0.611718	18.9
distance of CK to CD8	18.1459	2.75582	7.37725	1.53354	18.9
distance of CD56 to CD56	-1.61407	-5.8534	0.51505	1.03455	18.8
density of CK in Tumor	861.133	1439.63	74.4595	149.567	18.6
distance of CD20 to CD68	3.58058	-2.14401	1.71792	1.49227	18.5
area of Stroma	216018	610596	47364.9	114174	18.2
distance of CD56 to CD20	1.01344	25.9377	0.999889	21.9753	17.7
distance of CD20 to CD8	-1.49551	3.41802	0.882358	3.39162	17.7
distance of CD68 to CD8	-0.283181	3.49288	0.824568	3.86116	17.5
distance of CD8 to CD4	-2.24913	0.177141	0.730275	0.495929	17.4
distance of CK to CD56	12.228	0.470006	12.161	1.00609	17.4
distance of CD4 to CD8	1.34345	-2.53519	0.735726	1.81738	17.3
distance of CD68 to CD56	5.87946	-0.885701	5.26209	0.676999	17.3
distance of CD8 to CD56	6.0379	-0.51679	7.21639	0.376136	17
distance of CD8 to CK	26.5034	4.51053	6.07721	2.04462	17
density of CD68 in Tumor	46.9913	3.07858	13.3848	2.77429	17
distance of CD4 to CD56	0.28463	10.3986	0.698211	15.2544	16.9
distance of CD56 to CK	6.53954	-0.95926	3.56793	0.846474	16.9
distance of CD68 to CK	22.9476	3.74088	7.03295	3.00158	16.9
distance of CK to CD20	64.095	7.75658	20.6725	3.56066	16.8
distance of CD20 to CD4	-2.55767	1.14122	0.777035	1.19584	16.8
distance of CD8 to CD20	8.46906	0.719467	2.20596	0.294614	16.6
distance of CD68 to CD4	0.0123673	3.91517	0.771494	4.56049	16.5
density of CD20 in Stroma	214.303	4.41131	90.1959	4.77409	16.5
distance of CD68 to CD20	13.3759	1.22928	6.73403	1.75366	16.5
distance of CD56 to CD68	0.0646101	3.64984	0.483052	1.43652	16.4
distance of CD20 to CD20	-10.0429	-3.26259	1.90117	1.12979	16.4
density of CD68 in Stroma	149.449	8.20911	49.6645	8.08721	16.4
distance of CD4 to CK	38.6729	5.43128	11.748	3.63549	16.3
distance of CD20 to CK	54.4615	7.80168	16.2544	3.53805	16.1
density of CD20 in Tumor	40.6853	0.616026	19.8729	0.80903	16
distance of CD20 to CD56	-0.200531	14.9161	1.35161	6.71588	15.7
density of CD56 in Stroma	8.30966	0.1197	5.04493	0.0778969	15.7
density of CD56 in Tumor	15.6522	0.091893	15.9183	0.107982	15.5
