# Supplementary material for: TME-analyzer: a new interactive and dynamic image analysis tool that identified immune cell distances as predictors for survival of triple negative breast cancer patients
Source: Npj Imaging. 2024 Jul 25;2:21. doi: 10.1038/s44303-024-00022-6 (PMC12118654; doi:10.1038/s44303-024-00022-6)
Supplement: Supplementary file 9 — Supplementary table 7 [file 44303_2024_22_MOESM9_ESM.xls]

## Sheet: Sheet1
	classifier high patients discovery	classifier low patients discovery	log-rank p-value discovery	classifier high patients validation	classifier low patients validation	log-rank p-value validation
top 1 keys used	29	34	0.009404	35	4	0.754564
top 2 keys used	31	32	0.002599	31	8	0.060505
top 3 keys used	26	37	0.000164	17	22	0.128505
top 4 keys used	30	33	3.5e-05	17	22	0.128505
top 5 keys used	23	40	0.000496	17	22	0.128505
top 6 keys used	30	33	1.9e-05	14	25	0.026211
top 7 keys used	27	36	0.000371	14	25	0.026211
top 8 keys used	25	38	0.001401	16	23	0.01008
top 9 keys used	31	32	5e-06	15	24	0.002457
top 10 keys used	31	32	1e-06	15	24	0.002457
top 11 keys used	31	32	1e-06	13	26	0.001983
top 12 keys used	29	34	1.3e-05	10	29	0.004244
top 13 keys used	31	32	4e-05	10	29	0.004244
top 14 keys used	30	33	5e-06	9	30	0.009416
top 15 keys used	31	32	2e-06	10	29	0.004244
top 16 keys used	31	32	1.8e-05	10	29	0.004244
top 17 keys used	30	33	1.1e-05	16	23	0.003052
top 18 keys used	31	32	3.7e-05	16	23	0.003052
top 19 keys used	31	32	3e-06	19	20	0.000257
top 20 keys used	31	32	1e-06	19	20	0.000257
top 21 keys used	29	34	1.3e-05	17	22	0.001723
top 22 keys used	31	32	1.8e-05	18	21	0.006674
top 23 keys used	30	33	5e-06	15	24	0.008123
top 24 keys used	30	33	5e-06	19	20	0.014819
top 25 keys used	30	33	5e-06	18	21	0.00461
top 26 keys used	31	32	2.7e-05	14	25	0.019228
top 27 keys used	31	32	2.7e-05	12	27	0.054608
top 28 keys used	31	32	2.7e-05	19	20	0.001194
top 29 keys used	31	32	2.7e-05	17	22	0.006647
top 30 keys used	31	32	1.8e-05	17	22	0.006647
top 31 keys used	31	32	1.8e-05	18	21	0.020052
top 32 keys used	31	32	1.8e-05	18	21	0.020052
top 33 keys used	31	32	1.8e-05	18	21	0.000622
top 34 keys used	31	32	1.8e-05	17	22	0.002082
top 35 keys used	31	32	4e-05	17	22	0.002082
top 36 keys used	31	32	0.000373	17	22	0.012858
top 37 keys used	31	32	0.000274	19	20	0.030647
top 38 keys used	31	32	0.000274	19	20	0.030647
top 39 keys used	31	32	6e-05	19	20	0.030647
top 40 keys used	29	34	0.000265	18	21	0.044761
top 41 keys used	30	33	0.00075	18	21	0.044761
top 42 keys used	30	33	0.00075	19	20	0.02701
top 43 keys used	31	32	0.000348	19	20	0.02701
top 44 keys used	31	32	0.000488	19	20	0.02701
top 45 keys used	31	32	0.000488	19	20	0.02701
top 46 keys used	30	33	0.001081	19	20	0.02701
top 47 keys used	29	34	0.001997	19	20	0.02701
top 48 keys used	29	34	0.001997	19	20	0.02701
top 49 keys used	29	34	0.001997	19	20	0.02701
top 50 keys used	28	35	0.002728	18	21	0.044761
