# Supplementary material for: TME-analyzer: a new interactive and dynamic image analysis tool that identified immune cell distances as predictors for survival of triple negative breast cancer patients
Source: Npj Imaging. 2024 Jul 25;2:21. doi: 10.1038/s44303-024-00022-6 (PMC12118654; doi:10.1038/s44303-024-00022-6)
Supplement: Supplementary file 10 — varying parameter classifier performance [file 44303_2024_22_MOESM10_ESM.zip]

Archive with 100 entries (100 files):
- top_1_keys_discovery.png
- top_1_keys_validation.png
- top_10_keys_discovery.png
- top_10_keys_validation.png
- top_11_keys_discovery.png
- top_11_keys_validation.png
- top_12_keys_discovery.png
- top_12_keys_validation.png
- top_13_keys_discovery.png
- top_13_keys_validation.png
- top_14_keys_discovery.png
- top_14_keys_validation.png
- top_15_keys_discovery.png
- top_15_keys_validation.png
- top_16_keys_discovery.png
- top_16_keys_validation.png
- top_17_keys_discovery.png
- top_17_keys_validation.png
- top_18_keys_discovery.png
- top_18_keys_validation.png
- top_19_keys_discovery.png
- top_19_keys_validation.png
- top_2_keys_discovery.png
- top_2_keys_validation.png
- top_20_keys_discovery.png
- top_20_keys_validation.png
- top_21_keys_discovery.png
- top_21_keys_validation.png
- top_22_keys_discovery.png
- top_22_keys_validation.png
- top_23_keys_discovery.png
- top_23_keys_validation.png
- top_24_keys_discovery.png
- top_24_keys_validation.png
- top_25_keys_discovery.png
- top_25_keys_validation.png
- top_26_keys_discovery.png
- top_26_keys_validation.png
- top_27_keys_discovery.png
- top_27_keys_validation.png
- top_28_keys_discovery.png
- top_28_keys_validation.png
- top_29_keys_discovery.png
- top_29_keys_validation.png
- top_3_keys_discovery.png
- top_3_keys_validation.png
- top_30_keys_discovery.png
- top_30_keys_validation.png
- top_31_keys_discovery.png
- top_31_keys_validation.png
- top_32_keys_discovery.png
- top_32_keys_validation.png
- top_33_keys_discovery.png
- top_33_keys_validation.png
- top_34_keys_discovery.png
- top_34_keys_validation.png
- top_35_keys_discovery.png
- top_35_keys_validation.png
- top_36_keys_discovery.png
- top_36_keys_validation.png
- top_37_keys_discovery.png
- top_37_keys_validation.png
- top_38_keys_discovery.png
- top_38_keys_validation.png
- top_39_keys_discovery.png
- top_39_keys_validation.png
- top_4_keys_discovery.png
- top_4_keys_validation.png
- top_40_keys_discovery.png
- top_40_keys_validation.png
- top_41_keys_discovery.png
- top_41_keys_validation.png
- top_42_keys_discovery.png
- top_42_keys_validation.png
- top_43_keys_discovery.png
- top_43_keys_validation.png
- top_44_keys_discovery.png
- top_44_keys_validation.png
- top_45_keys_discovery.png
- top_45_keys_validation.png
- top_46_keys_discovery.png
- top_46_keys_validation.png
- top_47_keys_discovery.png
- top_47_keys_validation.png
- top_48_keys_discovery.png
- top_48_keys_validation.png
- top_49_keys_discovery.png
- top_49_keys_validation.png
- top_5_keys_discovery.png
- top_5_keys_validation.png
- top_50_keys_discovery.png
- top_50_keys_validation.png
- top_6_keys_discovery.png
- top_6_keys_validation.png
- top_7_keys_discovery.png
- top_7_keys_validation.png
- top_8_keys_discovery.png
- top_8_keys_validation.png
- top_9_keys_discovery.png
- top_9_keys_validation.png
